# Supplementary material for: Transposable elements drive intron gain in diverse eukaryotes
Source: Proc Natl Acad Sci U S A. 2022 Nov 23;119(48):e2209766119. doi: 10.1073/pnas.2209766119 (PMC9860276; doi:10.1073/pnas.2209766119)
Supplement: Supplementary file 2 — Dataset S01 (XLSX) [file pnas.2209766119.sd01.xlsx]

## Sheet: Supplementary Table 5
Species	Assembly	Strain	BioSample	BioProject	Initially recovered IEs	Blast Back Outside Genes	Blast Back Inside Genes	total IEs	Proportion In Genes (G)	Proportion Coding	P-value for proportion in genes	P-value for GC preference 10bp	P-value for GC preference 100bp
Chalara longipes BDJ	GCA_009732865.1	BDJ	SAMN02745709	PRJNA213334	4	0	0	4	1	0.617003	0.146	0.5639	0.7833
Fusarium fujikuroi	GCA_900096705.1	E282	SAMEA4440730	PRJEB14872	4	0	0	4	1	0.530586	0.095	0.0895	0.0969
Glarea lozoyensis ATCC 20868	GCA_000409485.1	ATCC 20868	SAMN02981444	PRJNA246203	4	0	6	10	1	0.527625	0.003	0.1103	0.3198
Lachnellula hyalina	GCA_007821495.1	CBS 185.66	SAMN08668878	PRJNA576247	4	2	3	9	0.777778	0.454366	0.012	0.0738	0.1759
Lophium mytilinum	GCA_010093605.1	CBS 269.34	SAMN05660224	PRJNA234407	4	2	11	17	0.882353	0.585203	0.004	0.0003	0.0001
Monosporascus sp. mg162	GCA_004155945.1	MG162	SAMN09215318	PRJNA471727	4	0	6	10	1	0.229997	<0.001	0.0439	0.1474
Pezoloma ericae	GCA_002865625.1	UAMH 7357	SAMN03097691	PRJNA263050	4	2	8	14	0.857143	0.478551	0.004	0.3527	0.5381
Phialophora attinorum	GCA_001299255.1	CBS 131958	SAMN03765150	PRJNA309727	4	0	1	5	1	0.607186	0.09	0.2837	0.0596
Polyplosphaeria fusca	GCA_010093805.1	CBS 125425	SAMN02744848	PRJNA245626	4	0	4	8	1	0.662377	0.031	0.2675	0.5618
Alternaria arborescens	GCA_004154815.1	RGR 97.0016	SAMN06205219	PRJNA360212	5	2	10	17	0.882353	0.569875	0.001	0.0016	0.0073
Alternaria arborescens	GCA_004155955.1	RGR 97.0013	SAMN06205218	PRJNA360212	5	0	10	15	1	0.567512	<0.001	0.001	0.0041
Amniculicola lignicola CBS 123094	GCA_010015725.1	CBS 123094	SAMN02745971	PRJNA217192	5	1	10	16	0.9375	0.505232	<0.001	0.0302	0.036
Cercospora beticola	GCA_002742065.1	09-40	SAMN03265455	PRJNA430274	5	1	3	9	0.888889	0.616571	0.015	0.0584	0.0498
Mytilinidion resinicola	GCA_010093595.1	CBS 304.34	SAMN05446164	PRJNA625774	5	1	0	6	0.833333	0.555605	0.159	0.0331	0.0567
Thermothielavioides terrestris NRRL 8126	GCA_000226115.1	NRRL 8126	SAMN02744067	PRJNA32847	5	1	6	12	0.916667	0.50421	<0.001	0.0294	0.0426
Cadophora sp. DSE1049	GCA_003073865.1	DSE1049	SAMN02745222	PRJNA243951	6	1	0	7	0.857143	0.508239	0.061	0.0859	0.1553
Lachnellula willkommii	GCA_007825375.1	CBS 172.35	SAMN07710619	PRJNA412379	6	15	15	36	0.583333	0.285643	<0.001	0.0461	0.0924
Cudoniella acicularis	GCA_013054445.1	DSM 108380	SAMN14256398	PRJNA609597	7	1	3	11	0.909091	0.549427	0.001	0.101	0.0631
Lophiotrema nucula	GCA_010015825.1	CBS 627.86	SAMN05446821	PRJNA333967	7	0	4	11	1	0.595551	0.002	0.3693	0.3587
Hypoxylon sp. EC38	GCA_002120335.1	EC38	SAMN01163462	PRJNA196031	8	1	6	15	0.933333	0.46832	<0.001	0.005	0.114
Pestalotiopsis fici W106-1	GCA_000516985.1	W106-1	SAMN02369365	PRJNA245144	8	5	7	20	0.75	0.48048	0.009	0.0015	0.0013
Zymoseptoria brevis	GCA_000966595.1	Zb18110	SAMN03294124	PRJNA273516	8	2	7	17	0.882353	0.527189	<0.001	0.2939	0.2352
Alternaria arborescens	GCA_004154835.1	FERA 675	SAMN06205217	PRJNA531023	10	0	10	20	1	0.568322	<0.001	0.0026	0.1688
Lachnellula subtilissima	GCA_007821545.1	CBS 197.66	SAMN08682926	PRJNA437651	10	13	17	40	0.675	0.41468	<0.001	0.0261	0.0064
Alternaria tenuissima	GCA_004154745.1	FERA 1082	SAMN06205221	PRJNA360212	14	3	12	29	0.896552	0.579285	<0.001	<0.0001	0.0007
Alternaria tenuissima	GCA_004154765.1	FERA 648	SAMN06205227	PRJNA360212	14	1	9	24	0.958333	0.577341	<0.001	0.0008	0.0032
Alternaria alternata	GCA_004154755.1	FERA 1177	SAMN06205224	PRJNA360212	17	1	7	25	0.96	0.566446	<0.001	0.0001	0.0042
Alternaria tenuissima	GCA_004154735.1	FERA 24350	SAMN06205225	PRJNA360212	17	0	8	25	1	0.58526	<0.001	0.0004	0.0001
Lachnellula cervina	GCA_007825325.1	CBS 625.97	SAMN08668865	PRJNA437640	17	13	8	38	0.657895	0.303917	<0.001	0.0017	0.0318
Alternaria alternata	GCA_001642055.1	SRC1lrK2f	SAMN02745592	PRJNA342680	18	0	6	24	1	0.698116	<0.001	<0.0001	0.0009
Lachnellula suecica	GCA_007825345.1	CBS 268.59	SAMN08873675	PRJNA407966	18	23	25	66	0.651515	0.383048	<0.001	0.0051	0.0594
Alternaria alternata	GCA_001572055.1	Z7	SAMN03444426	PRJNA278916	19	0	11	30	1	0.604717	<0.001	<0.0001	0.008
Alternaria tenuissima	GCA_004168565.1	FERA 635	SAMN06205226	PRJNA360212	19	0	9	28	1	0.571182	<0.001	<0.0001	0.0084
Alternaria tenuissima	GCA_004154845.1	FERA 743	SAMN06205228	PRJNA360212	19	0	9	28	1	0.572014	<0.001	0.0001	0.0079
Alternaria tenuissima	GCA_004156015.1	FERA 1164	SAMN06205222	PRJNA360212	20	0	6	26	1	0.569207	<0.001	<0.0001	0.0002
Alternaria tenuissima	GCA_004156035.1	FERA 1166	SAMN06205223	PRJNA360212	20	2	9	31	0.935484	0.579712	<0.001	<0.0001	0.0029
Phialocephala scopiformis	GCA_001500285.1	CBS 120377	SAMN04009710	PRJNA342682	20	1	15	36	0.972222	0.622127	<0.001	0.3147	0.7898
Alternaria gaisen	GCA_004156025.2	FERA 650	SAMN06205220	PRJNA360212	21	1	5	27	0.962963	0.5764	<0.001	<0.0001	0.0032
Alternaria sp. MG1	GCA_003574525.1	MG1	SAMN07980999	PRJNA417218	21	2	11	34	0.941176	0.556803	<0.001	<0.0001	0.0262
Zymoseptoria tritici ST99CH_1E4	GCA_900184115.1		SAMEA104083538	PRJEB20900	21	3	24	48	0.9375	0.473896	<0.001	0.0766	0.0048
Hyaloscypha bicolor E	GCA_002865645.1	E	SAMN02194342	PRJNA196026	22	4	8	34	0.882353	0.366931	<0.001	0.0701	0.499
Helotiales sp. DMI_Dod_QoI	GCA_009613015.1	DMI_Dod_QoI	SAMN10423486	PRJNA504484	23	2	11	36	0.944444	0.532957	<0.001	0.0194	0.3453
Zymoseptoria tritici ST99CH_3D7	GCA_900091695.1		SAMEA4040171	PRJEB14341	23	3	17	43	0.930233	0.464903	<0.001	0.1449	0.095
Zymoseptoria tritici ST99CH_1A5	GCA_900099495.1		SAMEA4489935	PRJEB15648	24	2	21	47	0.957447	0.461972	<0.001	0.083	0.0259
Zymoseptoria tritici IPO323	GCA_000219625.1	IPO323	SAMN02746078	PRJNA19047	25	3	16	44	0.931818	0.443054	<0.001	0.0886	0.0078
Exophiala sideris	GCA_000835395.1	CBS 121828	SAMN03176950	PRJNA325799	26	4	5	35	0.885714	0.664535	0.002	0.005	0.0493
Zymoseptoria tritici ST99CH_3D1	GCA_900184105.1		SAMEA104083539	PRJEB20899	27	5	28	60	0.916667	0.446057	<0.001	0.1494	0.0127
Zymoseptoria tritici	GCA_902712725.1		SAMEA5863096	PRJEB33986	32	4	36	72	0.944444	0.458892	<0.001	0.0339	0.0292
Periconia macrospinosa	GCA_003073855.1	DSE2036	SAMN02745224	PRJNA243955	33	39	25	97	0.597938	0.529758	0.098	0.0126	0.021
Karstenula rhodostoma CBS 690.94	GCA_010093485.1	CBS 690.94	SAMN02744864	PRJNA217209	37	1	12	50	0.98	0.554647	<0.001	<0.0001	0.0039
Lachnellula arida	GCA_007821475.1	CBS 203.66	SAMN07703421	PRJNA437631	37	28	28	93	0.698925	0.377711	<0.001	0.0001	0.0057
Hyaloscypha variabilis F	GCA_002865655.1	F	SAMN02194509	PRJNA200595	38	4	28	70	0.942857	0.603078	<0.001	0.0471	0.012
Lophiostoma macrostomum CBS 122681	GCA_010405375.1	CBS 122681	SAMN02745968	PRJNA196073	42	0	14	56	1	0.612358	<0.001	<0.0001	<0.0001
Monosporascus sp. GIB2	GCA_004155935.1	GIB2	SAMN09215315	PRJNA471727	56	2	7	65	0.969231	0.288193	<0.001	<0.0001	<0.0001
Phialocephala subalpina	GCA_900073065.1	UAMH 11012	SAMEA3883069	PRJEB12348	122	12	67	201	0.940299	0.474808	<0.001	0.0023	0.0041
Xylaria longipes	GCA_003426265.1	IHI A66	SAMN07418608	PRJNA395971	131	6	94	231	0.974026	0.533492	<0.001	<0.0001	<0.0001
Blastocystis sp. ATCC 50177/Nand II	GCA_001651215.1	NandII	SAMN04386717	PRJNA308101	33	2	1	36	0.944444	0.699235	<0.001	1	1
Micromonas pusilla CCMP1545	GCA_000151265.1	CCMP1545	SAMN02953743	PRJNA15678	1308	1031	1227	3566	0.710881	0.738905	1	<0.0001	<0.0001
Symbiodinium microadriaticum	GCA_001939145.1	CCMP2467	SAMN03975613	PRJNA292355	26	53	173	252	0.789683	0.777455	0.301	0.9751	0.8826
Emiliania huxleyi CCMP1516	GCA_000372725.1	CCMP1516	SAMN02744062	PRJNA77753	79	116	458	653	0.822358	0.396239	<0.001	<0.0001	0.0016
Thalassiosira oceanica	GCA_000296195.2	CCMP1005	SAMN02981384	PRJNA36595	601	29	24	654	0.955657	0.471233	<0.001	<0.0001	0.0001
Aureococcus anophagefferens	GCA_000186865.1	CCMP1984	SAMN02953754	PRJNA13500	857	1372	870	3099	0.557277	0.434277	<0.001	<0.0001	<0.0001
Micromonas commoda	GCA_000090985.2	RCC299	SAMN03081421	PRJNA15676	32	4	8	44	0.909091	0.763155	0.005	<0.0001	<0.0001
Micromonas sp.	Micromonas_TARA_ARC_108_MAG_00100	NA	NA	NA	2580	10	149	2739	0.996349	0.878254	<0.001	<0.0001	<0.0001
Acanthoeca sp.	Acanthoeca_TARA_PSE_93_MAG_00212	NA	NA	NA	1099	6	5	1110	0.994595	0.858851	<0.001	<0.0001	<0.0001
Bolidomonas sp.	Bolidomonas_TARA_ARC_108_MAG_00221	NA	NA	NA	1021	16	22	1059	0.984891	0.647163	<0.001	<0.0001	0.4696
Acanthoeca sp.	Acanthoeca_TARA_AON_82_MAG_00316	NA	NA	NA	1513	11	13	1537	0.992843	0.846728	<0.001	<0.0001	<0.0001
Chrysochromulina sp.	Chrysochromulina_TARA_PON_109_MAG_00232	NA	NA	NA	802	14	11	827	0.983071	0.806104	<0.001	<0.0001	<0.0001
Acanthoeca sp.	Acanthoeca_TARA_ARC_108_MAG_00291	NA	NA	NA	956	3	9	968	0.996901	0.714784	<0.001	<0.0001	<0.0001
Pelagococcus sp.	Pelagococcus_TARA_ARC_108_MAG_00263	NA	NA	NA	250	5	13	268	0.981343	0.696086	<0.001	0.0019	<0.0001
Chrysochromulina sp.	Chrysochromulina_TARA_AON_82_MAG_00354	NA	NA	NA	384	9	22	415	0.978313	0.82222	<0.001	<0.0001	<0.0001
Acanthoeca sp.	Acanthoeca_TARA_ARC_108_MAG_00255	NA	NA	NA	622	10	8	640	0.984375	0.809046	<0.001	0.752	0.0003
Acanthoeca sp.	Acanthoeca_TARA_AON_82_MAG_00347	NA	NA	NA	431	8	8	447	0.982103	0.778493	<0.001	<0.0001	<0.0001
Acanthoeca sp.	Acanthoeca_TARA_ARC_108_MAG_00325	NA	NA	NA	3127	6	17	3150	0.998095	0.296438	<0.001	<0.0001	0.1796
Micromonas sp.	Micromonas_TARA_AON_82_MAG_00118	NA	NA	NA	1582	19	13	1614	0.988228	0.864052	<0.001	<0.0001	<0.0001
Pelagococcus sp.	Pelagococcus_TARA_AOS_82_MAG_00162	NA	NA	NA	103	7	7	117	0.940171	0.804968	<0.001	0.0007	0.0027
Acanthoeca sp.	Acanthoeca_TARA_ARC_108_MAG_00279	NA	NA	NA	2027	20	15	2062	0.990301	0.804649	<0.001	<0.0001	<0.0001
Acanthoeca sp.	Acanthoeca_TARA_ARC_108_MAG_00278	NA	NA	NA	243	12	1	256	0.953125	0.401714	<0.001	<0.0001	0.0001
Chrysochromulina sp.	Chrysochromulina_TARA_ARC_108_MAG_00326	NA	NA	NA	101	23	37	161	0.857143	0.57299	<0.001	0.1461	0.0141
Aureococcus sp.	Aureococcus_TARA_IOS_50_MAG_00127	NA	NA	NA	88	4	4	96	0.958333	0.755639	<0.001	<0.0001	<0.0001
Chrysochromulina sp.	Chrysochromulina_TARA_PSE_93_MAG_00218	NA	NA	NA	104	7	7	118	0.940678	0.834179	0.002	0.0876	0.9084
Prymnesium sp.	Prymnesium_TARA_AOS_82_MAG_00132	NA	NA	NA	196	16	18	230	0.930435	0.749873	<0.001	<0.0001	<0.0001
Micromonas sp.	Micromonas_TARA_AOS_82_MAG_00137	NA	NA	NA	108	22	0	130	0.830769	0.838261	0.573	<0.0001	0.0031
Aureococcus sp.	Aureococcus_TARA_PON_109_MAG_00221	NA	NA	NA	232	3	3	238	0.987395	0.729656	<0.001	<0.0001	<0.0001
Aureococcus sp.	Aureococcus_TARA_AOS_82_MAG_00129	NA	NA	NA	399	11	2	412	0.973301	0.852846	<0.001	<0.0001	<0.0001
Alexandrium sp.	Alexandrium_TARA_AON_82_MAG_00281	NA	NA	NA	208	9	16	233	0.961373	0.606426	<0.001	<0.0001	0.0006
Micromonas sp.	Micromonas_TARA_MED_95_MAG_00308	NA	NA	NA	196	10	25	231	0.95671	0.863711	<0.001	<0.0001	<0.0001
Aureococcus sp.	Aureococcus_TARA_IOS_50_MAG_00124	NA	NA	NA	144	7	7	158	0.955696	0.714699	<0.001	<0.0001
Lepeophtheirus sp.	Lepeophtheirus_TARA_ARC_108_MAG_00297	NA	NA	NA	249	11	3	263	0.958175	0.382279	<0.001	<0.0001	<0.0001
Acanthoeca sp.	Acanthoeca_TARA_ARC_108_MAG_00247	NA	NA	NA	127	9	2	138	0.934783	0.816813	<0.001	0.5901	0.0537
Chrysochromulina sp.	Chrysochromulina_TARA_AON_82_MAG_00356	NA	NA	NA	107	8	39	154	0.948052	0.787003	<0.001	0.0002	0.0003
Acanthoeca sp.	Acanthoeca_TARA_ARC_108_MAG_00241	NA	NA	NA	717	8	7	732	0.989071	0.837083	<0.001	<0.0001	<0.0001
Florenciella	Florenciella_TARA_MED_95_MAG_00425	NA	NA	NA	102	2	20	124	0.983871	0.739561	<0.001	<0.0001	0.1025
Acanthoeca sp.	Acanthoeca_TARA_AON_82_MAG_00310	NA	NA	NA	154	8	3	165	0.951515	0.800067	<0.001	<0.0001	0.073
Stephanopyxis sp.	Stephanopyxis_TARA_ION_45_MAG_00146	NA	NA	NA	95	15	2	112	0.866071	0.841059	0.208	0.1109	0.2211
Micromonas sp.	Micromonas_TARA_AON_82_MAG_00297	NA	NA	NA	74	15	0	89	0.831461	0.867028	0.822	<0.0001	<0.0001
Symbiodinium sp.	Symbiodinium_TARA_AON_82_MAG_00355	NA	NA	NA	66	13	8	87	0.850575	0.458293	<0.001	<0.0001	0.0002
Lepeophtheirus sp.	Lepeophtheirus_TARA_AOS_82_MAG_00180	NA	NA	NA	34	1	8	43	0.976744	0.347323	<0.001	0.1313	0.8179
Eurytemora sp.	Eurytemora_TARA_AON_82_MAG_00325	NA	NA	NA	480	23	2	505	0.954455	0.587854	<0.001	0.4346	1
Acanthoeca sp.	Acanthoeca_TARA_AON_82_MAG_00304	NA	NA	NA	66	3	4	73	0.958904	0.830109	<0.001	<0.0001	<0.0001
Phaeocystis sp.	Phaeocystis_TARA_AON_82_MAG_00337	NA	NA	NA	52	4	2	58	0.931034	0.801994	0.002	0.4202	0.4329
Aureococcus sp.	Aureococcus_TARA_AON_82_MAG_00274	NA	NA	NA	36	8	18	62	0.870968	0.853728	0.44	<0.0001	<0.0001
Oxyrrhis sp.	Oxyrrhis_TARA_ARC_108_MAG_00236	NA	NA	NA	31	5	4	40	0.875	0.680238	0.002	<0.0001	0.0016
Chrysochromulina sp.	Chrysochromulina_TARA_ARC_108_MAG_00315	NA	NA	NA	61	16	6	83	0.807229	0.513875	<0.001	<0.0001	0.0002
Chrysochromulina sp.	Chrysochromulina_TARA_AOS_82_MAG_00184	NA	NA	NA	46	10	15	71	0.859155	0.735936	0.005	<0.0001	0.0221
Acanthoeca sp.	Acanthoeca_TARA_ARC_108_MAG_00240	NA	NA	NA	17	11	8	36	0.694444	0.794145	0.946	0.0299	0.1744
Pelagomonass sp.	Pelagomonas_TARA_AOS_82_MAG_00045	NA	NA	NA	25	40	2	67	0.402985	0.79023	0.999	0.0462	0.048
Chrysochromulina sp.	Chrysochromulina_TARA_AON_82_MAG_00315	NA	NA	NA	34	5	20	59	0.915254	0.755786	<0.001	0.0001	0.1782
Acanthoeca sp.	Acanthoeca_TARA_ARC_108_MAG_00266	NA	NA	NA	60	0	1	61	1	0.737862	<0.001	<0.0001	<0.0001
Chrysochromulina sp.	Chrysochromulina_TARA_ARC_108_MAG_00246	NA	NA	NA	12	0	0	12	1	0.706859	0.014	0.0166	0.028
Dinobryon sp.	Dinobryon_TARA_ARC_108_MAG_00261	NA	NA	NA	29	0	3	32	1	0.774433	0.001	0.0056	0.1258
Acanthoeca sp.	Acanthoeca_TARA_ARC_108_MAG_00317	NA	NA	NA	630	15	23	668	0.977545	0.362016	<0.001	<0.0001	<0.0001
Micromonas sp.	Micromonas_TARA_ARC_108_MAG_00233	NA	NA	NA	101	9	0	110	0.918182	0.884195	0.101	<0.0001	0.0029
Alexandrium sp.	Alexandrium_TARA_ARC_108_MAG_00243	NA	NA	NA	92	12	4	108	0.888889	0.752925	0.001	<0.0001	0.0001
Lepeophtheirus sp.	Lepeophtheirus_TARA_ARC_108_MAG_00249	NA	NA	NA	21	4	9	34	0.882353	0.295154	<0.001	0.0552	0.2907
Phaeocystis sp.	Phaeocystis_TARA_MED_95_MAG_00453	NA	NA	NA	42	8	13	63	0.873016	0.792643	0.077	0.2787	0.3993
Lepeophtheirus sp.	Lepeophtheirus_TARA_MED_95_MAG_00414	NA	NA	NA	19	6	5	30	0.8	0.615095	0.038	0.0016	0.0032
Oikopleura sp.	Oikopleura_TARA_ARC_108_MAG_00223	NA	NA	NA	20	7	6	33	0.787879	0.706435	0.132	0.0918	0.6475
Chrysochromulina sp.	Chrysochromulina_TARA_MED_95_MAG_00444	NA	NA	NA	16	4	0	20	0.8	0.701986	0.23	0.5641	0.7302
Geminigera sp.	Geminigera_TARA_ARC_108_MAG_00244	NA	NA	NA	15	11	20	46	0.76087	0.573807	0.008	0.0013	0.0773
Micromonas sp.	Micromonas_TARA_ARC_108_MAG_00063	NA	NA	NA	47	40	0	87	0.54023	0.889031	0.999	<0.0001	<0.0001
Thalassiosira sp.	Thalassiosira_TARA_ARC_108_MAG_00219	NA	NA	NA	18	13	0	31	0.580645	0.807281	0.995	0.4023	0.6392
Symbiodinium sp.	Symbiodinium_TARA_PON_109_MAG_00261	NA	NA	NA	24	8	4	36	0.777778	0.615341	0.013	0.0001	0.0443
Pelagomonas sp.	Pelagomonas_TARA_ARC_108_MAG_00123	NA	NA	NA	18	24	1	43	0.44186	0.800583	0.999	0.0381	0.0035
Acanthoeca sp.	Acanthoeca_TARA_MED_95_MAG_00417	NA	NA	NA	22	0	7	29	1	0.767191	0.001	0.0725	0.0343
Acanthoeca sp.	Acanthoeca_TARA_MED_95_MAG_00464	NA	NA	NA	46	0	0	46	1	0.847878	<0.001	<0.0001	0.3343
Skeletonema sp.	Skeletonema_TARA_ARC_108_MAG_00138	NA	NA	NA	106	0	10	116	1	0.800825	<0.001	0.0474	0.0869
Chrysochromulina sp.	Chrysochromulina_TARA_MED_95_MAG_00458	NA	NA	NA	22	1	9	32	0.96875	0.855754	0.048	0.0175	0.0451
Nephroselmis sp.	Nephroselmis_TARA_PON_109_MAG_00222	NA	NA	NA	67	4	17	88	0.954545	0.768249	<0.001	<0.0001	0.0045
Nephroselmis sp.	Nephroselmis_TARA_PSE_93_MAG_00220	NA	NA	NA	26	5	19	50	0.9	0.750711	0.004	0.0023	0.0695
Florenciella sp.	Florenciella_TARA_AON_82_MAG_00334	NA	NA	NA	13	4	33	50	0.92	0.887637	0.314	<0.0001	0.0407
Acanthoeca sp.	Acanthoeca_TARA_MED_95_MAG_00435	NA	NA	NA	29	4	4	37	0.891892	0.871118	0.283	0.5076	0.1495
Pycnococcus sp.	Pycnococcus_TARA_AON_82_MAG_00229	NA	NA	NA	57	10	1	68	0.852941	0.815113	0.166	0.0746	0.1827
Tetraselmis sp.	Tetraselmis_TARA_IOS_50_MAG_00114	NA	NA	NA	111	26	8	145	0.82069	0.822457	0.471	<0.0001	0.0029
Micromonas sp.	Micromonas_TARA_ION_45_MAG_00143	NA	NA	NA	13	3	0	16	0.8125	0.849214	0.814	<0.0001	0.0498
Chrysochromulina sp.	Chrysochromulina_TARA_ARC_108_MAG_00259	NA	NA	NA	8	3	4	15	0.8	0.76287	0.515	0.3371	0.2974
Prymnesium sp.	Prymnesium_TARA_PON_109_MAG_00231	NA	NA	NA	45	11	0	56	0.803571	0.88395	0.958	0.4963	0.7679
Lepeophtheirus sp.	Lepeophtheirus_TARA_AOS_82_MAG_00174	NA	NA	NA	15	5	0	20	0.75	0.366241	0.001	0.0454	0.3616
Prymnesium sp.	Prymnesium_TARA_MED_95_MAG_00439	NA	NA	NA	38	17	3	58	0.706897	0.667105	0.305	0.9418	0.8026
Haptolina sp.	Haptolina_TARA_ARC_108_MAG_00323	NA	NA	NA	15	7	21	43	0.837209	0.503281	<0.001	0.0543	0.4792
Alexandrium sp.	Alexandrium_TARA_AON_82_MAG_00272	NA	NA	NA	12	8	1	21	0.619048	0.616479	0.587	0.8906	0.9333
Florenciella sp.	Florenciella_TARA_ARC_108_MAG_00310	NA	NA	NA	21	12	9	42	0.714286	0.670218	0.237	0.0001	0.1335
Chrysochromulina sp.	Chrysochromulina_TARA_ARC_108_MAG_00320	NA	NA	NA	14	11	0	25	0.56	0.533761	0.489	0.0497	0.1762
Florenciella sp.	Florenciella_TARA_MED_95_MAG_00409	NA	NA	NA	9	11	4	24	0.541667	0.758287	0.978	0.001	0.0342
Acanthoeca sp.	Acanthoeca_TARA_AON_82_MAG_00313	NA	NA	NA	13	0	0	13	1	0.815166	0.063	0.0003	0.3894
Minutocellus sp.	Minutocellus_TARA_AON_82_MAG_00338	NA	NA	NA	4	0	0	4	1	0.820582	0.457	0.0645	0.1341
Pycnococcus sp.	Pycnococcus_TARA_PSE_93_MAG_00121	NA	NA	NA	4	0	0	4	1	0.842975	0.499	0.0819	0.1227
Tetraselmis sp.	Tetraselmis_TARA_AON_82_MAG_00300	NA	NA	NA	57	0	16	73	1	0.82396	<0.001	<0.0001	0.0099
Florenciella sp.	Florenciella_TARA_AOS_82_MAG_00185	NA	NA	NA	126	4	20	150	0.973333	0.784152	<0.001	<0.0001	0.0415
Chrysochromulina sp.	Chrysochromulina_TARA_AON_82_MAG_00283	NA	NA	NA	13	1	2	16	0.9375	0.733107	0.046	0.5578	0.3096
Dinobryon sp.	Dinobryon_TARA_ARC_108_MAG_00234	NA	NA	NA	6	1	6	13	0.923077	0.775404	0.035	0.0202	0.2238
Cylindrotheca sp.	Cylindrotheca_TARA_ARC_108_MAG_00222	NA	NA	NA	4	1	5	10	0.9	0.476253	0.006	0.1204	0.1523
Pycnococcus sp.	Pycnococcus_TARA_AOS_82_MAG_00032	NA	NA	NA	73	12	9	94	0.87234	0.86011	0.451	0.0486	0.2035
Chrysochromulina sp.	Chrysochromulina_TARA_MED_95_MAG_00395	NA	NA	NA	5	1	5	11	0.909091	0.726137	0.031	0.0089	0.0386
Emiliania sp.	Emiliania_TARA_AON_82_MAG_00351	NA	NA	NA	4	3	18	25	0.88	0.767235	0.126	0.0036	0.0169
Crustomastix sp.	Crustomastix_TARA_PON_109_MAG_00124	NA	NA	NA	14	3	0	17	0.823529	0.802265	0.319	0.0201	0.0022
Lepeophtheirus sp.	Lepeophtheirus_TARA_AON_82_MAG_00329	NA	NA	NA	42	10	2	54	0.814815	0.612223	0.002	<0.0001	0.9421
Chrysochromulina sp.	Chrysochromulina_TARA_AOS_82_MAG_00149	NA	NA	NA	4	1	0	5	0.8	0.814668	0.756	0.5596	0.346
Paraphysomonas sp.	Paraphysomonas_TARA_ARC_108_MAG_00215	NA	NA	NA	4	15	65	84	0.821429	0.851043	0.817	0.0351	0.1784
Lepeophtheirus sp.	Lepeophtheirus_TARA_IOS_50_MAG_00143	NA	NA	NA	8	4	5	17	0.764706	0.450124	0.001	0.0684	0.1074
Prymnesium sp.	Prymnesium_TARA_MED_95_MAG_00515	NA	NA	NA	51	12	2	65	0.815385	0.793629	0.272	0.9992	0.9002
Chrysochromulina sp.	Chrysochromulina_TARA_ARC_108_MAG_00324	NA	NA	NA	10	2	1	13	0.846154	0.541803	0.005	0.1053	0.1308
Emiliania sp.	Emiliania_TARA_AOS_82_MAG_00161	NA	NA	NA	4	3	6	13	0.769231	0.771823	0.653	0.0038	0.0975
Lepeophtheirus sp.	Lepeophtheirus_TARA_ION_45_MAG_00191	NA	NA	NA	18	9	2	29	0.689655	0.509195	0.04	0.019	0.0855
Acanthoeca sp.	Acanthoeca_TARA_ARC_108_MAG_00281	NA	NA	NA	4	6	5	15	0.6	0.241494	0.004	0.1337	0.3378
Chrysochromulina sp.	Chrysochromulina_TARA_AOS_82_MAG_00140	NA	NA	NA	16	9	0	25	0.64	0.544719	0.218	0.1829	0.0229
Pycnococcus sp.	Pycnococcus_TARA_AON_82_MAG_00189	NA	NA	NA	9	8	0	17	0.529412	0.785738	0.998	<0.0001	0.0003
Acanthoeca sp.	Acanthoeca_TARA_MED_95_MAG_00408	NA	NA	NA	5	11	13	29	0.62069	0.368798	0.002	0.3867	0.447
Lepeophtheirus sp.	Lepeophtheirus_TARA_ARC_108_MAG_00280	NA	NA	NA	9	12	0	21	0.428571	0.417138	0.368	0.0251	0.0697
Chrysochromulina sp.	Chrysochromulina_TARA_MED_95_MAG_00442	NA	NA	NA	4	5	0	9	0.444444	0.83443	0.999	0.0651	0.0102
Chrysochromulina sp.	Chrysochromulina_TARA_MED_95_MAG_00433	NA	NA	NA	6	7	0	13	0.461538	0.596893	0.905	0.0421	0.0036
Chrysochromulina sp.	Chrysochromulina_TARA_ARC_108_MAG_00289	NA	NA	NA	16	9	0	25	0.64	0.529318	0.188	0.4326	0.5875
Fragilariopsis sp.	Fragilariopsis_TARA_ARC_108_MAG_00187	NA	NA	NA	4	4	0	8	0.5	0.607143	0.853	0.0648	0.2085
Acanthoeca sp.	Acanthoeca_TARA_ARC_108_MAG_00245	NA	NA	NA	10	15	0	25	0.4	0.504844	0.878	<0.0001	0.0495
Acanthoeca sp.	Acanthoeca_TARA_ARC_108_MAG_00147	NA	NA	NA	9	16	1	26	0.384615	0.41361	0.696	0.0384	0.0585

## Sheet: Supplementary Table 6
genome	fam	TSDs	TIRs	proportion	gc	Average length	splice	GT	GC	GA	GG	in_genes	total_count	nuc	total	file	multiple_mechanisms	Genomic Gene Density	without IEs avg nuc occup at insertion site	without IEs avg nuc occup for 10kb window	IEs avg nuc occup at insertion site	with IEs avg nuc occup for 10kb window
Nephroselmis_TARA_PON_109_MAG_00222	1	?	?	0.950617	62.4699	55	GT:0.9833333333333333;GC:0.0;GA:0.0;GG:0.0;AT:0.016666666666666666	0.983333	0	0	0	77	81	NA	NA	Chlorophyta...Nephroselmis...Unique...49.40...TARA_PON_109_MAG_00222.gmove.Group3.55ParalogFamilies.Pass.withcoords	FALSE	0.768249	NA	NA	NA	NA
Nephroselmis_TARA_PON_109_MAG_00222	2	?	?	1	60.3093	55	GT:1.0;GC:0.0;GA:0.0;GG:0.0	1	0	0	0	7	7	NA	NA	Chlorophyta...Nephroselmis...Unique...49.40...TARA_PON_109_MAG_00222.gmove.Group7.7ParalogFamilies.Pass.withcoords	FALSE	0.768249	NA	NA	NA	NA
Tetraselmis_TARA_IOS_50_MAG_00114	2	Y	Y	0.838235	62.842	55	GT:1.0;GC:0.0;GA:0.0;GG:0.0	1	0	0	0	114	136	NA	NA	Chlorophyta...Tetraselmis...Cluster_11...69.88...TARA_IOS_50_MAG_00114.gmove.Group2.94ParalogFamilies.Pass.withcoords	TRUE	0.822457	NA	NA	NA	NA
Tetraselmis_TARA_IOS_50_MAG_00114	1	?	?	0.555556	62.7631	54	GT:1.0;GC:0.0;GA:0.0;GG:0.0	1	0	0	0	5	9	NA	NA	Chlorophyta...Tetraselmis...Cluster_11...69.88...TARA_IOS_50_MAG_00114.gmove.Group11.5ParalogFamilies.Pass.withcoords	TRUE	0.822457	NA	NA	NA	NA
Pycnococcus_TARA_AOS_82_MAG_00032	1	?	N	0.87234	57.4467	58	GT:1.0;GC:0.0;GA:0.0;GG:0.0	1	0	0	0	82	94	0.67016	0.673953	Chlorophyta...Pycnococcus...Cluster_07...93.98...TARA_AOS_82_MAG_00032.gmove.Group2.54ParalogFamilies.Pass.withcoords	FALSE	0.86011	0.723388	0.673469	0.67016	0.673953
Pycnococcus_TARA_PSE_93_MAG_00121	1	?	?	1	49.6212	66	GT:1.0;GC:0.0;GA:0.0;GG:0.0	1	0	0	0	4	4	NA	NA	Chlorophyta...Pycnococcus...Cluster_14...91.57...TARA_PSE_93_MAG_00121.gmove.Group7.4ParalogFamilies.Pass.withcoords	FALSE	0.842975	NA	NA	NA	NA
Pycnococcus_TARA_AON_82_MAG_00189	1	?	?	0.529412	38.9678	73	GT:1.0;GC:0.0;GA:0.0;GG:0.0	1	0	0	0	9	17	0.28383	0.654747	Chlorophyta...Pycnococcus...Unique...90.36...TARA_AON_82_MAG_00189.gmove.Group3.8ParalogFamilies.Pass.withcoords	FALSE	0.785738	0.594495	0.653423	0.28383	0.654747
Crustomastix_TARA_PON_109_MAG_00124	1	N	N	0.823529	51.0025	86	GT:1.0;GC:0.0;GA:0.0;GG:0.0	1	0	0	0	14	17	0.226218	0.632643	Chlorophyta...Crustomastix...Cluster_05...89.16...TARA_PON_109_MAG_00124.gmove.Group3.14ParalogFamilies.Pass.withcoords	FALSE	0.802265	0.584795	0.636465	0.226218	0.632643
Data_GCA_000090985.2	2	?	?	0.733333	32.423	57	GT:1.0;GC:0.0;GA:0.0;GG:0.0	1	0	0	0	11	15	0.135509	0.537945	GCA_000090985.2_ASM9098v2_genomic.Group4.7ParalogFamilies.Pass.withcoords	FALSE	0.763155	0.57718	0.533905	0.135509	0.537945
Data_GCA_000090985.2	1	N	?	1	31.2627	59	GT:1.0;GC:0.0;GA:0.0;GG:0.0	1	0	0	0	29	29	0.131403	0.528171	GCA_000090985.2_ASM9098v2_genomic.Group2.24ParalogFamilies.Pass.withcoords	FALSE	0.763155	0.613466	0.527023	0.131403	0.528171
Data_GCA_000151265.1	6	?	?	0.526316	47.8479	99	GT:1.0;GC:0.0;GA:0.0;GG:0.0	1	0	0	0	10	19	0.0312401	0.348996	GCA_000151265.1_Micromonas_pusilla_CCMP1545_v2.0_genomic.Group7.4ParalogFamilies.Pass.withcoords	TRUE	0.738905	0.69297	0.350846	0.0312401	0.348996
Data_GCA_000151265.1	5	N	N	0.764706	58.0071	143	GT:0.993006993006993;GC:0.0;GA:0.0;GG:0.0;CT:0.006993006993006993	0.993007	0	0	0	208	272	0.155354	0.372317	GCA_000151265.1_Micromonas_pusilla_CCMP1545_v2.0_genomic.Group4.130ParalogFamilies.Pass.withcoords	TRUE	0.738905	0.464652	0.37144	0.155354	0.372317
Data_GCA_000151265.1	1	Y	Y	0.724123	59.3372	184	GT:0.7858606557377049;GC:0.19467213114754098;GA:0.0010245901639344263;GG:0.0;CT:0.012295081967213115;CG:0.0020491803278688526;TC:0.0010245901639344263;AT:0.0010245901639344263;AC:0.0010245901639344263;CA:0.0010245901639344263	0.785861	0.194672	0.00102459	0	1693	2338	0.203984	0.37625	GCA_000151265.1_Micromonas_pusilla_CCMP1545_v2.0_genomic.Group1.789ParalogFamilies.Pass.withcoords	TRUE	0.738905	0.419904	0.375784	0.203984	0.37625
Data_GCA_000151265.1	2	?	?	0.7	59.4239	87.5	GT:1.0;GC:0.0;GA:0.0;GG:0.0	1	0	0	0	63	90	0.0839653	0.372292	GCA_000151265.1_Micromonas_pusilla_CCMP1545_v2.0_genomic.Group19.4ParalogFamilies.Pass.withcoords	TRUE	0.738905	0.518668	0.371752	0.0839653	0.372292
Data_GCA_000151265.1	7	?	?	0.629717	60.5425	163	GT:0.5714285714285714;GC:0.42857142857142855;GA:0.0;GG:0.0	0.571429	0.428571	0	0	267	424	0.159859	0.351804	GCA_000151265.1_Micromonas_pusilla_CCMP1545_v2.0_genomic.Group9.7ParalogFamilies.Pass.withcoords	TRUE	0.738905	0.400351	0.349819	0.159859	0.351804
Data_GCA_000151265.1	4	Y	Y	0.694969	46.2329	104	GT:0.9822485207100592;GC:0.0;GA:0.0;GG:0.0;TG:0.005917159763313609;CT:0.011834319526627219	0.982249	0	0	0	221	318	0.0211712	0.373661	GCA_000151265.1_Micromonas_pusilla_CCMP1545_v2.0_genomic.Group3.158ParalogFamilies.Pass.withcoords	TRUE	0.738905	0.39847	0.372678	0.0211712	0.373661
Data_GCA_000151265.1	3	?	?	0.695238	58.3742	150	GT:1.0;GC:0.0;GA:0.0;GG:0.0	1	0	0	0	73	105	0.0511881	0.367373	GCA_000151265.1_Micromonas_pusilla_CCMP1545_v2.0_genomic.Group24.5ParalogFamilies.Pass.withcoords	TRUE	0.738905	0.612004	0.36963	0.0511881	0.367373
Micromonas_TARA_MED_95_MAG_00308	3	?	?	0.888889	37.3288	61	GT:1.0;GC:0.0;GA:0.0;GG:0.0	1	0	0	0	8	9	NA	NA	Chlorophyta...Micromonas...Unique...80.72...TARA_MED_95_MAG_00308.gmove.Group11.4ParalogFamilies.Pass.withcoords	FALSE	0.863711	NA	NA	NA	NA
Micromonas_TARA_MED_95_MAG_00308	1	?	?	1	32.3276	58	GT:1.0;GC:0.0;GA:0.0;GG:0.0	1	0	0	0	4	4	NA	NA	Chlorophyta...Micromonas...Unique...80.72...TARA_MED_95_MAG_00308.gmove.Group10.4ParalogFamilies.Pass.withcoords	FALSE	0.863711	NA	NA	NA	NA
Micromonas_TARA_MED_95_MAG_00308	4	?	N	0.96	40.112	58	GT:1.0;GC:0.0;GA:0.0;GG:0.0	1	0	0	0	48	50	0.208972	0.548894	Chlorophyta...Micromonas...Unique...80.72...TARA_MED_95_MAG_00308.gmove.Group2.37ParalogFamilies.Pass.withcoords	FALSE	0.863711	0.653863	0.551631	0.208972	0.548894
Micromonas_TARA_MED_95_MAG_00308	2	?	N	0.979167	36.5462	58	GT:0.9782608695652174;GC:0.014492753623188406;GA:0.0;GG:0.0;AA:0.007246376811594203	0.978261	0.0144928	0	0	141	144	0.19393	0.537568	Chlorophyta...Micromonas...Unique...80.72...TARA_MED_95_MAG_00308.gmove.Group1.126ParalogFamilies.Pass.withcoords	FALSE	0.863711	0.639437	0.53686	0.19393	0.537568
Micromonas_TARA_MED_95_MAG_00308	5	?	?	0.875	36.5355	58	GT:1.0;GC:0.0;GA:0.0;GG:0.0	1	0	0	0	14	16	NA	NA	Chlorophyta...Micromonas...Unique...80.72...TARA_MED_95_MAG_00308.gmove.Group3.8ParalogFamilies.Pass.withcoords	FALSE	0.863711	NA	NA	NA	NA
Micromonas_TARA_MED_95_MAG_00308	6	?	?	0.75	31.6112	56	GT:0.8;GC:0.0;GA:0.0;GG:0.0;CT:0.2	0.8	0	0	0	6	8	NA	NA	Chlorophyta...Micromonas...Unique...80.72...TARA_MED_95_MAG_00308.gmove.Group4.4ParalogFamilies.Pass.withcoords	FALSE	0.863711	NA	NA	NA	NA
Micromonas_TARA_ARC_108_MAG_00063	2	?	?	1	47.683	180.5	GT:1.0;GC:0.0;GA:0.0;GG:0.0	1	0	0	0	4	4	0.179948	0.550332	Chlorophyta...Micromonas...Cluster_09...96.39...TARA_ARC_108_MAG_00063.gmove.Group3.4ParalogFamilies.Pass.withcoords	FALSE	0.889031	0.301381	0.548493	0.179948	0.550332
Micromonas_TARA_ARC_108_MAG_00063	1	Y	N	0.518519	46.048	182	GT:1.0;GC:0.0;GA:0.0;GG:0.0	1	0	0	0	28	54	0.194363	0.560553	Chlorophyta...Micromonas...Cluster_09...96.39...TARA_ARC_108_MAG_00063.gmove.Group1.28ParalogFamilies.Pass.withcoords	FALSE	0.889031	0.550521	0.561934	0.194363	0.560553
Micromonas_TARA_ARC_108_MAG_00063	3	Y	N	0.517241	46.6139	190	GT:1.0;GC:0.0;GA:0.0;GG:0.0	1	0	0	0	15	29	0.289855	0.575349	Chlorophyta...Micromonas...Cluster_09...96.39...TARA_ARC_108_MAG_00063.gmove.Group5.15ParalogFamilies.Pass.withcoords	FALSE	0.889031	0.607408	0.577328	0.289855	0.575349
Micromonas_TARA_AON_82_MAG_00118	5	?	?	1	61.8346	193	GT:1.0;GC:0.0;GA:0.0;GG:0.0	1	0	0	0	7	7	NA	NA	Chlorophyta...Micromonas...Unique...85.54...TARA_AON_82_MAG_00118.gmove.Group18.5ParalogFamilies.Pass.withcoords	TRUE	0.864052	NA	NA	NA	NA
Micromonas_TARA_AON_82_MAG_00118	4	?	?	0.9	59.8182	93	GT:1.0;GC:0.0;GA:0.0;GG:0.0	1	0	0	0	9	10	NA	NA	Chlorophyta...Micromonas...Unique...85.54...TARA_AON_82_MAG_00118.gmove.Group14.5ParalogFamilies.Pass.withcoords	TRUE	0.864052	NA	NA	NA	NA
Micromonas_TARA_AON_82_MAG_00118	2	Y	Y	0.93254	46.1961	104	GT:0.9914163090128756;GC:0.0;GA:0.0;GG:0.0;TG:0.004291845493562232;CG:0.004291845493562232	0.991416	0	0	0	235	252	0.0238962	0.37784	Chlorophyta...Micromonas...Unique...85.54...TARA_AON_82_MAG_00118.gmove.Group1.211ParalogFamilies.Pass.withcoords	TRUE	0.864052	0.440371	0.376685	0.0238962	0.37784
Micromonas_TARA_AON_82_MAG_00118	13	?	?	1	58.8436	145	GT:1.0;GC:0.0;GA:0.0;GG:0.0	1	0	0	0	105	105	NA	NA	Chlorophyta...Micromonas...Unique...85.54...TARA_AON_82_MAG_00118.gmove.Group3.98ParalogFamilies.Pass.withcoords	TRUE	0.864052	NA	NA	NA	NA
Micromonas_TARA_AON_82_MAG_00118	9	Y	Y	1	59.1309	184	GT:0.9827751196172249;GC:0.011483253588516746;GA:0.0;GG:0.0019138755980861245;CT:0.0019138755980861245;TA:0.0009569377990430622;TT:0.0009569377990430622	0.982775	0.0114833	0	0.00191388	1045	1045	0.191602	0.373283	Chlorophyta...Micromonas...Unique...85.54...TARA_AON_82_MAG_00118.gmove.Group2.869ParalogFamilies.Pass.withcoords	TRUE	0.864052	0.426603	0.373118	0.191602	0.373283
Micromonas_TARA_AON_82_MAG_00118	15	?	?	1	59.6726	159	GT:1.0;GC:0.0;GA:0.0;GG:0.0	1	0	0	0	6	6	NA	NA	Chlorophyta...Micromonas...Unique...85.54...TARA_AON_82_MAG_00118.gmove.Group5.6ParalogFamilies.Pass.withcoords	TRUE	0.864052	NA	NA	NA	NA
Micromonas_TARA_AON_82_MAG_00118	10	?	?	1	62.7634	180.5	GT:1.0;GC:0.0;GA:0.0;GG:0.0	1	0	0	0	4	4	NA	NA	Chlorophyta...Micromonas...Unique...85.54...TARA_AON_82_MAG_00118.gmove.Group34.4ParalogFamilies.Pass.withcoords	TRUE	0.864052	NA	NA	NA	NA
Micromonas_TARA_AON_82_MAG_00118	1	?	?	1	58.5671	197	GT:1.0;GC:0.0;GA:0.0;GG:0.0	1	0	0	0	4	4	NA	NA	Chlorophyta...Micromonas...Unique...85.54...TARA_AON_82_MAG_00118.gmove.Group10.4ParalogFamilies.Pass.withcoords	TRUE	0.864052	NA	NA	NA	NA
Micromonas_TARA_AON_82_MAG_00118	16	?	N	1	57.9268	143	GT:1.0;GC:0.0;GA:0.0;GG:0.0	1	0	0	0	131	131	NA	NA	Chlorophyta...Micromonas...Unique...85.54...TARA_AON_82_MAG_00118.gmove.Group6.126ParalogFamilies.Pass.withcoords	TRUE	0.864052	NA	NA	NA	NA
Micromonas_TARA_AON_82_MAG_00118	3	?	?	1	59.2964	143.5	GT:1.0;GC:0.0;GA:0.0;GG:0.0	1	0	0	0	4	4	NA	NA	Chlorophyta...Micromonas...Unique...85.54...TARA_AON_82_MAG_00118.gmove.Group13.4ParalogFamilies.Pass.withcoords	TRUE	0.864052	NA	NA	NA	NA
Micromonas_TARA_AON_82_MAG_00118	8	?	?	0.8	60.1212	168	GT:1.0;GC:0.0;GA:0.0;GG:0.0	1	0	0	0	4	5	NA	NA	Chlorophyta...Micromonas...Unique...85.54...TARA_AON_82_MAG_00118.gmove.Group25.4ParalogFamilies.Pass.withcoords	TRUE	0.864052	NA	NA	NA	NA
Micromonas_TARA_AON_82_MAG_00118	7	?	?	1	60.6835	198	GT:1.0;GC:0.0;GA:0.0;GG:0.0	1	0	0	0	4	4	NA	NA	Chlorophyta...Micromonas...Unique...85.54...TARA_AON_82_MAG_00118.gmove.Group22.4ParalogFamilies.Pass.withcoords	TRUE	0.864052	NA	NA	NA	NA
Micromonas_TARA_AON_82_MAG_00118	6	?	?	1	56.9181	102	GT:1.0;GC:0.0;GA:0.0;GG:0.0	1	0	0	0	21	21	NA	NA	Chlorophyta...Micromonas...Unique...85.54...TARA_AON_82_MAG_00118.gmove.Group21.21ParalogFamilies.Pass.withcoords	TRUE	0.864052	NA	NA	NA	NA
Micromonas_TARA_AON_82_MAG_00118	12	?	?	1	60.607	206	GT:1.0;GC:0.0;GA:0.0;GG:0.0	1	0	0	0	6	6	NA	NA	Chlorophyta...Micromonas...Unique...85.54...TARA_AON_82_MAG_00118.gmove.Group38.4ParalogFamilies.Pass.withcoords	TRUE	0.864052	NA	NA	NA	NA
Micromonas_TARA_AON_82_MAG_00118	11	?	?	1	56.2482	61	GT:1.0;GC:0.0;GA:0.0;GG:0.0	1	0	0	0	6	6	NA	NA	Chlorophyta...Micromonas...Unique...85.54...TARA_AON_82_MAG_00118.gmove.Group35.4ParalogFamilies.Pass.withcoords	TRUE	0.864052	NA	NA	NA	NA
Micromonas_TARA_AON_82_MAG_00118	14	?	?	1	59.8971	158.5	GT:1.0;GC:0.0;GA:0.0;GG:0.0	1	0	0	0	4	4	NA	NA	Chlorophyta...Micromonas...Unique...85.54...TARA_AON_82_MAG_00118.gmove.Group48.4ParalogFamilies.Pass.withcoords	TRUE	0.864052	NA	NA	NA	NA
Micromonas_TARA_ARC_108_MAG_00100	11	?	?	0.923077	43.5268	178.5	GT:1.0;GC:0.0;GA:0.0;GG:0.0	1	0	0	0	12	13	NA	NA	Chlorophyta...Micromonas...Unique...93.98...TARA_ARC_108_MAG_00100.gmove.Group56.4ParalogFamilies.Pass.withcoords	FALSE	0.878254	NA	NA	NA	NA
Micromonas_TARA_ARC_108_MAG_00100	12	?	?	1	49.6806	115	GT:1.0;GC:0.0;GA:0.0;GG:0.0	1	0	0	0	23	23	NA	NA	Chlorophyta...Micromonas...Unique...93.98...TARA_ARC_108_MAG_00100.gmove.Group59.8ParalogFamilies.Pass.withcoords	FALSE	0.878254	NA	NA	NA	NA
Micromonas_TARA_ARC_108_MAG_00100	13	?	?	0.827586	36.7895	76	GT:1.0;GC:0.0;GA:0.0;GG:0.0	1	0	0	0	24	29	NA	NA	Chlorophyta...Micromonas...Unique...93.98...TARA_ARC_108_MAG_00100.gmove.Group65.5ParalogFamilies.Pass.withcoords	FALSE	0.878254	NA	NA	NA	NA
Micromonas_TARA_ARC_108_MAG_00100	3	?	N	1	43.8948	77	GT:0.9853116315998413;GC:0.0015879317189360857;GA:0.0007939658594680428;GG:0.0015879317189360857;AT:0.0011909487892020642;CT:0.0023818975784041284;TG:0.0015879317189360857;TA:0.0011909487892020642;AG:0.0011909487892020642;TC:0.0007939658594680428;CG:0.0011909487892020642;TT:0.0003969829297340214;AA:0.0003969829297340214;AC:0.0003969829297340214	0.985312	0.00158793	0.000793966	0.00158793	2522	2522	0.177505	0.498582	Chlorophyta...Micromonas...Unique...93.98...TARA_ARC_108_MAG_00100.gmove.Group1.1604ParalogFamilies.Pass.withcoords	FALSE	0.878254	0.548665	0.49871	0.177505	0.498582
Micromonas_TARA_ARC_108_MAG_00100	8	?	?	1	51.4844	144.5	GT:1.0;GC:0.0;GA:0.0;GG:0.0	1	0	0	0	17	17	0.394203	0.522284	Chlorophyta...Micromonas...Unique...93.98...TARA_ARC_108_MAG_00100.gmove.Group4.4ParalogFamilies.Pass.withcoords	FALSE	0.878254	0.542314	0.522986	0.394203	0.522284
Micromonas_TARA_ARC_108_MAG_00100	14	?	?	1	50.7956	151	GT:1.0;GC:0.0;GA:0.0;GG:0.0	1	0	0	0	13	13	NA	NA	Chlorophyta...Micromonas...Unique...93.98...TARA_ARC_108_MAG_00100.gmove.Group9.5ParalogFamilies.Pass.withcoords	FALSE	0.878254	NA	NA	NA	NA
Micromonas_TARA_ARC_108_MAG_00100	2	?	?	1	51.7163	185.5	GT:1.0;GC:0.0;GA:0.0;GG:0.0	1	0	0	0	11	11	NA	NA	Chlorophyta...Micromonas...Unique...93.98...TARA_ARC_108_MAG_00100.gmove.Group11.4ParalogFamilies.Pass.withcoords	FALSE	0.878254	NA	NA	NA	NA
Micromonas_TARA_ARC_108_MAG_00100	5	?	?	1	40.1379	73.5	GT:1.0;GC:0.0;GA:0.0;GG:0.0	1	0	0	0	5	5	NA	NA	Chlorophyta...Micromonas...Unique...93.98...TARA_ARC_108_MAG_00100.gmove.Group23.4ParalogFamilies.Pass.withcoords	FALSE	0.878254	NA	NA	NA	NA
Micromonas_TARA_ARC_108_MAG_00100	9	?	?	1	41.3322	111.5	GT:1.0;GC:0.0;GA:0.0;GG:0.0	1	0	0	0	7	7	0.0762772	0.488653	Chlorophyta...Micromonas...Unique...93.98...TARA_ARC_108_MAG_00100.gmove.Group46.6ParalogFamilies.Pass.withcoords	FALSE	0.878254	0.582147	0.490427	0.0762772	0.488653
Micromonas_TARA_ARC_108_MAG_00100	6	?	?	1	51.1649	151	GT:1.0;GC:0.0;GA:0.0;GG:0.0	1	0	0	0	8	8	0.812277	0.539334	Chlorophyta...Micromonas...Unique...93.98...TARA_ARC_108_MAG_00100.gmove.Group27.4ParalogFamilies.Pass.withcoords	FALSE	0.878254	0.917963	0.532861	0.812277	0.539334
Micromonas_TARA_ARC_108_MAG_00100	7	?	?	1	40.2637	106.5	GT:1.0;GC:0.0;GA:0.0;GG:0.0	1	0	0	0	21	21	NA	NA	Chlorophyta...Micromonas...Unique...93.98...TARA_ARC_108_MAG_00100.gmove.Group37.4ParalogFamilies.Pass.withcoords	FALSE	0.878254	NA	NA	NA	NA
Micromonas_TARA_ARC_108_MAG_00100	4	?	?	1	47.0143	109.5	GT:1.0;GC:0.0;GA:0.0;GG:0.0	1	0	0	0	12	12	0.39479	0.488923	Chlorophyta...Micromonas...Unique...93.98...TARA_ARC_108_MAG_00100.gmove.Group117.4ParalogFamilies.Pass.withcoords	FALSE	0.878254	0.801099	0.48801	0.39479	0.488923
Micromonas_TARA_ARC_108_MAG_00100	10	?	?	0.95	52.3069	178.5	GT:1.0;GC:0.0;GA:0.0;GG:0.0	1	0	0	0	19	20	NA	NA	Chlorophyta...Micromonas...Unique...93.98...TARA_ARC_108_MAG_00100.gmove.Group53.4ParalogFamilies.Pass.withcoords	FALSE	0.878254	NA	NA	NA	NA
Micromonas_TARA_ARC_108_MAG_00100	1	?	?	0.921053	48.8061	147	GT:1.0;GC:0.0;GA:0.0;GG:0.0	1	0	0	0	35	38	NA	NA	Chlorophyta...Micromonas...Unique...93.98...TARA_ARC_108_MAG_00100.gmove.Group106.4ParalogFamilies.Pass.withcoords	FALSE	0.878254	NA	NA	NA	NA
Oxyrrhis_TARA_ARC_108_MAG_00236	1	?	?	0.85	33.0923	438.5	GT:0.9285714285714286;GC:0.0;GA:0.0;GG:0.0;TT:0.07142857142857142	0.928571	0	0	0	17	20	NA	NA	Myzozoa...Oxyrrhis...Unique...19.28...TARA_ARC_108_MAG_00236.gmove.Group3.14ParalogFamilies.Pass.withcoords	FALSE	0.680238	NA	NA	NA	NA
Oxyrrhis_TARA_ARC_108_MAG_00236	2	?	?	0.666667	32.7895	441.5	GT:1.0;GC:0.0;GA:0.0;GG:0.0	1	0	0	0	4	6	NA	NA	Myzozoa...Oxyrrhis...Unique...19.28...TARA_ARC_108_MAG_00236.gmove.Group4.4ParalogFamilies.Pass.withcoords	FALSE	0.680238	NA	NA	NA	NA
Oxyrrhis_TARA_ARC_108_MAG_00236	3	?	?	1	34.5044	410	GT:1.0;GC:0.0;GA:0.0;GG:0.0	1	0	0	0	8	8	NA	NA	Myzozoa...Oxyrrhis...Unique...19.28...TARA_ARC_108_MAG_00236.gmove.Group6.7ParalogFamilies.Pass.withcoords	FALSE	0.680238	NA	NA	NA	NA
Oxyrrhis_TARA_ARC_108_MAG_00236	4	?	?	1	31.6587	457	GT:1.0;GC:0.0;GA:0.0;GG:0.0	1	0	0	0	6	6	NA	NA	Myzozoa...Oxyrrhis...Unique...19.28...TARA_ARC_108_MAG_00236.gmove.Group7.5ParalogFamilies.Pass.withcoords	FALSE	0.680238	NA	NA	NA	NA
Data_GCA_001939145.1	1	Y	Y	0.789683	41.1913	115	GT:0.11538461538461539;GC:0.23076923076923078;GA:0.34615384615384615;GG:0.0;CT:0.2692307692307692;TT:0.038461538461538464	0.115385	0.230769	0.346154	0	199	252	0.551797	0.727504	GCA_001939145.1_ASM193914v1_genomic.Group5.5ParalogFamilies.Pass.withcoords	FALSE	0.777455	0.830559	0.728087	0.551797	0.727504
Symbiodinium_TARA_AON_82_MAG_00355	4	?	?	0.923077	41.1281	654	GT:0.8;GC:0.0;GA:0.0;GG:0.0;TA:0.2	0.8	0	0	0	12	13	NA	NA	Miozoa...Symbiodinium...Unique...16.87...TARA_AON_82_MAG_00355.gmove.Group5.5ParalogFamilies.Pass.withcoords	TRUE	0.458293	NA	NA	NA	NA
Symbiodinium_TARA_AON_82_MAG_00355	1	Y	Y	0.875	34.0275	500.5	GT:0.4642857142857143;GC:0.32142857142857145;GA:0.10714285714285714;GG:0.0;CA:0.03571428571428571;TC:0.03571428571428571;CT:0.03571428571428571	0.464286	0.321429	0.107143	0	28	32	NA	NA	Miozoa...Symbiodinium...Unique...16.87...TARA_AON_82_MAG_00355.gmove.Group1.27ParalogFamilies.Pass.withcoords	TRUE	0.458293	NA	NA	NA	NA
Symbiodinium_TARA_AON_82_MAG_00355	2	?	?	0.75	35.5776	438.5	GT:0.5;GC:0.3333333333333333;GA:0.0;GG:0.0;AG:0.08333333333333333;CT:0.08333333333333333	0.5	0.333333	0	0	12	16	NA	NA	Miozoa...Symbiodinium...Unique...16.87...TARA_AON_82_MAG_00355.gmove.Group2.12ParalogFamilies.Pass.withcoords	TRUE	0.458293	NA	NA	NA	NA
Symbiodinium_TARA_AON_82_MAG_00355	3	?	N	0.882353	47.2904	464	GT:0.9333333333333333;GC:0.06666666666666667;GA:0.0;GG:0.0	0.933333	0.0666667	0	0	15	17	NA	NA	Miozoa...Symbiodinium...Unique...16.87...TARA_AON_82_MAG_00355.gmove.Group3.15ParalogFamilies.Pass.withcoords	TRUE	0.458293	NA	NA	NA	NA
Symbiodinium_TARA_AON_82_MAG_00355	5	?	?	0.777778	41.9972	485.5	GT:0.8333333333333334;GC:0.0;GA:0.16666666666666666;GG:0.0	0.833333	0	0.166667	0	7	9	NA	NA	Miozoa...Symbiodinium...Unique...16.87...TARA_AON_82_MAG_00355.gmove.Group7.6ParalogFamilies.Pass.withcoords	TRUE	0.458293	NA	NA	NA	NA
Alexandrium_TARA_AON_82_MAG_00272	2	?	?	0.833333	39.4389	80	GT:1.0;GC:0.0;GA:0.0;GG:0.0	1	0	0	0	5	6	NA	NA	Miozoa...Alexandrium...Cluster_06...68.67...TARA_AON_82_MAG_00272.gmove.Group2.5ParalogFamilies.Pass.withcoords	FALSE	0.616479	NA	NA	NA	NA
Alexandrium_TARA_AON_82_MAG_00272	1	?	?	0.533333	38.4503	81	GT:1.0;GC:0.0;GA:0.0;GG:0.0	1	0	0	0	8	15	NA	NA	Miozoa...Alexandrium...Cluster_06...68.67...TARA_AON_82_MAG_00272.gmove.Group1.6ParalogFamilies.Pass.withcoords	FALSE	0.616479	NA	NA	NA	NA
Alexandrium_TARA_ARC_108_MAG_00243	1	?	N	0.927536	28.4916	101	GT:1.0;GC:0.0;GA:0.0;GG:0.0	1	0	0	0	64	69	NA	NA	Miozoa...Alexandrium...Unique...32.53...TARA_ARC_108_MAG_00243.gmove.Group1.57ParalogFamilies.Pass.withcoords	TRUE	0.752925	NA	NA	NA	NA
Alexandrium_TARA_ARC_108_MAG_00243	2	Y	Y	0.83871	28.761	102	GT:1.0;GC:0.0;GA:0.0;GG:0.0	1	0	0	0	26	31	NA	NA	Miozoa...Alexandrium...Unique...32.53...TARA_ARC_108_MAG_00243.gmove.Group2.24ParalogFamilies.Pass.withcoords	TRUE	0.752925	NA	NA	NA	NA
Alexandrium_TARA_ARC_108_MAG_00243	3	?	?	0.75	31.7903	102	GT:1.0;GC:0.0;GA:0.0;GG:0.0	1	0	0	0	6	8	NA	NA	Miozoa...Alexandrium...Unique...32.53...TARA_ARC_108_MAG_00243.gmove.Group6.4ParalogFamilies.Pass.withcoords	TRUE	0.752925	NA	NA	NA	NA
Alexandrium_TARA_AON_82_MAG_00281	2	N	N	0.947368	38.2246	215	GT:1.0;GC:0.0;GA:0.0;GG:0.0	1	0	0	0	18	19	NA	NA	Miozoa...Alexandrium...Unique...66.27...TARA_AON_82_MAG_00281.gmove.Group11.17ParalogFamilies.Pass.withcoords	FALSE	0.606426	NA	NA	NA	NA
Alexandrium_TARA_AON_82_MAG_00281	6	?	?	1	31.896	236.5	GT:1.0;GC:0.0;GA:0.0;GG:0.0	1	0	0	0	10	10	NA	NA	Miozoa...Alexandrium...Unique...66.27...TARA_AON_82_MAG_00281.gmove.Group2.10ParalogFamilies.Pass.withcoords	FALSE	0.606426	NA	NA	NA	NA
Alexandrium_TARA_AON_82_MAG_00281	3	?	N	1	32.7538	212	GT:1.0;GC:0.0;GA:0.0;GG:0.0	1	0	0	0	147	147	NA	NA	Miozoa...Alexandrium...Unique...66.27...TARA_AON_82_MAG_00281.gmove.Group1.129ParalogFamilies.Pass.withcoords	FALSE	0.606426	NA	NA	NA	NA
Alexandrium_TARA_AON_82_MAG_00281	5	?	?	1	28.9612	207	GT:1.0;GC:0.0;GA:0.0;GG:0.0	1	0	0	0	8	8	NA	NA	Miozoa...Alexandrium...Unique...66.27...TARA_AON_82_MAG_00281.gmove.Group13.5ParalogFamilies.Pass.withcoords	FALSE	0.606426	NA	NA	NA	NA
Alexandrium_TARA_AON_82_MAG_00281	1	?	?	0.933333	32.8876	221	GT:1.0;GC:0.0;GA:0.0;GG:0.0	1	0	0	0	14	15	NA	NA	Miozoa...Alexandrium...Unique...66.27...TARA_AON_82_MAG_00281.gmove.Group10.12ParalogFamilies.Pass.withcoords	FALSE	0.606426	NA	NA	NA	NA
Alexandrium_TARA_AON_82_MAG_00281	4	?	N	0.794118	33.5714	233	GT:1.0;GC:0.0;GA:0.0;GG:0.0	1	0	0	0	27	34	NA	NA	Miozoa...Alexandrium...Unique...66.27...TARA_AON_82_MAG_00281.gmove.Group12.18ParalogFamilies.Pass.withcoords	FALSE	0.606426	NA	NA	NA	NA
Data_GCA_001651215.1	2	?	?	1	83.3333	30	GT:1.0;GC:0.0;GA:0.0;GG:0.0	1	0	0	0	8	8	0.760225	0.642556	GCA_001651215.1_ASM165121v1_genomic.Group3.7ParalogFamilies.Pass.withcoords	FALSE	0.699235	0.741368	0.641562	0.760225	0.642556
Data_GCA_001651215.1	3	?	?	1	83.3333	30	GT:1.0;GC:0.0;GA:0.0;GG:0.0	1	0	0	0	4	4	0.969428	0.622485	GCA_001651215.1_ASM165121v1_genomic.Group4.4ParalogFamilies.Pass.withcoords	FALSE	0.699235	0.888446	0.623945	0.969428	0.622485
Data_GCA_001651215.1	1	?	?	1	83.3333	30	GT:1.0;GC:0.0;GA:0.0;GG:0.0	1	0	0	0	5	5	0.891426	0.608463	GCA_001651215.1_ASM165121v1_genomic.Group10.4ParalogFamilies.Pass.withcoords	FALSE	0.699235	0.924257	0.611096	0.891426	0.608463
Data_GCA_001651215.1	5	?	?	1	83.3333	30	GT:1.0;GC:0.0;GA:0.0;GG:0.0	1	0	0	0	9	9	0.930548	0.651274	GCA_001651215.1_ASM165121v1_genomic.Group9.5ParalogFamilies.Pass.withcoords	FALSE	0.699235	0.874318	0.652891	0.930548	0.651274
Data_GCA_001651215.1	4	?	?	0.8	83.3333	30	GT:1.0;GC:0.0;GA:0.0;GG:0.0	1	0	0	0	8	10	0.81169	0.606076	GCA_001651215.1_ASM165121v1_genomic.Group7.8ParalogFamilies.Pass.withcoords	FALSE	0.699235	0.85367	0.610036	0.81169	0.606076
Pelagomonas_TARA_AOS_82_MAG_00045	1	?	?	0.529412	62.4515	80	GT:1.0;GC:0.0;GA:0.0;GG:0.0	1	0	0	0	9	17	0.385396	0.521738	Ochrophyta...Pelagomonas...Cluster_21...90.36...TARA_AOS_82_MAG_00045.gmove.Group1.9ParalogFamilies.Pass.withcoords	FALSE	0.79023	0.395329	0.521084	0.385396	0.521738
Pelagomonas_TARA_AOS_82_MAG_00045	3	?	?	0.714286	64.5554	85	GT:1.0;GC:0.0;GA:0.0;GG:0.0	1	0	0	0	5	7	NA	NA	Ochrophyta...Pelagomonas...Cluster_21...90.36...TARA_AOS_82_MAG_00045.gmove.Group7.5ParalogFamilies.Pass.withcoords	FALSE	0.79023	NA	NA	NA	NA
Pelagomonas_TARA_AOS_82_MAG_00045	4	?	?	0.4	55.0378	177.5	GT:1.0;GC:0.0;GA:0.0;GG:0.0	1	0	0	0	4	10	NA	NA	Ochrophyta...Pelagomonas...Cluster_21...90.36...TARA_AOS_82_MAG_00045.gmove.Group9.4ParalogFamilies.Pass.withcoords	FALSE	0.79023	NA	NA	NA	NA
Pelagomonas_TARA_AOS_82_MAG_00045	2	?	?	0.272727	54.5479	186	GT:1.0;GC:0.0;GA:0.0;GG:0.0	1	0	0	0	9	33	NA	NA	Ochrophyta...Pelagomonas...Cluster_21...90.36...TARA_AOS_82_MAG_00045.gmove.Group4.7ParalogFamilies.Pass.withcoords	FALSE	0.79023	NA	NA	NA	NA
Pelagococcus_TARA_ARC_108_MAG_00263	2	?	N	1	60.0957	137	GT:0.9473684210526315;GC:0.05263157894736842;GA:0.0;GG:0.0	0.947368	0.0526316	0	0	20	20	NA	NA	Ochrophyta...Pelagococcus...Unique...40.96...TARA_ARC_108_MAG_00263.gmove.Group12.19ParalogFamilies.Pass.withcoords	FALSE	0.696086	NA	NA	NA	NA
Pelagococcus_TARA_ARC_108_MAG_00263	4	?	?	1	58.5746	148	GT:0.5;GC:0.3333333333333333;GA:0.0;GG:0.0;CT:0.16666666666666666	0.5	0.333333	0	0	6	6	NA	NA	Ochrophyta...Pelagococcus...Unique...40.96...TARA_ARC_108_MAG_00263.gmove.Group15.6ParalogFamilies.Pass.withcoords	FALSE	0.696086	NA	NA	NA	NA
Pelagococcus_TARA_ARC_108_MAG_00263	7	?	?	0.9	74.7712	138.5	GT:1.0;GC:0.0;GA:0.0;GG:0.0	1	0	0	0	9	10	NA	NA	Ochrophyta...Pelagococcus...Unique...40.96...TARA_ARC_108_MAG_00263.gmove.Group19.8ParalogFamilies.Pass.withcoords	FALSE	0.696086	NA	NA	NA	NA
Pelagococcus_TARA_ARC_108_MAG_00263	13	?	?	1	70.2282	130.5	GT:0.75;GC:0.0;GA:0.0;GG:0.25	0.75	0	0	0.25	4	4	NA	NA	Ochrophyta...Pelagococcus...Unique...40.96...TARA_ARC_108_MAG_00263.gmove.Group36.4ParalogFamilies.Pass.withcoords	FALSE	0.696086	NA	NA	NA	NA
Pelagococcus_TARA_ARC_108_MAG_00263	14	?	?	0.9	65.6316	147	GT:0.8571428571428571;GC:0.0;GA:0.0;GG:0.14285714285714285	0.857143	0	0	0.142857	9	10	NA	NA	Ochrophyta...Pelagococcus...Unique...40.96...TARA_ARC_108_MAG_00263.gmove.Group40.6ParalogFamilies.Pass.withcoords	FALSE	0.696086	NA	NA	NA	NA
Pelagococcus_TARA_ARC_108_MAG_00263	15	?	?	1	70.8676	163	GT:0.5;GC:0.0;GA:0.0;GG:0.0;TA:0.25;CT:0.25	0.5	0	0	0	4	4	NA	NA	Ochrophyta...Pelagococcus...Unique...40.96...TARA_ARC_108_MAG_00263.gmove.Group56.4ParalogFamilies.Pass.withcoords	FALSE	0.696086	NA	NA	NA	NA
Pelagococcus_TARA_ARC_108_MAG_00263	10	?	?	0.928571	65.2082	141	GT:1.0;GC:0.0;GA:0.0;GG:0.0	1	0	0	0	13	14	NA	NA	Ochrophyta...Pelagococcus...Unique...40.96...TARA_ARC_108_MAG_00263.gmove.Group27.13ParalogFamilies.Pass.withcoords	FALSE	0.696086	NA	NA	NA	NA
Pelagococcus_TARA_ARC_108_MAG_00263	11	?	?	0.888889	65.8672	93	GT:0.8;GC:0.2;GA:0.0;GG:0.0	0.8	0.2	0	0	8	9	NA	NA	Ochrophyta...Pelagococcus...Unique...40.96...TARA_ARC_108_MAG_00263.gmove.Group30.5ParalogFamilies.Pass.withcoords	FALSE	0.696086	NA	NA	NA	NA
Pelagococcus_TARA_ARC_108_MAG_00263	16	?	?	1	67.5809	128.5	GT:1.0;GC:0.0;GA:0.0;GG:0.0	1	0	0	0	6	6	NA	NA	Ochrophyta...Pelagococcus...Unique...40.96...TARA_ARC_108_MAG_00263.gmove.Group5.6ParalogFamilies.Pass.withcoords	FALSE	0.696086	NA	NA	NA	NA
Pelagococcus_TARA_ARC_108_MAG_00263	1	?	N	1	70.2125	137	GT:0.8991596638655462;GC:0.08403361344537816;GA:0.0;GG:0.0;TG:0.008403361344537815;TT:0.008403361344537815	0.89916	0.0840336	0	0	123	123	NA	NA	Ochrophyta...Pelagococcus...Unique...40.96...TARA_ARC_108_MAG_00263.gmove.Group1.115ParalogFamilies.Pass.withcoords	FALSE	0.696086	NA	NA	NA	NA
Pelagococcus_TARA_ARC_108_MAG_00263	9	Y	N	1	60.846	137	GT:1.0;GC:0.0;GA:0.0;GG:0.0	1	0	0	0	24	24	NA	NA	Ochrophyta...Pelagococcus...Unique...40.96...TARA_ARC_108_MAG_00263.gmove.Group2.23ParalogFamilies.Pass.withcoords	FALSE	0.696086	NA	NA	NA	NA
Pelagococcus_TARA_ARC_108_MAG_00263	3	?	?	1	62.2032	137	GT:1.0;GC:0.0;GA:0.0;GG:0.0	1	0	0	0	5	5	NA	NA	Ochrophyta...Pelagococcus...Unique...40.96...TARA_ARC_108_MAG_00263.gmove.Group13.5ParalogFamilies.Pass.withcoords	FALSE	0.696086	NA	NA	NA	NA
Pelagococcus_TARA_ARC_108_MAG_00263	5	?	?	1	67.2093	113	GT:1.0;GC:0.0;GA:0.0;GG:0.0	1	0	0	0	7	7	NA	NA	Ochrophyta...Pelagococcus...Unique...40.96...TARA_ARC_108_MAG_00263.gmove.Group16.5ParalogFamilies.Pass.withcoords	FALSE	0.696086	NA	NA	NA	NA
Pelagococcus_TARA_ARC_108_MAG_00263	6	?	?	1	57.2229	137	GT:0.8333333333333334;GC:0.08333333333333333;GA:0.0;GG:0.0;CT:0.08333333333333333	0.833333	0.0833333	0	0	12	12	NA	NA	Ochrophyta...Pelagococcus...Unique...40.96...TARA_ARC_108_MAG_00263.gmove.Group18.12ParalogFamilies.Pass.withcoords	FALSE	0.696086	NA	NA	NA	NA
Pelagococcus_TARA_ARC_108_MAG_00263	8	?	?	1	58.2054	122.5	GT:1.0;GC:0.0;GA:0.0;GG:0.0	1	0	0	0	4	4	NA	NA	Ochrophyta...Pelagococcus...Unique...40.96...TARA_ARC_108_MAG_00263.gmove.Group20.4ParalogFamilies.Pass.withcoords	FALSE	0.696086	NA	NA	NA	NA
Pelagococcus_TARA_ARC_108_MAG_00263	12	?	?	0.9	56.3319	132	GT:1.0;GC:0.0;GA:0.0;GG:0.0	1	0	0	0	9	10	NA	NA	Ochrophyta...Pelagococcus...Unique...40.96...TARA_ARC_108_MAG_00263.gmove.Group32.9ParalogFamilies.Pass.withcoords	FALSE	0.696086	NA	NA	NA	NA
Data_GCA_000186865.1	3	?	?	0.444444	58.5649	76	GT:1.0;GC:0.0;GA:0.0;GG:0.0	1	0	0	0	8	18	0.300895	0.452521	GCA_000186865.1_v_1.0_genomic.Group14.5ParalogFamilies.Pass.withcoords	TRUE	0.434277	0.873626	0.455821	0.300895	0.452521
Data_GCA_000186865.1	2	N	Y	0.598703	49.4098	199	GT:0.973741794310722;GC:0.019693654266958426;GA:0.0;GG:0.002188183807439825;CT:0.00437636761487965	0.973742	0.0196937	0	0.00218818	646	1079	0.0398525	0.437515	GCA_000186865.1_v_1.0_genomic.Group1.326ParalogFamilies.Pass.withcoords	TRUE	0.434277	0.525417	0.432686	0.0398525	0.437515
Data_GCA_000186865.1	5	?	N	0.428571	52.6245	76	GT:0.9583333333333334;GC:0.041666666666666664;GA:0.0;GG:0.0	0.958333	0.0416667	0	0	36	84	0.161485	0.439462	GCA_000186865.1_v_1.0_genomic.Group3.21ParalogFamilies.Pass.withcoords	TRUE	0.434277	0.539392	0.439378	0.161485	0.439462
Data_GCA_000186865.1	1	?	N	0.590909	51.2366	76	GT:1.0;GC:0.0;GA:0.0;GG:0.0	1	0	0	0	26	44	0.213437	0.471262	GCA_000186865.1_v_1.0_genomic.Group10.18ParalogFamilies.Pass.withcoords	TRUE	0.434277	0.533404	0.469826	0.213437	0.471262
Data_GCA_000186865.1	6	?	?	0.648649	80.2575	67	GT:0.6666666666666666;GC:0.3333333333333333;GA:0.0;GG:0.0	0.666667	0.333333	0	0	24	37	0.466121	0.415571	GCA_000186865.1_v_1.0_genomic.Group7.5ParalogFamilies.Pass.withcoords	TRUE	0.434277	0.478418	0.418577	0.466121	0.415571
Data_GCA_000186865.1	7	?	?	0.8	55.8347	128	GT:1.0;GC:0.0;GA:0.0;GG:0.0	1	0	0	0	20	25	0.0141521	0.474273	GCA_000186865.1_v_1.0_genomic.Group8.11ParalogFamilies.Pass.withcoords	TRUE	0.434277	0.188006	0.471941	0.0141521	0.474273
Data_GCA_000186865.1	4	Y	Y	0.540138	55.8773	200	GT:0.9588607594936709;GC:0.028481012658227847;GA:0.0031645569620253164;GG:0.0;CA:0.0031645569620253164;CG:0.0031645569620253164;AG:0.0031645569620253164	0.958861	0.028481	0.00316456	0	942	1744	0.0305104	0.445781	GCA_000186865.1_v_1.0_genomic.Group2.236ParalogFamilies.Pass.withcoords	TRUE	0.434277	0.488748	0.443819	0.0305104	0.445781
Data_GCA_000186865.1	8	?	?	0.367647	54.3495	77	GT:0.9411764705882353;GC:0.058823529411764705;GA:0.0;GG:0.0	0.941176	0.0588235	0	0	25	68	0.142417	0.437656	GCA_000186865.1_v_1.0_genomic.Group9.16ParalogFamilies.Pass.withcoords	TRUE	0.434277	0.56426	0.437012	0.142417	0.437656
Aureococcus_TARA_AOS_82_MAG_00129	1	N	Y	1	49.5433	199	GT:0.986013986013986;GC:0.006993006993006993;GA:0.0;GG:0.0;CT:0.006993006993006993	0.986014	0.00699301	0	0	143	143	NA	NA	Ochrophyta...Aureococcus...Unique...69.88...TARA_AOS_82_MAG_00129.gmove.Group1.135ParalogFamilies.Pass.withcoords	TRUE	0.852846	NA	NA	NA	NA
Aureococcus_TARA_AOS_82_MAG_00129	3	Y	Y	0.8875	55.594	200	GT:0.8985507246376812;GC:0.08695652173913043;GA:0.0;GG:0.014492753623188406	0.898551	0.0869565	0	0.0144928	71	80	NA	NA	Ochrophyta...Aureococcus...Unique...69.88...TARA_AOS_82_MAG_00129.gmove.Group2.69ParalogFamilies.Pass.withcoords	TRUE	0.852846	NA	NA	NA	NA
Aureococcus_TARA_AOS_82_MAG_00129	4	?	Y	0.954545	54.2811	77	GT:1.0;GC:0.0;GA:0.0;GG:0.0	1	0	0	0	21	22	NA	NA	Ochrophyta...Aureococcus...Unique...69.88...TARA_AOS_82_MAG_00129.gmove.Group3.21ParalogFamilies.Pass.withcoords	TRUE	0.852846	NA	NA	NA	NA
Aureococcus_TARA_AOS_82_MAG_00129	5	?	Y	1	81.9939	62	GT:0.6697247706422018;GC:0.3302752293577982;GA:0.0;GG:0.0	0.669725	0.330275	0	0	109	109	NA	NA	Ochrophyta...Aureococcus...Unique...69.88...TARA_AOS_82_MAG_00129.gmove.Group4.12ParalogFamilies.Pass.withcoords	TRUE	0.852846	NA	NA	NA	NA
Aureococcus_TARA_AOS_82_MAG_00129	6	?	N	1	52.2286	76	GT:0.94;GC:0.04;GA:0.0;GG:0.0;CT:0.02	0.94	0.04	0	0	50	50	NA	NA	Ochrophyta...Aureococcus...Unique...69.88...TARA_AOS_82_MAG_00129.gmove.Group5.47ParalogFamilies.Pass.withcoords	TRUE	0.852846	NA	NA	NA	NA
Aureococcus_TARA_AOS_82_MAG_00129	2	?	?	0.875	49.5519	76	GT:0.8571428571428571;GC:0.14285714285714285;GA:0.0;GG:0.0	0.857143	0.142857	0	0	7	8	NA	NA	Ochrophyta...Aureococcus...Unique...69.88...TARA_AOS_82_MAG_00129.gmove.Group11.6ParalogFamilies.Pass.withcoords	TRUE	0.852846	NA	NA	NA	NA
Aureococcus_TARA_IOS_50_MAG_00124	2	Y	Y	0.957627	53.4339	201	GT:0.908256880733945;GC:0.08256880733944955;GA:0.0;GG:0.0;AG:0.009174311926605505	0.908257	0.0825688	0	0	113	118	NA	NA	Ochrophyta...Aureococcus...Cluster_22...65.06...TARA_IOS_50_MAG_00124.gmove.Group1.107ParalogFamilies.Pass.withcoords	TRUE	0.714699	NA	NA	NA	NA
Aureococcus_TARA_IOS_50_MAG_00124	4	Y	N	1	50.1881	82	GT:1.0;GC:0.0;GA:0.0;GG:0.0	1	0	0	0	18	18	NA	NA	Ochrophyta...Aureococcus...Cluster_22...65.06...TARA_IOS_50_MAG_00124.gmove.Group2.17ParalogFamilies.Pass.withcoords	TRUE	0.714699	NA	NA	NA	NA
Aureococcus_TARA_IOS_50_MAG_00124	5	?	?	1	54.8328	201	GT:1.0;GC:0.0;GA:0.0;GG:0.0	1	0	0	0	7	7	NA	NA	Ochrophyta...Aureococcus...Cluster_22...65.06...TARA_IOS_50_MAG_00124.gmove.Group7.5ParalogFamilies.Pass.withcoords	TRUE	0.714699	NA	NA	NA	NA
Aureococcus_TARA_IOS_50_MAG_00124	6	?	?	0.8	52.6904	183.5	GT:1.0;GC:0.0;GA:0.0;GG:0.0	1	0	0	0	4	5	NA	NA	Ochrophyta...Aureococcus...Cluster_22...65.06...TARA_IOS_50_MAG_00124.gmove.Group8.4ParalogFamilies.Pass.withcoords	TRUE	0.714699	NA	NA	NA	NA
Aureococcus_TARA_IOS_50_MAG_00124	1	?	?	1	45.814	209	GT:1.0;GC:0.0;GA:0.0;GG:0.0	1	0	0	0	4	4	NA	NA	Ochrophyta...Aureococcus...Cluster_22...65.06...TARA_IOS_50_MAG_00124.gmove.Group10.4ParalogFamilies.Pass.withcoords	TRUE	0.714699	NA	NA	NA	NA
Aureococcus_TARA_IOS_50_MAG_00124	3	?	?	0.833333	51.6196	211	GT:1.0;GC:0.0;GA:0.0;GG:0.0	1	0	0	0	5	6	NA	NA	Ochrophyta...Aureococcus...Cluster_22...65.06...TARA_IOS_50_MAG_00124.gmove.Group13.5ParalogFamilies.Pass.withcoords	TRUE	0.714699	NA	NA	NA	NA
Bolidomonas_TARA_ARC_108_MAG_00221	5	?	?	1	50.5003	107.5	GT:1.0;GC:0.0;GA:0.0;GG:0.0	1	0	0	0	6	6	NA	NA	Ochrophyta...Bolidomonas...Unique...68.67...TARA_ARC_108_MAG_00221.gmove.Group24.6ParalogFamilies.Pass.withcoords	TRUE	0.647163	NA	NA	NA	NA
Bolidomonas_TARA_ARC_108_MAG_00221	3	?	Y	0.997409	50.4897	175	GT:0.9934895833333334;GC:0.0013020833333333333;GA:0.0;GG:0.0013020833333333333;TG:0.0013020833333333333;AG:0.0026041666666666665	0.99349	0.00130208	0	0.00130208	770	772	0.393891	0.670565	Ochrophyta...Bolidomonas...Unique...68.67...TARA_ARC_108_MAG_00221.gmove.Group1.538ParalogFamilies.Pass.withcoords	TRUE	0.647163	0.769878	0.675985	0.393891	0.670565
Bolidomonas_TARA_ARC_108_MAG_00221	13	?	Y	0.994444	51.2336	112	GT:0.9888268156424581;GC:0.0;GA:0.0;GG:0.0;AG:0.00558659217877095;CG:0.00558659217877095	0.988827	0	0	0	179	180	NA	NA	Ochrophyta...Bolidomonas...Unique...68.67...TARA_ARC_108_MAG_00221.gmove.Group8.159ParalogFamilies.Pass.withcoords	TRUE	0.647163	NA	NA	NA	NA
Bolidomonas_TARA_ARC_108_MAG_00221	1	?	?	1	56.3084	107	GT:1.0;GC:0.0;GA:0.0;GG:0.0	1	0	0	0	11	11	NA	NA	Ochrophyta...Bolidomonas...Unique...68.67...TARA_ARC_108_MAG_00221.gmove.Group11.10ParalogFamilies.Pass.withcoords	TRUE	0.647163	NA	NA	NA	NA
Bolidomonas_TARA_ARC_108_MAG_00221	2	?	?	0.857143	54.0945	98	GT:1.0;GC:0.0;GA:0.0;GG:0.0	1	0	0	0	12	14	NA	NA	Ochrophyta...Bolidomonas...Unique...68.67...TARA_ARC_108_MAG_00221.gmove.Group15.11ParalogFamilies.Pass.withcoords	TRUE	0.647163	NA	NA	NA	NA
Bolidomonas_TARA_ARC_108_MAG_00221	4	?	?	0.833333	50.8109	188	GT:1.0;GC:0.0;GA:0.0;GG:0.0	1	0	0	0	10	12	NA	NA	Ochrophyta...Bolidomonas...Unique...68.67...TARA_ARC_108_MAG_00221.gmove.Group22.5ParalogFamilies.Pass.withcoords	TRUE	0.647163	NA	NA	NA	NA
Bolidomonas_TARA_ARC_108_MAG_00221	7	?	?	0.833333	47.8227	99	GT:1.0;GC:0.0;GA:0.0;GG:0.0	1	0	0	0	5	6	NA	NA	Ochrophyta...Bolidomonas...Unique...68.67...TARA_ARC_108_MAG_00221.gmove.Group42.4ParalogFamilies.Pass.withcoords	TRUE	0.647163	NA	NA	NA	NA
Bolidomonas_TARA_ARC_108_MAG_00221	9	?	?	1	47.1434	118	GT:1.0;GC:0.0;GA:0.0;GG:0.0	1	0	0	0	5	5	NA	NA	Ochrophyta...Bolidomonas...Unique...68.67...TARA_ARC_108_MAG_00221.gmove.Group51.5ParalogFamilies.Pass.withcoords	TRUE	0.647163	NA	NA	NA	NA
Bolidomonas_TARA_ARC_108_MAG_00221	6	N	N	1	50.3598	97	GT:1.0;GC:0.0;GA:0.0;GG:0.0	1	0	0	0	14	14	NA	NA	Ochrophyta...Bolidomonas...Unique...68.67...TARA_ARC_108_MAG_00221.gmove.Group31.14ParalogFamilies.Pass.withcoords	TRUE	0.647163	NA	NA	NA	NA
Bolidomonas_TARA_ARC_108_MAG_00221	8	?	?	1	56.8785	110	GT:1.0;GC:0.0;GA:0.0;GG:0.0	1	0	0	0	7	7	NA	NA	Ochrophyta...Bolidomonas...Unique...68.67...TARA_ARC_108_MAG_00221.gmove.Group45.4ParalogFamilies.Pass.withcoords	TRUE	0.647163	NA	NA	NA	NA
Bolidomonas_TARA_ARC_108_MAG_00221	10	?	?	0.6	49.9093	188	GT:1.0;GC:0.0;GA:0.0;GG:0.0	1	0	0	0	9	15	NA	NA	Ochrophyta...Bolidomonas...Unique...68.67...TARA_ARC_108_MAG_00221.gmove.Group59.5ParalogFamilies.Pass.withcoords	TRUE	0.647163	NA	NA	NA	NA
Bolidomonas_TARA_ARC_108_MAG_00221	11	?	?	1	47.7127	114	GT:1.0;GC:0.0;GA:0.0;GG:0.0	1	0	0	0	5	5	NA	NA	Ochrophyta...Bolidomonas...Unique...68.67...TARA_ARC_108_MAG_00221.gmove.Group60.4ParalogFamilies.Pass.withcoords	TRUE	0.647163	NA	NA	NA	NA
Bolidomonas_TARA_ARC_108_MAG_00221	12	?	?	0.833333	48.7042	194	GT:1.0;GC:0.0;GA:0.0;GG:0.0	1	0	0	0	10	12	NA	NA	Ochrophyta...Bolidomonas...Unique...68.67...TARA_ARC_108_MAG_00221.gmove.Group71.5ParalogFamilies.Pass.withcoords	TRUE	0.647163	NA	NA	NA	NA
Paraphysomonas_TARA_ARC_108_MAG_00215	1	?	?	0.821429	35.8985	194.5	GT:1.0;GC:0.0;GA:0.0;GG:0.0	1	0	0	0	69	84	NA	NA	Ochrophyta...Paraphysomonas...Unique...80.72...TARA_ARC_108_MAG_00215.gmove.Group5.4ParalogFamilies.Pass.withcoords	FALSE	0.851043	NA	NA	NA	NA
Dinobryon_TARA_ARC_108_MAG_00234	1	?	?	0.923077	34.2027	87.5	GT:1.0;GC:0.0;GA:0.0;GG:0.0	1	0	0	0	12	13	NA	NA	Ochrophyta...Dinobryon...Unique...15.66...TARA_ARC_108_MAG_00234.gmove.Group1.6ParalogFamilies.Pass.withcoords	FALSE	0.775404	NA	NA	NA	NA
Dinobryon_TARA_ARC_108_MAG_00261	1	?	?	1	43.5391	104	GT:1.0;GC:0.0;GA:0.0;GG:0.0	1	0	0	0	8	8	NA	NA	Ochrophyta...Dinobryon...Unique...39.76...TARA_ARC_108_MAG_00261.gmove.Group1.7ParalogFamilies.Pass.withcoords	FALSE	0.774433	NA	NA	NA	NA
Dinobryon_TARA_ARC_108_MAG_00261	2	?	N	1	38.0845	139	GT:1.0;GC:0.0;GA:0.0;GG:0.0	1	0	0	0	17	17	NA	NA	Ochrophyta...Dinobryon...Unique...39.76...TARA_ARC_108_MAG_00261.gmove.Group2.17ParalogFamilies.Pass.withcoords	FALSE	0.774433	NA	NA	NA	NA
Dinobryon_TARA_ARC_108_MAG_00261	3	?	?	1	38.2931	139	GT:1.0;GC:0.0;GA:0.0;GG:0.0	1	0	0	0	7	7	NA	NA	Ochrophyta...Dinobryon...Unique...39.76...TARA_ARC_108_MAG_00261.gmove.Group3.5ParalogFamilies.Pass.withcoords	FALSE	0.774433	NA	NA	NA	NA
Florenciella_TARA_AOS_82_MAG_00185	1	N	N	0.973333	52.3585	76	GT:1.0;GC:0.0;GA:0.0;GG:0.0	1	0	0	0	146	150	0.480281	0.627442	Ochrophyta...Florenciella...Cluster_13...60.24...TARA_AOS_82_MAG_00185.gmove.Group1.99ParalogFamilies.Pass.withcoords	FALSE	0.784152	0.673327	0.629391	0.480281	0.627442
Florenciella_TARA_MED_95_MAG_00425	3	N	N	1	52.4455	76	GT:1.0;GC:0.0;GA:0.0;GG:0.0	1	0	0	0	93	93	0.520503	0.632972	Ochrophyta...Florenciella...Unique...32.53...TARA_MED_95_MAG_00425.gmove.Group1.75ParalogFamilies.Pass.withcoords	FALSE	0.739561	0.791477	0.62742	0.520503	0.632972
Florenciella_TARA_MED_95_MAG_00425	4	?	?	1	41.5787	180	GT:1.0;GC:0.0;GA:0.0;GG:0.0	1	0	0	0	7	7	NA	NA	Ochrophyta...Florenciella...Unique...32.53...TARA_MED_95_MAG_00425.gmove.Group4.6ParalogFamilies.Pass.withcoords	FALSE	0.739561	NA	NA	NA	NA
Florenciella_TARA_MED_95_MAG_00425	5	?	?	0.916667	56.2109	78.5	GT:1.0;GC:0.0;GA:0.0;GG:0.0	1	0	0	0	11	12	NA	NA	Ochrophyta...Florenciella...Unique...32.53...TARA_MED_95_MAG_00425.gmove.Group9.4ParalogFamilies.Pass.withcoords	FALSE	0.739561	NA	NA	NA	NA
Florenciella_TARA_MED_95_MAG_00425	1	?	?	0.857143	46.3189	191	GT:1.0;GC:0.0;GA:0.0;GG:0.0	1	0	0	0	6	7	NA	NA	Ochrophyta...Florenciella...Unique...32.53...TARA_MED_95_MAG_00425.gmove.Group12.4ParalogFamilies.Pass.withcoords	FALSE	0.739561	NA	NA	NA	NA
Florenciella_TARA_MED_95_MAG_00425	2	?	?	1	42.2511	178.5	GT:1.0;GC:0.0;GA:0.0;GG:0.0	1	0	0	0	5	5	NA	NA	Ochrophyta...Florenciella...Unique...32.53...TARA_MED_95_MAG_00425.gmove.Group14.4ParalogFamilies.Pass.withcoords	FALSE	0.739561	NA	NA	NA	NA
Florenciella_TARA_AON_82_MAG_00334	1	?	?	1	53.5264	55	GT:1.0;GC:0.0;GA:0.0;GG:0.0	1	0	0	0	9	9	NA	NA	Ochrophyta...Florenciella...Cluster_18...54.22...TARA_AON_82_MAG_00334.gmove.Group1.7ParalogFamilies.Pass.withcoords	FALSE	0.887637	NA	NA	NA	NA
Florenciella_TARA_AON_82_MAG_00334	2	?	?	0.902439	68.3681	53	GT:1.0;GC:0.0;GA:0.0;GG:0.0	1	0	0	0	37	41	NA	NA	Ochrophyta...Florenciella...Cluster_18...54.22...TARA_AON_82_MAG_00334.gmove.Group5.5ParalogFamilies.Pass.withcoords	FALSE	0.887637	NA	NA	NA	NA
Florenciella_TARA_ARC_108_MAG_00310	1	?	?	0.714286	54.1931	92	GT:1.0;GC:0.0;GA:0.0;GG:0.0	1	0	0	0	20	28	NA	NA	Ochrophyta...Florenciella...Unique...37.35...TARA_ARC_108_MAG_00310.gmove.Group3.11ParalogFamilies.Pass.withcoords	FALSE	0.670218	NA	NA	NA	NA
Florenciella_TARA_ARC_108_MAG_00310	2	?	?	0.714286	57.3396	95.5	GT:1.0;GC:0.0;GA:0.0;GG:0.0	1	0	0	0	10	14	NA	NA	Ochrophyta...Florenciella...Unique...37.35...TARA_ARC_108_MAG_00310.gmove.Group4.8ParalogFamilies.Pass.withcoords	FALSE	0.670218	NA	NA	NA	NA
Florenciella_TARA_MED_95_MAG_00409	1	?	?	0.727273	42.0689	83	GT:0.75;GC:0.0;GA:0.0;GG:0.0;AC:0.25	0.75	0	0	0	8	11	NA	NA	Ochrophyta...Florenciella...Unique...63.86...TARA_MED_95_MAG_00409.gmove.Group1.4ParalogFamilies.Pass.withcoords	FALSE	0.758287	NA	NA	NA	NA
Florenciella_TARA_MED_95_MAG_00409	2	?	?	0.384615	39.7007	68	GT:1.0;GC:0.0;GA:0.0;GG:0.0	1	0	0	0	5	13	NA	NA	Ochrophyta...Florenciella...Unique...63.86...TARA_MED_95_MAG_00409.gmove.Group5.5ParalogFamilies.Pass.withcoords	FALSE	0.758287	NA	NA	NA	NA
Minutocellus_TARA_AON_82_MAG_00338	1	?	?	1	43.5183	101	GT:1.0;GC:0.0;GA:0.0;GG:0.0	1	0	0	0	4	4	NA	NA	Bacillariophyta...Minutocellus...Unique...56.63...TARA_AON_82_MAG_00338.gmove.Group2.4ParalogFamilies.Pass.withcoords	FALSE	0.820582	NA	NA	NA	NA
Fragilariopsis_TARA_ARC_108_MAG_00187	1	?	?	0.5	31.2975	264.5	GT:1.0;GC:0.0;GA:0.0;GG:0.0	1	0	0	0	4	8	NA	NA	Bacillariophyta...Fragilariopsis...Unique...71.08...TARA_ARC_108_MAG_00187.gmove.Group8.4ParalogFamilies.Pass.withcoords	FALSE	0.607143	NA	NA	NA	NA
Cylindrotheca_TARA_ARC_108_MAG_00222	1	?	?	0.9	39.2857	84	GT:1.0;GC:0.0;GA:0.0;GG:0.0	1	0	0	0	9	10	NA	NA	Bacillariophyta...Cylindrotheca...Unique...48.19...TARA_ARC_108_MAG_00222.gmove.Group1.4ParalogFamilies.Pass.withcoords	FALSE	0.476253	NA	NA	NA	NA
Stephanopyxis_TARA_ION_45_MAG_00146	2	?	Y	0.917808	43.2566	185	GT:1.0;GC:0.0;GA:0.0;GG:0.0	1	0	0	0	67	73	NA	NA	Bacillariophyta...Stephanopyxis...Unique...57.83...TARA_ION_45_MAG_00146.gmove.Group1.62ParalogFamilies.Pass.withcoords	FALSE	0.841059	NA	NA	NA	NA
Stephanopyxis_TARA_ION_45_MAG_00146	4	Y	Y	0.842105	43.063	182	GT:1.0;GC:0.0;GA:0.0;GG:0.0	1	0	0	0	16	19	NA	NA	Bacillariophyta...Stephanopyxis...Unique...57.83...TARA_ION_45_MAG_00146.gmove.Group2.15ParalogFamilies.Pass.withcoords	FALSE	0.841059	NA	NA	NA	NA
Stephanopyxis_TARA_ION_45_MAG_00146	5	?	?	0.833333	43.3359	171	GT:1.0;GC:0.0;GA:0.0;GG:0.0	1	0	0	0	5	6	NA	NA	Bacillariophyta...Stephanopyxis...Unique...57.83...TARA_ION_45_MAG_00146.gmove.Group7.4ParalogFamilies.Pass.withcoords	FALSE	0.841059	NA	NA	NA	NA
Stephanopyxis_TARA_ION_45_MAG_00146	1	?	?	1	43.8802	172	GT:1.0;GC:0.0;GA:0.0;GG:0.0	1	0	0	0	5	5	NA	NA	Bacillariophyta...Stephanopyxis...Unique...57.83...TARA_ION_45_MAG_00146.gmove.Group13.5ParalogFamilies.Pass.withcoords	FALSE	0.841059	NA	NA	NA	NA
Stephanopyxis_TARA_ION_45_MAG_00146	3	?	?	0.444444	44.6269	175	GT:1.0;GC:0.0;GA:0.0;GG:0.0	1	0	0	0	4	9	NA	NA	Bacillariophyta...Stephanopyxis...Unique...57.83...TARA_ION_45_MAG_00146.gmove.Group21.4ParalogFamilies.Pass.withcoords	FALSE	0.841059	NA	NA	NA	NA
Skeletonema_TARA_ARC_108_MAG_00138	2	?	?	1	42.0398	67	GT:1.0;GC:0.0;GA:0.0;GG:0.0	1	0	0	0	7	7	NA	NA	Bacillariophyta...Skeletonema...Unique...93.98...TARA_ARC_108_MAG_00138.gmove.Group6.5ParalogFamilies.Pass.withcoords	FALSE	0.800825	NA	NA	NA	NA
Skeletonema_TARA_ARC_108_MAG_00138	1	N	N	1	42.3793	67	GT:1.0;GC:0.0;GA:0.0;GG:0.0	1	0	0	0	109	109	0.810978	0.754158	Bacillariophyta...Skeletonema...Unique...93.98...TARA_ARC_108_MAG_00138.gmove.Group2.95ParalogFamilies.Pass.withcoords	FALSE	0.800825	0.795397	0.752959	0.810978	0.754158
Data_GCA_000296195.2	6	N	Y	1	48.4688	73	GT:1.0;GC:0.0;GA:0.0;GG:0.0	1	0	0	0	23	23	NA	NA	GCA_000296195.2_ThaOc_1.0_genomic.Group9.15ParalogFamilies.Pass.withcoords	TRUE	0.471233	NA	NA	NA	NA
Data_GCA_000296195.2	5	N	Y	0.928058	46.8014	85	GT:1.0;GC:0.0;GA:0.0;GG:0.0	1	0	0	0	129	139	0.456935	0.69003	GCA_000296195.2_ThaOc_1.0_genomic.Group3.99ParalogFamilies.Pass.withcoords	TRUE	0.471233	0.694477	0.689043	0.456935	0.69003
Data_GCA_000296195.2	2	?	?	0.75	47.4587	85	GT:1.0;GC:0.0;GA:0.0;GG:0.0	1	0	0	0	9	12	NA	NA	GCA_000296195.2_ThaOc_1.0_genomic.Group11.5ParalogFamilies.Pass.withcoords	TRUE	0.471233	NA	NA	NA	NA
Data_GCA_000296195.2	1	?	?	1	48.2875	73	GT:1.0;GC:0.0;GA:0.0;GG:0.0	1	0	0	0	5	5	NA	NA	GCA_000296195.2_ThaOc_1.0_genomic.Group10.4ParalogFamilies.Pass.withcoords	TRUE	0.471233	NA	NA	NA	NA
Data_GCA_000296195.2	3	N	N	0.966518	45.3363	68	GT:0.9929078014184397;GC:0.0;GA:0.0;GG:0.0;CC:0.004728132387706856;AG:0.002364066193853428	0.992908	0	0	0	433	448	0.387399	0.681012	GCA_000296195.2_ThaOc_1.0_genomic.Group1.340ParalogFamilies.Pass.withcoords	TRUE	0.471233	0.782848	0.6849	0.387399	0.681012
Data_GCA_000296195.2	4	N	N	0.962963	44.182	84	GT:1.0;GC:0.0;GA:0.0;GG:0.0	1	0	0	0	26	27	NA	NA	GCA_000296195.2_ThaOc_1.0_genomic.Group2.22ParalogFamilies.Pass.withcoords	TRUE	0.471233	NA	NA	NA	NA
Thalassiosira_TARA_ARC_108_MAG_00219	2	?	?	0.9	41.3141	241	GT:1.0;GC:0.0;GA:0.0;GG:0.0	1	0	0	0	9	10	NA	NA	Bacillariophyta...Thalassiosira...Unique...71.08...TARA_ARC_108_MAG_00219.gmove.Group3.9ParalogFamilies.Pass.withcoords	FALSE	0.807281	NA	NA	NA	NA
Thalassiosira_TARA_ARC_108_MAG_00219	1	?	?	0.4	35.361	181	GT:1.0;GC:0.0;GA:0.0;GG:0.0	1	0	0	0	4	10	NA	NA	Bacillariophyta...Thalassiosira...Unique...71.08...TARA_ARC_108_MAG_00219.gmove.Group2.4ParalogFamilies.Pass.withcoords	FALSE	0.807281	NA	NA	NA	NA
Thalassiosira_TARA_ARC_108_MAG_00219	3	?	?	0.454545	38.2523	183	GT:0.6;GC:0.0;GA:0.4;GG:0.0	0.6	0	0.4	0	5	11	NA	NA	Bacillariophyta...Thalassiosira...Unique...71.08...TARA_ARC_108_MAG_00219.gmove.Group7.5ParalogFamilies.Pass.withcoords	FALSE	0.807281	NA	NA	NA	NA
Data_GCA_000372725.1	1	?	?	0.736842	62.9532	70	GT:0.5;GC:0.5;GA:0.0;GG:0.0	0.5	0.5	0	0	14	19	0.87605	0.565077	GCA_000372725.1_Emiliana_huxleyi_CCMP1516_main_genome_assembly_v1.0_genomic.Group11.5ParalogFamilies.Pass.withcoords	FALSE	0.396239	0.672884	0.564038	0.87605	0.565077
Data_GCA_000372725.1	3	?	?	0.759494	66.5714	70	GT:1.0;GC:0.0;GA:0.0;GG:0.0	1	0	0	0	120	158	0.774697	0.610594	GCA_000372725.1_Emiliana_huxleyi_CCMP1516_main_genome_assembly_v1.0_genomic.Group6.4ParalogFamilies.Pass.withcoords	FALSE	0.396239	0.786974	0.611318	0.774697	0.610594
Data_GCA_000372725.1	5	?	?	0.86039	57.1981	37	GT:0.7368421052631579;GC:0.10526315789473684;GA:0.0;GG:0.0;CA:0.05263157894736842;CG:0.10526315789473684	0.736842	0.105263	0	0	265	308	0.783375	0.521243	GCA_000372725.1_Emiliana_huxleyi_CCMP1516_main_genome_assembly_v1.0_genomic.Group9.10ParalogFamilies.Pass.withcoords	FALSE	0.396239	0.83263	0.518089	0.783375	0.521243
Data_GCA_000372725.1	4	N	N	0.818841	54.0463	37	GT:0.6;GC:0.24444444444444444;GA:0.0;GG:0.0;TC:0.13333333333333333;CA:0.022222222222222223	0.6	0.244444	0	0	113	138	0.674929	0.576999	GCA_000372725.1_Emiliana_huxleyi_CCMP1516_main_genome_assembly_v1.0_genomic.Group7.18ParalogFamilies.Pass.withcoords	FALSE	0.396239	0.727798	0.576103	0.674929	0.576999
Data_GCA_000372725.1	2	?	?	0.833333	55.3534	37	GT:1.0;GC:0.0;GA:0.0;GG:0.0	1	0	0	0	25	30	0.748035	0.606739	GCA_000372725.1_Emiliana_huxleyi_CCMP1516_main_genome_assembly_v1.0_genomic.Group18.4ParalogFamilies.Pass.withcoords	FALSE	0.396239	0.684965	0.603343	0.748035	0.606739
Emiliania_TARA_AOS_82_MAG_00161	1	?	?	0.769231	49.9806	43.5	GT:1.0;GC:0.0;GA:0.0;GG:0.0	1	0	0	0	10	13	NA	NA	Haptophyta...Emiliania...Unique...20.48...TARA_AOS_82_MAG_00161.gmove.Group4.4ParalogFamilies.Pass.withcoords	FALSE	0.771823	NA	NA	NA	NA
Phaeocystis_TARA_MED_95_MAG_00453	1	?	?	1	66.2592	73	GT:1.0;GC:0.0;GA:0.0;GG:0.0	1	0	0	0	11	11	NA	NA	Haptophyta...Phaeocystis...Cluster_15...39.76...TARA_MED_95_MAG_00453.gmove.Group2.8ParalogFamilies.Pass.withcoords	FALSE	0.792643	NA	NA	NA	NA
Phaeocystis_TARA_MED_95_MAG_00453	2	?	?	0.941176	71.9346	68	GT:1.0;GC:0.0;GA:0.0;GG:0.0	1	0	0	0	32	34	NA	NA	Haptophyta...Phaeocystis...Cluster_15...39.76...TARA_MED_95_MAG_00453.gmove.Group4.26ParalogFamilies.Pass.withcoords	FALSE	0.792643	NA	NA	NA	NA
Phaeocystis_TARA_MED_95_MAG_00453	3	?	?	0.666667	60.4459	202	GT:1.0;GC:0.0;GA:0.0;GG:0.0	1	0	0	0	12	18	NA	NA	Haptophyta...Phaeocystis...Cluster_15...39.76...TARA_MED_95_MAG_00453.gmove.Group7.4ParalogFamilies.Pass.withcoords	FALSE	0.792643	NA	NA	NA	NA
Phaeocystis_TARA_AON_82_MAG_00337	1	N	Y	0.967742	75.9113	73	GT:1.0;GC:0.0;GA:0.0;GG:0.0	1	0	0	0	30	31	NA	NA	Haptophyta...Phaeocystis...Cluster_20...37.35...TARA_AON_82_MAG_00337.gmove.Group1.25ParalogFamilies.Pass.withcoords	TRUE	0.801994	NA	NA	NA	NA
Phaeocystis_TARA_AON_82_MAG_00337	4	?	?	0.875	64.6071	183	GT:1.0;GC:0.0;GA:0.0;GG:0.0	1	0	0	0	7	8	NA	NA	Haptophyta...Phaeocystis...Cluster_20...37.35...TARA_AON_82_MAG_00337.gmove.Group7.7ParalogFamilies.Pass.withcoords	TRUE	0.801994	NA	NA	NA	NA
Phaeocystis_TARA_AON_82_MAG_00337	3	?	?	0.818182	63.6069	183	GT:1.0;GC:0.0;GA:0.0;GG:0.0	1	0	0	0	9	11	NA	NA	Haptophyta...Phaeocystis...Cluster_20...37.35...TARA_AON_82_MAG_00337.gmove.Group5.9ParalogFamilies.Pass.withcoords	TRUE	0.801994	NA	NA	NA	NA
Phaeocystis_TARA_AON_82_MAG_00337	2	?	?	1	62.0797	194	GT:0.8571428571428571;GC:0.14285714285714285;GA:0.0;GG:0.0	0.857143	0.142857	0	0	8	8	NA	NA	Haptophyta...Phaeocystis...Cluster_20...37.35...TARA_AON_82_MAG_00337.gmove.Group3.7ParalogFamilies.Pass.withcoords	TRUE	0.801994	NA	NA	NA	NA
Haptolina_TARA_ARC_108_MAG_00323	1	?	?	0.806452	51.9855	89	GT:0.625;GC:0.25;GA:0.125;GG:0.0	0.625	0.25	0.125	0	25	31	NA	NA	Haptophyta...Haptolina...Unique...56.63...TARA_ARC_108_MAG_00323.gmove.Group1.8ParalogFamilies.Pass.withcoords	FALSE	0.503281	NA	NA	NA	NA
Haptolina_TARA_ARC_108_MAG_00323	2	?	?	0.916667	61.0047	113	GT:1.0;GC:0.0;GA:0.0;GG:0.0	1	0	0	0	11	12	NA	NA	Haptophyta...Haptolina...Unique...56.63...TARA_ARC_108_MAG_00323.gmove.Group3.6ParalogFamilies.Pass.withcoords	FALSE	0.503281	NA	NA	NA	NA
Prymnesium_TARA_AOS_82_MAG_00132	2	?	?	1	46.2272	105	GT:1.0;GC:0.0;GA:0.0;GG:0.0	1	0	0	0	5	5	NA	NA	Haptophyta...Prymnesium...Unique...48.19...TARA_AOS_82_MAG_00132.gmove.Group1.4ParalogFamilies.Pass.withcoords	TRUE	0.749873	NA	NA	NA	NA
Prymnesium_TARA_AOS_82_MAG_00132	4	Y	N	1	41.9202	85	GT:1.0;GC:0.0;GA:0.0;GG:0.0	1	0	0	0	37	37	NA	NA	Haptophyta...Prymnesium...Unique...48.19...TARA_AOS_82_MAG_00132.gmove.Group2.32ParalogFamilies.Pass.withcoords	TRUE	0.749873	NA	NA	NA	NA
Prymnesium_TARA_AOS_82_MAG_00132	6	?	?	1	46.585	84	GT:1.0;GC:0.0;GA:0.0;GG:0.0	1	0	0	0	13	13	NA	NA	Haptophyta...Prymnesium...Unique...48.19...TARA_AOS_82_MAG_00132.gmove.Group5.12ParalogFamilies.Pass.withcoords	TRUE	0.749873	NA	NA	NA	NA
Prymnesium_TARA_AOS_82_MAG_00132	5	Y	N	0.974138	44.5364	88	GT:0.9805825242718447;GC:0.0;GA:0.009708737864077669;GG:0.0;CG:0.009708737864077669	0.980583	0	0.00970874	0	113	116	0.0901213	0.655981	Haptophyta...Prymnesium...Unique...48.19...TARA_AOS_82_MAG_00132.gmove.Group3.96ParalogFamilies.Pass.withcoords	TRUE	0.749873	NA	NA	NA	NA
Prymnesium_TARA_AOS_82_MAG_00132	7	Y	N	0.933333	43.4776	89	GT:0.9615384615384616;GC:0.0;GA:0.038461538461538464;GG:0.0	0.961538	0	0.0384615	0	28	30	NA	NA	Haptophyta...Prymnesium...Unique...48.19...TARA_AOS_82_MAG_00132.gmove.Group8.26ParalogFamilies.Pass.withcoords	TRUE	0.749873	NA	NA	NA	NA
Prymnesium_TARA_AOS_82_MAG_00132	1	?	?	0.625	36.4512	80	GT:1.0;GC:0.0;GA:0.0;GG:0.0	1	0	0	0	5	8	NA	NA	Haptophyta...Prymnesium...Unique...48.19...TARA_AOS_82_MAG_00132.gmove.Group11.5ParalogFamilies.Pass.withcoords	TRUE	0.749873	NA	NA	NA	NA
Prymnesium_TARA_AOS_82_MAG_00132	3	?	?	0.619048	45.1105	86	GT:1.0;GC:0.0;GA:0.0;GG:0.0	1	0	0	0	13	21	NA	NA	Haptophyta...Prymnesium...Unique...48.19...TARA_AOS_82_MAG_00132.gmove.Group15.10ParalogFamilies.Pass.withcoords	TRUE	0.749873	NA	NA	NA	NA
Prymnesium_TARA_MED_95_MAG_00439	1	N	Y	0.806452	70.732	78	GT:1.0;GC:0.0;GA:0.0;GG:0.0	1	0	0	0	25	31	NA	NA	Haptophyta...Prymnesium...Unique...46.99...TARA_MED_95_MAG_00439.gmove.Group1.22ParalogFamilies.Pass.withcoords	TRUE	0.667105	NA	NA	NA	NA
Prymnesium_TARA_MED_95_MAG_00439	2	N	N	0.592593	78.0071	97	GT:1.0;GC:0.0;GA:0.0;GG:0.0	1	0	0	0	16	27	NA	NA	Haptophyta...Prymnesium...Unique...46.99...TARA_MED_95_MAG_00439.gmove.Group3.14ParalogFamilies.Pass.withcoords	TRUE	0.667105	NA	NA	NA	NA
Prymnesium_TARA_MED_95_MAG_00515	1	?	?	0.815385	74.6709	97	GT:1.0;GC:0.0;GA:0.0;GG:0.0	1	0	0	0	53	65	0.788804	0.615029	Haptophyta...Prymnesium...Unique...57.83...TARA_MED_95_MAG_00515.gmove.Group1.43ParalogFamilies.Pass.withcoords	TRUE	0.793629	0.491144	0.616541	0.788804	0.615029
Chrysochromulina_TARA_MED_95_MAG_00433	1	?	?	0.461538	55.8347	108	GT:1.0;GC:0.0;GA:0.0;GG:0.0	1	0	0	0	6	13	NA	NA	Haptophyta...Chrysochromulina...Cluster_10...39.76...TARA_MED_95_MAG_00433.gmove.Group1.6ParalogFamilies.Pass.withcoords	FALSE	0.596893	NA	NA	NA	NA
Chrysochromulina_TARA_AON_82_MAG_00283	1	?	?	0.9375	65.4995	79	GT:1.0;GC:0.0;GA:0.0;GG:0.0	1	0	0	0	15	16	NA	NA	Haptophyta...Chrysochromulina...Cluster_12...38.55...TARA_AON_82_MAG_00283.gmove.Group1.13ParalogFamilies.Pass.withcoords	FALSE	0.733107	NA	NA	NA	NA
Chrysochromulina_TARA_AOS_82_MAG_00140	1	N	N	0.64	60.2317	85	GT:1.0;GC:0.0;GA:0.0;GG:0.0	1	0	0	0	16	25	NA	NA	Haptophyta...Chrysochromulina...Cluster_19...40.96...TARA_AOS_82_MAG_00140.gmove.Group2.16ParalogFamilies.Pass.withcoords	FALSE	0.544719	NA	NA	NA	NA
Chrysochromulina_TARA_MED_95_MAG_00442	1	?	?	0.444444	57.0017	90	GT:1.0;GC:0.0;GA:0.0;GG:0.0	1	0	0	0	4	9	NA	NA	Haptophyta...Chrysochromulina...Unique...13.25...TARA_MED_95_MAG_00442.gmove.Group2.4ParalogFamilies.Pass.withcoords	FALSE	0.83443	NA	NA	NA	NA
Chrysochromulina_TARA_ARC_108_MAG_00246	1	?	?	1	64.0176	103	GT:1.0;GC:0.0;GA:0.0;GG:0.0	1	0	0	0	4	4	NA	NA	Haptophyta...Chrysochromulina...Unique...20.48...TARA_ARC_108_MAG_00246.gmove.Group2.4ParalogFamilies.Pass.withcoords	FALSE	0.706859	NA	NA	NA	NA
Chrysochromulina_TARA_ARC_108_MAG_00246	2	?	?	1	64.0176	103	GT:1.0;GC:0.0;GA:0.0;GG:0.0	1	0	0	0	4	4	NA	NA	Haptophyta...Chrysochromulina...Unique...20.48...TARA_ARC_108_MAG_00246.gmove.Group2.4ParalogFamilies.Pass.withcoords	FALSE	0.706859	NA	NA	NA	NA
Chrysochromulina_TARA_ARC_108_MAG_00246		?	?	1	64.0176	103	GT:1.0;GC:0.0;GA:0.0;GG:0.0	1	0	0	0	4	4	NA	NA	Haptophyta...Chrysochromulina...Unique...20.48...TARA_ARC_108_MAG_00246.gmove.Group2.4ParalogFamilies.Pass.withcoords	FALSE	0.706859	NA	NA	NA	NA
Chrysochromulina_TARA_AOS_82_MAG_00149	1	?	?	0.8	66.6613	104	GT:1.0;GC:0.0;GA:0.0;GG:0.0	1	0	0	0	4	5	NA	NA	Haptophyta...Chrysochromulina...Unique...21.69...TARA_AOS_82_MAG_00149.gmove.Group1.4ParalogFamilies.Pass.withcoords	FALSE	0.814668	NA	NA	NA	NA
Chrysochromulina_TARA_PSE_93_MAG_00218	3	?	?	0.882353	70.9385	88	GT:1.0;GC:0.0;GA:0.0;GG:0.0	1	0	0	0	15	17	NA	NA	Haptophyta...Chrysochromulina...Unique...22.89...TARA_PSE_93_MAG_00218.gmove.Group1.13ParalogFamilies.Pass.withcoords	TRUE	0.834179	NA	NA	NA	NA
Chrysochromulina_TARA_PSE_93_MAG_00218	4	?	?	1	65.2338	75	GT:1.0;GC:0.0;GA:0.0;GG:0.0	1	0	0	0	4	4	NA	NA	Haptophyta...Chrysochromulina...Unique...22.89...TARA_PSE_93_MAG_00218.gmove.Group3.4ParalogFamilies.Pass.withcoords	TRUE	0.834179	NA	NA	NA	NA
Chrysochromulina_TARA_PSE_93_MAG_00218	5	N	Y	0.939394	65.0022	108	GT:1.0;GC:0.0;GA:0.0;GG:0.0	1	0	0	0	31	33	NA	NA	Haptophyta...Chrysochromulina...Unique...22.89...TARA_PSE_93_MAG_00218.gmove.Group5.28ParalogFamilies.Pass.withcoords	TRUE	0.834179	NA	NA	NA	NA
Chrysochromulina_TARA_PSE_93_MAG_00218	6	N	Y	0.962963	65.752	87.5	GT:1.0;GC:0.0;GA:0.0;GG:0.0	1	0	0	0	26	27	NA	NA	Haptophyta...Chrysochromulina...Unique...22.89...TARA_PSE_93_MAG_00218.gmove.Group6.26ParalogFamilies.Pass.withcoords	TRUE	0.834179	NA	NA	NA	NA
Chrysochromulina_TARA_PSE_93_MAG_00218	7	?	?	1	67.7619	87	GT:1.0;GC:0.0;GA:0.0;GG:0.0	1	0	0	0	13	13	NA	NA	Haptophyta...Chrysochromulina...Unique...22.89...TARA_PSE_93_MAG_00218.gmove.Group8.13ParalogFamilies.Pass.withcoords	TRUE	0.834179	NA	NA	NA	NA
Chrysochromulina_TARA_PSE_93_MAG_00218	1	?	?	1	63.949	75.5	GT:1.0;GC:0.0;GA:0.0;GG:0.0	1	0	0	0	8	8	NA	NA	Haptophyta...Chrysochromulina...Unique...22.89...TARA_PSE_93_MAG_00218.gmove.Group10.6ParalogFamilies.Pass.withcoords	TRUE	0.834179	NA	NA	NA	NA
Chrysochromulina_TARA_PSE_93_MAG_00218	2	?	?	0.875	65.6546	87.5	GT:0.9285714285714286;GC:0.0;GA:0.0;GG:0.0;TA:0.07142857142857142	0.928571	0	0	0	14	16	NA	NA	Haptophyta...Chrysochromulina...Unique...22.89...TARA_PSE_93_MAG_00218.gmove.Group11.11ParalogFamilies.Pass.withcoords	TRUE	0.834179	NA	NA	NA	NA
Chrysochromulina_TARA_PON_109_MAG_00232	11	?	N	1	55.1739	58.5	GT:0.975;GC:0.0;GA:0.0;GG:0.0;CT:0.025	0.975	0	0	0	40	40	NA	NA	Haptophyta...Chrysochromulina...Unique...39.76...TARA_PON_109_MAG_00232.gmove.Group7.40ParalogFamilies.Pass.withcoords	TRUE	0.806104	NA	NA	NA	NA
Chrysochromulina_TARA_PON_109_MAG_00232	1	?	?	0.833333	57.6924	73	GT:1.0;GC:0.0;GA:0.0;GG:0.0	1	0	0	0	10	12	NA	NA	Haptophyta...Chrysochromulina...Unique...39.76...TARA_PON_109_MAG_00232.gmove.Group12.9ParalogFamilies.Pass.withcoords	TRUE	0.806104	NA	NA	NA	NA
Chrysochromulina_TARA_PON_109_MAG_00232	3	?	N	1	45.1606	77.5	GT:0.9473684210526315;GC:0.0;GA:0.0;GG:0.0;AC:0.013157894736842105;TA:0.039473684210526314	0.947368	0	0	0	76	76	NA	NA	Haptophyta...Chrysochromulina...Unique...39.76...TARA_PON_109_MAG_00232.gmove.Group1.71ParalogFamilies.Pass.withcoords	TRUE	0.806104	NA	NA	NA	NA
Chrysochromulina_TARA_PON_109_MAG_00232	5	Y	N	1	53.0673	72	GT:0.9854368932038835;GC:0.006472491909385114;GA:0.0;GG:0.0;CT:0.0016181229773462784;TG:0.0016181229773462784;CC:0.0016181229773462784;CG:0.0016181229773462784;CA:0.0016181229773462784	0.985437	0.00647249	0	0	618	618	0.167259	0.585624	Haptophyta...Chrysochromulina...Unique...39.76...TARA_PON_109_MAG_00232.gmove.Group2.424ParalogFamilies.Pass.withcoords	TRUE	0.806104	0.725485	0.58717	0.167259	0.585624
Chrysochromulina_TARA_PON_109_MAG_00232	8	Y	N	1	57.0707	64	GT:1.0;GC:0.0;GA:0.0;GG:0.0	1	0	0	0	16	16	NA	NA	Haptophyta...Chrysochromulina...Unique...39.76...TARA_PON_109_MAG_00232.gmove.Group3.16ParalogFamilies.Pass.withcoords	TRUE	0.806104	NA	NA	NA	NA
Chrysochromulina_TARA_PON_109_MAG_00232	9	?	?	1	52.4809	71	GT:1.0;GC:0.0;GA:0.0;GG:0.0	1	0	0	0	5	5	NA	NA	Haptophyta...Chrysochromulina...Unique...39.76...TARA_PON_109_MAG_00232.gmove.Group4.4ParalogFamilies.Pass.withcoords	TRUE	0.806104	NA	NA	NA	NA
Chrysochromulina_TARA_PON_109_MAG_00232	10	?	?	0.64	57.8039	48	GT:1.0;GC:0.0;GA:0.0;GG:0.0	1	0	0	0	16	25	NA	NA	Haptophyta...Chrysochromulina...Unique...39.76...TARA_PON_109_MAG_00232.gmove.Group5.10ParalogFamilies.Pass.withcoords	TRUE	0.806104	NA	NA	NA	NA
Chrysochromulina_TARA_PON_109_MAG_00232	2	?	?	0.846154	52.3658	95	GT:0.8888888888888888;GC:0.0;GA:0.0;GG:0.0;CC:0.1111111111111111	0.888889	0	0	0	11	13	NA	NA	Haptophyta...Chrysochromulina...Unique...39.76...TARA_PON_109_MAG_00232.gmove.Group13.9ParalogFamilies.Pass.withcoords	TRUE	0.806104	NA	NA	NA	NA
Chrysochromulina_TARA_PON_109_MAG_00232	12	?	?	1	54.6784	73	GT:1.0;GC:0.0;GA:0.0;GG:0.0	1	0	0	0	5	5	NA	NA	Haptophyta...Chrysochromulina...Unique...39.76...TARA_PON_109_MAG_00232.gmove.Group8.5ParalogFamilies.Pass.withcoords	TRUE	0.806104	NA	NA	NA	NA
Chrysochromulina_TARA_PON_109_MAG_00232	7	?	?	1	56.8417	71	GT:1.0;GC:0.0;GA:0.0;GG:0.0	1	0	0	0	5	5	NA	NA	Haptophyta...Chrysochromulina...Unique...39.76...TARA_PON_109_MAG_00232.gmove.Group30.4ParalogFamilies.Pass.withcoords	TRUE	0.806104	NA	NA	NA	NA
Chrysochromulina_TARA_PON_109_MAG_00232	4	?	?	0.857143	51.3959	88.5	GT:1.0;GC:0.0;GA:0.0;GG:0.0	1	0	0	0	6	7	NA	NA	Haptophyta...Chrysochromulina...Unique...39.76...TARA_PON_109_MAG_00232.gmove.Group19.6ParalogFamilies.Pass.withcoords	TRUE	0.806104	NA	NA	NA	NA
Chrysochromulina_TARA_PON_109_MAG_00232	6	?	?	1	53.2842	108	GT:1.0;GC:0.0;GA:0.0;GG:0.0	1	0	0	0	5	5	NA	NA	Haptophyta...Chrysochromulina...Unique...39.76...TARA_PON_109_MAG_00232.gmove.Group28.5ParalogFamilies.Pass.withcoords	TRUE	0.806104	NA	NA	NA	NA
Chrysochromulina_TARA_ARC_108_MAG_00320	1	?	?	0.769231	59.479	85	GT:1.0;GC:0.0;GA:0.0;GG:0.0	1	0	0	0	10	13	NA	NA	Haptophyta...Chrysochromulina...Unique...57.83...TARA_ARC_108_MAG_00320.gmove.Group1.10ParalogFamilies.Pass.withcoords	FALSE	0.533761	NA	NA	NA	NA
Chrysochromulina_TARA_ARC_108_MAG_00320	2	?	?	0.333333	56.2406	113.5	GT:1.0;GC:0.0;GA:0.0;GG:0.0	1	0	0	0	4	12	NA	NA	Haptophyta...Chrysochromulina...Unique...57.83...TARA_ARC_108_MAG_00320.gmove.Group4.4ParalogFamilies.Pass.withcoords	FALSE	0.533761	NA	NA	NA	NA
Chrysochromulina_TARA_ARC_108_MAG_00315	1	N	Y	0.825	57.5443	85	GT:1.0;GC:0.0;GA:0.0;GG:0.0	1	0	0	0	33	40	NA	NA	Haptophyta...Chrysochromulina...Unique...57.83...TARA_ARC_108_MAG_00315.gmove.Group1.30ParalogFamilies.Pass.withcoords	TRUE	0.513875	NA	NA	NA	NA
Chrysochromulina_TARA_ARC_108_MAG_00315	2	N	N	0.72	60.3675	84	GT:1.0;GC:0.0;GA:0.0;GG:0.0	1	0	0	0	18	25	NA	NA	Haptophyta...Chrysochromulina...Unique...57.83...TARA_ARC_108_MAG_00315.gmove.Group2.15ParalogFamilies.Pass.withcoords	TRUE	0.513875	NA	NA	NA	NA
Chrysochromulina_TARA_ARC_108_MAG_00315	3	?	?	0.714286	60.8694	81	GT:1.0;GC:0.0;GA:0.0;GG:0.0	1	0	0	0	5	7	NA	NA	Haptophyta...Chrysochromulina...Unique...57.83...TARA_ARC_108_MAG_00315.gmove.Group4.5ParalogFamilies.Pass.withcoords	TRUE	0.513875	NA	NA	NA	NA
Chrysochromulina_TARA_ARC_108_MAG_00315	4	?	?	1	60.1537	83	GT:1.0;GC:0.0;GA:0.0;GG:0.0	1	0	0	0	11	11	NA	NA	Haptophyta...Chrysochromulina...Unique...57.83...TARA_ARC_108_MAG_00315.gmove.Group5.8ParalogFamilies.Pass.withcoords	TRUE	0.513875	NA	NA	NA	NA
Chrysochromulina_TARA_ARC_108_MAG_00324	1	?	?	0.846154	60.9933	94	GT:1.0;GC:0.0;GA:0.0;GG:0.0	1	0	0	0	11	13	NA	NA	Haptophyta...Chrysochromulina...Unique...59.04...TARA_ARC_108_MAG_00324.gmove.Group1.10ParalogFamilies.Pass.withcoords	FALSE	0.541803	NA	NA	NA	NA
Chrysochromulina_TARA_ARC_108_MAG_00289	1	N	Y	0.64	67.3458	116	GT:0.9375;GC:0.0;GA:0.0;GG:0.0;CT:0.0625	0.9375	0	0	0	16	25	NA	NA	Haptophyta...Chrysochromulina...Unique...61.45...TARA_ARC_108_MAG_00289.gmove.Group3.16ParalogFamilies.Pass.withcoords	TRUE	0.529318	NA	NA	NA	NA
Chrysochromulina_TARA_MED_95_MAG_00444	1	?	?	0.666667	63.0177	112	GT:1.0;GC:0.0;GA:0.0;GG:0.0	1	0	0	0	4	6	NA	NA	Haptophyta...Chrysochromulina...Unique...67.47...TARA_MED_95_MAG_00444.gmove.Group1.4ParalogFamilies.Pass.withcoords	FALSE	0.701986	NA	NA	NA	NA
Chrysochromulina_TARA_MED_95_MAG_00444	2	?	?	1	68.4211	76	GT:1.0;GC:0.0;GA:0.0;GG:0.0	1	0	0	0	4	4	NA	NA	Haptophyta...Chrysochromulina...Unique...67.47...TARA_MED_95_MAG_00444.gmove.Group2.4ParalogFamilies.Pass.withcoords	FALSE	0.701986	NA	NA	NA	NA
Chrysochromulina_TARA_MED_95_MAG_00444	3	?	?	0.8	67.4964	105	GT:1.0;GC:0.0;GA:0.0;GG:0.0	1	0	0	0	8	10	NA	NA	Haptophyta...Chrysochromulina...Unique...67.47...TARA_MED_95_MAG_00444.gmove.Group3.8ParalogFamilies.Pass.withcoords	FALSE	0.701986	NA	NA	NA	NA
Chrysochromulina_TARA_MED_95_MAG_00458	2	?	?	0.909091	55.193	90	GT:1.0;GC:0.0;GA:0.0;GG:0.0	1	0	0	0	10	11	NA	NA	Haptophyta...Chrysochromulina...Unique...68.67...TARA_MED_95_MAG_00458.gmove.Group3.9ParalogFamilies.Pass.withcoords	FALSE	0.855754	NA	NA	NA	NA
Chrysochromulina_TARA_MED_95_MAG_00458	1	?	?	1	56.9506	83	GT:1.0;GC:0.0;GA:0.0;GG:0.0	1	0	0	0	21	21	NA	NA	Haptophyta...Chrysochromulina...Unique...68.67...TARA_MED_95_MAG_00458.gmove.Group2.12ParalogFamilies.Pass.withcoords	FALSE	0.855754	NA	NA	NA	NA
Chrysochromulina_TARA_AON_82_MAG_00356	3	N	Y	0.958333	59.8815	89	GT:1.0;GC:0.0;GA:0.0;GG:0.0	1	0	0	0	46	48	0.459804	0.638107	Haptophyta...Chrysochromulina...Unique...69.88...TARA_AON_82_MAG_00356.gmove.Group3.33ParalogFamilies.Pass.withcoords	TRUE	0.787003	0.579335	0.63531	0.459804	0.638107
Chrysochromulina_TARA_AON_82_MAG_00356	5	N	N	0.910714	65.1022	109	GT:0.9714285714285714;GC:0.0;GA:0.0;GG:0.0;CG:0.02857142857142857	0.971429	0	0	0	51	56	0.158459	0.619017	Haptophyta...Chrysochromulina...Unique...69.88...TARA_AON_82_MAG_00356.gmove.Group5.29ParalogFamilies.Pass.withcoords	TRUE	0.787003	0.640004	0.623806	0.158459	0.619017
Chrysochromulina_TARA_AON_82_MAG_00356	1	?	?	1	61.1927	89	GT:1.0;GC:0.0;GA:0.0;GG:0.0	1	0	0	0	11	11	NA	NA	Haptophyta...Chrysochromulina...Unique...69.88...TARA_AON_82_MAG_00356.gmove.Group1.5ParalogFamilies.Pass.withcoords	TRUE	0.787003	NA	NA	NA	NA
Chrysochromulina_TARA_AON_82_MAG_00356	2	Y	N	1	59.8381	89	GT:0.875;GC:0.125;GA:0.0;GG:0.0	0.875	0.125	0	0	25	25	0.53854	0.654617	Haptophyta...Chrysochromulina...Unique...69.88...TARA_AON_82_MAG_00356.gmove.Group2.12ParalogFamilies.Pass.withcoords	TRUE	0.787003	0.656636	0.65154	0.53854	0.654617
Chrysochromulina_TARA_AON_82_MAG_00356	4	?	?	1	66.3792	87.5	GT:1.0;GC:0.0;GA:0.0;GG:0.0	1	0	0	0	4	4	NA	NA	Haptophyta...Chrysochromulina...Unique...69.88...TARA_AON_82_MAG_00356.gmove.Group4.4ParalogFamilies.Pass.withcoords	TRUE	0.787003	NA	NA	NA	NA
Chrysochromulina_TARA_AON_82_MAG_00356	6	?	?	0.9	55.5908	88.5	GT:1.0;GC:0.0;GA:0.0;GG:0.0	1	0	0	0	9	10	NA	NA	Haptophyta...Chrysochromulina...Unique...69.88...TARA_AON_82_MAG_00356.gmove.Group8.4ParalogFamilies.Pass.withcoords	TRUE	0.787003	NA	NA	NA	NA
Chrysochromulina_TARA_MED_95_MAG_00395	1	?	?	0.909091	50.8491	81	GT:1.0;GC:0.0;GA:0.0;GG:0.0	1	0	0	0	10	11	NA	NA	Haptophyta...Chrysochromulina...Unique...69.88...TARA_MED_95_MAG_00395.gmove.Group1.5ParalogFamilies.Pass.withcoords	FALSE	0.726137	NA	NA	NA	NA
Chrysochromulina_TARA_AON_82_MAG_00354	2	N	N	1	63.6625	87	GT:1.0;GC:0.0;GA:0.0;GG:0.0	1	0	0	0	21	21	NA	NA	Haptophyta...Chrysochromulina...Unique...71.08...TARA_AON_82_MAG_00354.gmove.Group1.15ParalogFamilies.Pass.withcoords	TRUE	0.82222	NA	NA	NA	NA
Chrysochromulina_TARA_AON_82_MAG_00354	7	N	Y	0.986755	62.7935	79	GT:0.9862542955326461;GC:0.0;GA:0.0;GG:0.0;CG:0.003436426116838488;AC:0.006872852233676976;CA:0.003436426116838488	0.986254	0	0	0	298	302	0.525265	0.553663	Haptophyta...Chrysochromulina...Unique...71.08...TARA_AON_82_MAG_00354.gmove.Group2.206ParalogFamilies.Pass.withcoords	TRUE	0.82222	0.227413	0.552386	0.525265	0.553663
Chrysochromulina_TARA_AON_82_MAG_00354	9	N	Y	1	63.7	86.5	GT:0.9375;GC:0.0625;GA:0.0;GG:0.0	0.9375	0.0625	0	0	19	19	NA	NA	Haptophyta...Chrysochromulina...Unique...71.08...TARA_AON_82_MAG_00354.gmove.Group3.15ParalogFamilies.Pass.withcoords	TRUE	0.82222	NA	NA	NA	NA
Chrysochromulina_TARA_AON_82_MAG_00354	11	?	?	1	62.8206	77	GT:1.0;GC:0.0;GA:0.0;GG:0.0	1	0	0	0	13	13	NA	NA	Haptophyta...Chrysochromulina...Unique...71.08...TARA_AON_82_MAG_00354.gmove.Group4.8ParalogFamilies.Pass.withcoords	TRUE	0.82222	NA	NA	NA	NA
Chrysochromulina_TARA_AON_82_MAG_00354	12	?	?	1	68.0406	85	GT:1.0;GC:0.0;GA:0.0;GG:0.0	1	0	0	0	4	4	NA	NA	Haptophyta...Chrysochromulina...Unique...71.08...TARA_AON_82_MAG_00354.gmove.Group5.4ParalogFamilies.Pass.withcoords	TRUE	0.82222	NA	NA	NA	NA
Chrysochromulina_TARA_AON_82_MAG_00354	1	N	Y	0.842105	65.2473	116	GT:1.0;GC:0.0;GA:0.0;GG:0.0	1	0	0	0	16	19	NA	NA	Haptophyta...Chrysochromulina...Unique...71.08...TARA_AON_82_MAG_00354.gmove.Group11.14ParalogFamilies.Pass.withcoords	TRUE	0.82222	NA	NA	NA	NA
Chrysochromulina_TARA_AON_82_MAG_00354	3	?	?	0.857143	60.2812	79	GT:1.0;GC:0.0;GA:0.0;GG:0.0	1	0	0	0	6	7	NA	NA	Haptophyta...Chrysochromulina...Unique...71.08...TARA_AON_82_MAG_00354.gmove.Group14.6ParalogFamilies.Pass.withcoords	TRUE	0.82222	NA	NA	NA	NA
Chrysochromulina_TARA_AON_82_MAG_00354	4	?	?	1	61.713	82	GT:1.0;GC:0.0;GA:0.0;GG:0.0	1	0	0	0	5	5	NA	NA	Haptophyta...Chrysochromulina...Unique...71.08...TARA_AON_82_MAG_00354.gmove.Group18.5ParalogFamilies.Pass.withcoords	TRUE	0.82222	NA	NA	NA	NA
Chrysochromulina_TARA_AON_82_MAG_00354	5	?	?	1	67.0937	77	GT:1.0;GC:0.0;GA:0.0;GG:0.0	1	0	0	0	11	11	NA	NA	Haptophyta...Chrysochromulina...Unique...71.08...TARA_AON_82_MAG_00354.gmove.Group19.9ParalogFamilies.Pass.withcoords	TRUE	0.82222	NA	NA	NA	NA
Chrysochromulina_TARA_AON_82_MAG_00354	6	?	?	1	63.4842	78.5	GT:1.0;GC:0.0;GA:0.0;GG:0.0	1	0	0	0	4	4	NA	NA	Haptophyta...Chrysochromulina...Unique...71.08...TARA_AON_82_MAG_00354.gmove.Group20.4ParalogFamilies.Pass.withcoords	TRUE	0.82222	NA	NA	NA	NA
Chrysochromulina_TARA_AON_82_MAG_00354	8	?	?	1	63.3345	79.5	GT:0.75;GC:0.0;GA:0.0;GG:0.0;CG:0.25	0.75	0	0	0	4	4	NA	NA	Haptophyta...Chrysochromulina...Unique...71.08...TARA_AON_82_MAG_00354.gmove.Group22.4ParalogFamilies.Pass.withcoords	TRUE	0.82222	NA	NA	NA	NA
Chrysochromulina_TARA_AON_82_MAG_00354	10	?	?	0.833333	62.6167	82	GT:1.0;GC:0.0;GA:0.0;GG:0.0	1	0	0	0	5	6	NA	NA	Haptophyta...Chrysochromulina...Unique...71.08...TARA_AON_82_MAG_00354.gmove.Group34.4ParalogFamilies.Pass.withcoords	TRUE	0.82222	NA	NA	NA	NA
Chrysochromulina_TARA_ARC_108_MAG_00326	4	?	?	1	66.2365	76	GT:1.0;GC:0.0;GA:0.0;GG:0.0	1	0	0	0	4	4	NA	NA	Haptophyta...Chrysochromulina...Unique...71.08...TARA_ARC_108_MAG_00326.gmove.Group22.4ParalogFamilies.Pass.withcoords	TRUE	0.57299	NA	NA	NA	NA
Chrysochromulina_TARA_ARC_108_MAG_00326	8	?	?	1	65.4343	69	GT:0.75;GC:0.0;GA:0.0;GG:0.0;TA:0.25	0.75	0	0	0	6	6	NA	NA	Haptophyta...Chrysochromulina...Unique...71.08...TARA_ARC_108_MAG_00326.gmove.Group3.4ParalogFamilies.Pass.withcoords	TRUE	0.57299	NA	NA	NA	NA
Chrysochromulina_TARA_ARC_108_MAG_00326	9	Y	N	0.914286	65.7868	105	GT:1.0;GC:0.0;GA:0.0;GG:0.0	1	0	0	0	32	35	NA	NA	Haptophyta...Chrysochromulina...Unique...71.08...TARA_ARC_108_MAG_00326.gmove.Group6.29ParalogFamilies.Pass.withcoords	TRUE	0.57299	NA	NA	NA	NA
Chrysochromulina_TARA_ARC_108_MAG_00326	6	?	?	0.8	65.5393	88.5	GT:1.0;GC:0.0;GA:0.0;GG:0.0	1	0	0	0	12	15	NA	NA	Haptophyta...Chrysochromulina...Unique...71.08...TARA_ARC_108_MAG_00326.gmove.Group31.4ParalogFamilies.Pass.withcoords	TRUE	0.57299	NA	NA	NA	NA
Chrysochromulina_TARA_ARC_108_MAG_00326	7	?	?	0.8	63.2316	79	GT:1.0;GC:0.0;GA:0.0;GG:0.0	1	0	0	0	4	5	NA	NA	Haptophyta...Chrysochromulina...Unique...71.08...TARA_ARC_108_MAG_00326.gmove.Group32.4ParalogFamilies.Pass.withcoords	TRUE	0.57299	NA	NA	NA	NA
Chrysochromulina_TARA_ARC_108_MAG_00326	2	?	Y	0.861111	61.9105	85	GT:1.0;GC:0.0;GA:0.0;GG:0.0	1	0	0	0	31	36	NA	NA	Haptophyta...Chrysochromulina...Unique...71.08...TARA_ARC_108_MAG_00326.gmove.Group14.23ParalogFamilies.Pass.withcoords	TRUE	0.57299	NA	NA	NA	NA
Chrysochromulina_TARA_ARC_108_MAG_00326	1	?	?	0.941176	65.3324	67	GT:1.0;GC:0.0;GA:0.0;GG:0.0	1	0	0	0	16	17	NA	NA	Haptophyta...Chrysochromulina...Unique...71.08...TARA_ARC_108_MAG_00326.gmove.Group13.6ParalogFamilies.Pass.withcoords	TRUE	0.57299	NA	NA	NA	NA
Chrysochromulina_TARA_ARC_108_MAG_00326	3	?	N	0.857143	65.6338	67	GT:0.9333333333333333;GC:0.0;GA:0.0;GG:0.0;CT:0.06666666666666667	0.933333	0	0	0	18	21	NA	NA	Haptophyta...Chrysochromulina...Unique...71.08...TARA_ARC_108_MAG_00326.gmove.Group15.12ParalogFamilies.Pass.withcoords	TRUE	0.57299	NA	NA	NA	NA
Chrysochromulina_TARA_ARC_108_MAG_00326	5	?	?	0.681818	65.3572	67	GT:1.0;GC:0.0;GA:0.0;GG:0.0	1	0	0	0	15	22	NA	NA	Haptophyta...Chrysochromulina...Unique...71.08...TARA_ARC_108_MAG_00326.gmove.Group26.11ParalogFamilies.Pass.withcoords	TRUE	0.57299	NA	NA	NA	NA
Chrysochromulina_TARA_ARC_108_MAG_00259	1	?	?	0.857143	62.1711	89	GT:0.75;GC:0.0;GA:0.0;GG:0.0;AG:0.25	0.75	0	0	0	6	7	NA	NA	Haptophyta...Chrysochromulina...Unique...8.43...TARA_ARC_108_MAG_00259.gmove.Group5.4ParalogFamilies.Pass.withcoords	FALSE	0.76287	NA	NA	NA	NA
Chrysochromulina_TARA_ARC_108_MAG_00259	2	?	?	0.75	65.5845	90.5	GT:1.0;GC:0.0;GA:0.0;GG:0.0	1	0	0	0	6	8	NA	NA	Haptophyta...Chrysochromulina...Unique...8.43...TARA_ARC_108_MAG_00259.gmove.Group9.4ParalogFamilies.Pass.withcoords	FALSE	0.76287	NA	NA	NA	NA
Oikopleura_TARA_ARC_108_MAG_00223	1	?	?	1	37.6436	202	GT:1.0;GC:0.0;GA:0.0;GG:0.0	1	0	0	0	7	7	NA	NA	Chordata...Oikopleura...Unique...65.06...TARA_ARC_108_MAG_00223.gmove.Group1.5ParalogFamilies.Pass.withcoords	FALSE	0.706435	NA	NA	NA	NA
Oikopleura_TARA_ARC_108_MAG_00223	2	?	?	0.933333	38.0081	215	GT:0.7272727272727273;GC:0.0;GA:0.0;GG:0.0;CA:0.09090909090909091;AG:0.18181818181818182	0.727273	0	0	0	14	15	NA	NA	Chordata...Oikopleura...Unique...65.06...TARA_ARC_108_MAG_00223.gmove.Group2.11ParalogFamilies.Pass.withcoords	FALSE	0.706435	NA	NA	NA	NA
Oikopleura_TARA_ARC_108_MAG_00223	3	?	?	0.454545	36.1338	195	GT:1.0;GC:0.0;GA:0.0;GG:0.0	1	0	0	0	5	11	NA	NA	Chordata...Oikopleura...Unique...65.06...TARA_ARC_108_MAG_00223.gmove.Group5.4ParalogFamilies.Pass.withcoords	FALSE	0.706435	NA	NA	NA	NA
Lepeophtheirus_TARA_MED_95_MAG_00414	1	?	?	0.9	31.4948	330.5	GT:1.0;GC:0.0;GA:0.0;GG:0.0	1	0	0	0	9	10	NA	NA	Arthropoda...Lepeophtheirus...Unique...53.01...TARA_MED_95_MAG_00414.gmove.Group2.8ParalogFamilies.Pass.withcoords	FALSE	0.615095	NA	NA	NA	NA
Lepeophtheirus_TARA_MED_95_MAG_00414	2	?	?	0.615385	33.2583	275	GT:1.0;GC:0.0;GA:0.0;GG:0.0	1	0	0	0	8	13	NA	NA	Arthropoda...Lepeophtheirus...Unique...53.01...TARA_MED_95_MAG_00414.gmove.Group4.5ParalogFamilies.Pass.withcoords	FALSE	0.615095	NA	NA	NA	NA
Lepeophtheirus_TARA_MED_95_MAG_00414	3	?	?	1	28.9482	288	GT:0.8333333333333334;GC:0.0;GA:0.0;GG:0.0;TA:0.16666666666666666	0.833333	0	0	0	7	7	NA	NA	Arthropoda...Lepeophtheirus...Unique...53.01...TARA_MED_95_MAG_00414.gmove.Group5.6ParalogFamilies.Pass.withcoords	FALSE	0.615095	NA	NA	NA	NA
Eurytemora_TARA_AON_82_MAG_00325	1	?	?	0.933333	41.3878	51	GT:0.9285714285714286;GC:0.0;GA:0.0;GG:0.0;CT:0.07142857142857142	0.928571	0	0	0	14	15	NA	NA	Arthropoda...Eurytemora...Cluster_03...49.40...TARA_AON_82_MAG_00325.gmove.Group1.6ParalogFamilies.Pass.withcoords	FALSE	0.587854	NA	NA	NA	NA
Eurytemora_TARA_AON_82_MAG_00325	2	?	N	0.921212	48.755	49	GT:0.9144736842105263;GC:0.0;GA:0.0;GG:0.0;CT:0.08552631578947369	0.914474	0	0	0	152	165	NA	NA	Arthropoda...Eurytemora...Cluster_03...49.40...TARA_AON_82_MAG_00325.gmove.Group3.20ParalogFamilies.Pass.withcoords	FALSE	0.587854	NA	NA	NA	NA
Eurytemora_TARA_AON_82_MAG_00325	3	?	?	0.982906	48.3218	50	GT:0.9781659388646288;GC:0.0;GA:0.0;GG:0.0;CT:0.021834061135371178	0.978166	0	0	0	230	234	NA	NA	Arthropoda...Eurytemora...Cluster_03...49.40...TARA_AON_82_MAG_00325.gmove.Group4.6ParalogFamilies.Pass.withcoords	FALSE	0.587854	NA	NA	NA	NA
Eurytemora_TARA_AON_82_MAG_00325	4	?	?	0.945055	43.2125	53	GT:0.9411764705882353;GC:0.0;GA:0.0;GG:0.0;CT:0.058823529411764705	0.941176	0	0	0	86	91	NA	NA	Arthropoda...Eurytemora...Cluster_03...49.40...TARA_AON_82_MAG_00325.gmove.Group5.8ParalogFamilies.Pass.withcoords	FALSE	0.587854	NA	NA	NA	NA
Acanthoeca_TARA_ARC_108_MAG_00255	8	?	?	1	53.0289	79	GT:1.0;GC:0.0;GA:0.0;GG:0.0	1	0	0	0	5	5	NA	NA	Choanozoa...Acanthoeca...Unique...54.22...TARA_ARC_108_MAG_00255.gmove.Group7.5ParalogFamilies.Pass.withcoords	TRUE	0.809046	NA	NA	NA	NA
Acanthoeca_TARA_ARC_108_MAG_00255	4	Y	N	1	56.6576	168	GT:0.8823529411764706;GC:0.0392156862745098;GA:0.0392156862745098;GG:0.0;AG:0.0392156862745098	0.882353	0.0392157	0.0392157	0	51	51	NA	NA	Choanozoa...Acanthoeca...Unique...54.22...TARA_ARC_108_MAG_00255.gmove.Group2.44ParalogFamilies.Pass.withcoords	TRUE	0.809046	NA	NA	NA	NA
Acanthoeca_TARA_ARC_108_MAG_00255	1	?	N	0.992481	55.8124	152	GT:0.7480916030534351;GC:0.21374045801526717;GA:0.0;GG:0.0;CA:0.007633587786259542;AG:0.007633587786259542;CC:0.022900763358778626	0.748092	0.21374	0	0	132	133	0.805158	0.692139	Choanozoa...Acanthoeca...Unique...54.22...TARA_ARC_108_MAG_00255.gmove.Group1.101ParalogFamilies.Pass.withcoords	TRUE	0.809046	0.852728	0.690457	0.805158	0.692139
Acanthoeca_TARA_ARC_108_MAG_00255	5	Y	N	1	52.3195	160	GT:0.8876404494382022;GC:0.11235955056179775;GA:0.0;GG:0.0	0.88764	0.11236	0	0	89	89	NA	NA	Choanozoa...Acanthoeca...Unique...54.22...TARA_ARC_108_MAG_00255.gmove.Group4.68ParalogFamilies.Pass.withcoords	TRUE	0.809046	NA	NA	NA	NA
Acanthoeca_TARA_ARC_108_MAG_00255	7	?	?	0.9	59.279	81	GT:1.0;GC:0.0;GA:0.0;GG:0.0	1	0	0	0	9	10	NA	NA	Choanozoa...Acanthoeca...Unique...54.22...TARA_ARC_108_MAG_00255.gmove.Group6.5ParalogFamilies.Pass.withcoords	TRUE	0.809046	NA	NA	NA	NA
Acanthoeca_TARA_ARC_108_MAG_00255	6	?	N	1	55.7667	164.5	GT:0.846875;GC:0.109375;GA:0.00625;GG:0.0;TC:0.009375;AA:0.015625;CG:0.00625;TA:0.003125;CC:0.003125	0.846875	0.109375	0.00625	0	321	321	0.888602	0.690726	Choanozoa...Acanthoeca...Unique...54.22...TARA_ARC_108_MAG_00255.gmove.Group5.247ParalogFamilies.Pass.withcoords	TRUE	0.809046	0.780147	0.690438	0.888602	0.690726
Acanthoeca_TARA_ARC_108_MAG_00255	9	?	?	0.588235	56.5716	176	GT:0.625;GC:0.25;GA:0.0;GG:0.125	0.625	0.25	0	0.125	10	17	NA	NA	Choanozoa...Acanthoeca...Unique...54.22...TARA_ARC_108_MAG_00255.gmove.Group9.7ParalogFamilies.Pass.withcoords	TRUE	0.809046	NA	NA	NA	NA
Acanthoeca_TARA_ARC_108_MAG_00255	2	?	?	1	56.5185	95	GT:0.875;GC:0.125;GA:0.0;GG:0.0	0.875	0.125	0	0	8	8	NA	NA	Choanozoa...Acanthoeca...Unique...54.22...TARA_ARC_108_MAG_00255.gmove.Group14.7ParalogFamilies.Pass.withcoords	TRUE	0.809046	NA	NA	NA	NA
Acanthoeca_TARA_ARC_108_MAG_00255	3	?	?	0.833333	58.0296	130	GT:1.0;GC:0.0;GA:0.0;GG:0.0	1	0	0	0	5	6	NA	NA	Choanozoa...Acanthoeca...Unique...54.22...TARA_ARC_108_MAG_00255.gmove.Group17.5ParalogFamilies.Pass.withcoords	TRUE	0.809046	NA	NA	NA	NA
Acanthoeca_TARA_MED_95_MAG_00464	1	Y	N	1	50.2972	54.5	GT:0.9523809523809523;GC:0.0;GA:0.0;GG:0.0;AA:0.023809523809523808;TC:0.023809523809523808	0.952381	0	0	0	42	42	NA	NA	Choanozoa...Acanthoeca...Cluster_02...67.47...TARA_MED_95_MAG_00464.gmove.Group1.38ParalogFamilies.Pass.withcoords	TRUE	0.847878	NA	NA	NA	NA
Acanthoeca_TARA_MED_95_MAG_00464	2	?	?	1	50.4192	58.5	GT:1.0;GC:0.0;GA:0.0;GG:0.0	1	0	0	0	4	4	NA	NA	Choanozoa...Acanthoeca...Cluster_02...67.47...TARA_MED_95_MAG_00464.gmove.Group2.4ParalogFamilies.Pass.withcoords	TRUE	0.847878	NA	NA	NA	NA
Acanthoeca_TARA_ARC_108_MAG_00317	1	?	Y	0.976959	40.9777	111	GT:0.9365853658536586;GC:0.011382113821138212;GA:0.004878048780487805;GG:0.0016260162601626016;AA:0.022764227642276424;AC:0.0016260162601626016;TA:0.0065040650406504065;CG:0.0032520325203252032;CA:0.0016260162601626016;AT:0.0016260162601626016;AG:0.0065040650406504065;TG:0.0016260162601626016	0.936585	0.0113821	0.00487805	0.00162602	636	651	0.0334401	0.680628	Choanozoa...Acanthoeca...Cluster_05...63.86...TARA_ARC_108_MAG_00317.gmove.Group1.411ParalogFamilies.Pass.withcoords	TRUE	0.362016	0.787563	0.688627	0.0334401	0.680628
Acanthoeca_TARA_ARC_108_MAG_00317	3	?	?	1	50.7525	215.5	GT:1.0;GC:0.0;GA:0.0;GG:0.0	1	0	0	0	7	7	NA	NA	Choanozoa...Acanthoeca...Cluster_05...63.86...TARA_ARC_108_MAG_00317.gmove.Group7.6ParalogFamilies.Pass.withcoords	TRUE	0.362016	NA	NA	NA	NA
Acanthoeca_TARA_ARC_108_MAG_00317	2	?	?	1	49.2168	215	GT:1.0;GC:0.0;GA:0.0;GG:0.0	1	0	0	0	10	10	NA	NA	Choanozoa...Acanthoeca...Cluster_05...63.86...TARA_ARC_108_MAG_00317.gmove.Group17.9ParalogFamilies.Pass.withcoords	TRUE	0.362016	NA	NA	NA	NA
Acanthoeca_TARA_AON_82_MAG_00316	9	?	?	1	35.876	92	GT:1.0;GC:0.0;GA:0.0;GG:0.0	1	0	0	0	5	5	NA	NA	Choanozoa...Acanthoeca...Cluster_03...33.73...TARA_AON_82_MAG_00316.gmove.Group28.4ParalogFamilies.Pass.withcoords	TRUE	0.846728	NA	NA	NA	NA
Acanthoeca_TARA_AON_82_MAG_00316	5	N	Y	0.984127	56.4212	59	GT:0.9783783783783784;GC:0.005405405405405406;GA:0.0;GG:0.0;AA:0.005405405405405406;TG:0.005405405405405406;TA:0.005405405405405406	0.978378	0.00540541	0	0	186	189	NA	NA	Choanozoa...Acanthoeca...Cluster_03...33.73...TARA_AON_82_MAG_00316.gmove.Group1.93ParalogFamilies.Pass.withcoords	TRUE	0.846728	NA	NA	NA	NA
Acanthoeca_TARA_AON_82_MAG_00316	4	Y	Y	0.96875	48.0035	70	GT:0.9666666666666667;GC:0.03333333333333333;GA:0.0;GG:0.0	0.966667	0.0333333	0	0	31	32	NA	NA	Choanozoa...Acanthoeca...Cluster_03...33.73...TARA_AON_82_MAG_00316.gmove.Group18.13ParalogFamilies.Pass.withcoords	TRUE	0.846728	NA	NA	NA	NA
Acanthoeca_TARA_AON_82_MAG_00316	7	?	Y	1	52.9089	72	GT:0.9790874524714829;GC:0.0038022813688212928;GA:0.0;GG:0.0;AA:0.0038022813688212928;CA:0.005703422053231939;AC:0.0019011406844106464;AG:0.0038022813688212928;TG:0.0019011406844106464	0.979087	0.00380228	0	0	526	526	NA	NA	Choanozoa...Acanthoeca...Cluster_03...33.73...TARA_AON_82_MAG_00316.gmove.Group2.297ParalogFamilies.Pass.withcoords	TRUE	0.846728	NA	NA	NA	NA
Acanthoeca_TARA_AON_82_MAG_00316	11	N	Y	0.99812	43.4857	70	GT:0.9697542533081286;GC:0.0;GA:0.003780718336483932;GG:0.0;AA:0.013232514177693762;AT:0.003780718336483932;CG:0.001890359168241966;TA:0.001890359168241966;TG:0.003780718336483932;CT:0.001890359168241966	0.969754	0	0.00378072	0	531	532	NA	NA	Choanozoa...Acanthoeca...Cluster_03...33.73...TARA_AON_82_MAG_00316.gmove.Group4.233ParalogFamilies.Pass.withcoords	TRUE	0.846728	NA	NA	NA	NA
Acanthoeca_TARA_AON_82_MAG_00316	12	N	Y	0.980263	62.5693	72	GT:0.9794520547945206;GC:0.0;GA:0.0;GG:0.0;AA:0.00684931506849315;AG:0.0136986301369863	0.979452	0	0	0	149	152	NA	NA	Choanozoa...Acanthoeca...Cluster_03...33.73...TARA_AON_82_MAG_00316.gmove.Group6.84ParalogFamilies.Pass.withcoords	TRUE	0.846728	NA	NA	NA	NA
Acanthoeca_TARA_AON_82_MAG_00316	13	?	N	0.916667	36.3359	82	GT:0.9545454545454546;GC:0.045454545454545456;GA:0.0;GG:0.0	0.954545	0.0454545	0	0	22	24	NA	NA	Choanozoa...Acanthoeca...Cluster_03...33.73...TARA_AON_82_MAG_00316.gmove.Group7.18ParalogFamilies.Pass.withcoords	TRUE	0.846728	NA	NA	NA	NA
Acanthoeca_TARA_AON_82_MAG_00316	14	?	?	1	36.0285	83	GT:1.0;GC:0.0;GA:0.0;GG:0.0	1	0	0	0	5	5	NA	NA	Choanozoa...Acanthoeca...Cluster_03...33.73...TARA_AON_82_MAG_00316.gmove.Group9.5ParalogFamilies.Pass.withcoords	TRUE	0.846728	NA	NA	NA	NA
Acanthoeca_TARA_AON_82_MAG_00316	1	?	?	1	42.1076	104	GT:1.0;GC:0.0;GA:0.0;GG:0.0	1	0	0	0	6	6	NA	NA	Choanozoa...Acanthoeca...Cluster_03...33.73...TARA_AON_82_MAG_00316.gmove.Group10.4ParalogFamilies.Pass.withcoords	TRUE	0.846728	NA	NA	NA	NA
Acanthoeca_TARA_AON_82_MAG_00316	2	N	Y	1	61.1932	61	GT:1.0;GC:0.0;GA:0.0;GG:0.0	1	0	0	0	22	22	NA	NA	Choanozoa...Acanthoeca...Cluster_03...33.73...TARA_AON_82_MAG_00316.gmove.Group11.11ParalogFamilies.Pass.withcoords	TRUE	0.846728	NA	NA	NA	NA
Acanthoeca_TARA_AON_82_MAG_00316	3	?	?	1	35.7968	72	GT:1.0;GC:0.0;GA:0.0;GG:0.0	1	0	0	0	7	7	NA	NA	Choanozoa...Acanthoeca...Cluster_03...33.73...TARA_AON_82_MAG_00316.gmove.Group16.6ParalogFamilies.Pass.withcoords	TRUE	0.846728	NA	NA	NA	NA
Acanthoeca_TARA_AON_82_MAG_00316	6	N	Y	0.952381	67.2757	72	GT:1.0;GC:0.0;GA:0.0;GG:0.0	1	0	0	0	20	21	NA	NA	Choanozoa...Acanthoeca...Cluster_03...33.73...TARA_AON_82_MAG_00316.gmove.Group21.8ParalogFamilies.Pass.withcoords	TRUE	0.846728	NA	NA	NA	NA
Acanthoeca_TARA_AON_82_MAG_00316	8	?	?	1	54.4967	59	GT:1.0;GC:0.0;GA:0.0;GG:0.0	1	0	0	0	5	5	NA	NA	Choanozoa...Acanthoeca...Cluster_03...33.73...TARA_AON_82_MAG_00316.gmove.Group26.5ParalogFamilies.Pass.withcoords	TRUE	0.846728	NA	NA	NA	NA
Acanthoeca_TARA_AON_82_MAG_00316	10	?	?	1	61.286	69	GT:0.9090909090909091;GC:0.0;GA:0.0;GG:0.0;CA:0.09090909090909091	0.909091	0	0	0	11	11	NA	NA	Choanozoa...Acanthoeca...Cluster_03...33.73...TARA_AON_82_MAG_00316.gmove.Group38.9ParalogFamilies.Pass.withcoords	TRUE	0.846728	NA	NA	NA	NA
Acanthoeca_TARA_MED_95_MAG_00408	1	?	?	0.62069	59.6132	73	GT:1.0;GC:0.0;GA:0.0;GG:0.0	1	0	0	0	18	29	NA	NA	Choanozoa...Acanthoeca...Cluster_04...51.81...TARA_MED_95_MAG_00408.gmove.Group2.5ParalogFamilies.Pass.withcoords	FALSE	0.368798	NA	NA	NA	NA
Acanthoeca_TARA_AON_82_MAG_00310	1	?	N	0.9375	60.8343	67	GT:1.0;GC:0.0;GA:0.0;GG:0.0	1	0	0	0	15	16	NA	NA	Choanozoa...Acanthoeca...Unique...10.84...TARA_AON_82_MAG_00310.gmove.Group1.15ParalogFamilies.Pass.withcoords	TRUE	0.800067	NA	NA	NA	NA
Acanthoeca_TARA_AON_82_MAG_00310	3	?	Y	0.96	53.7037	106.5	GT:0.9583333333333334;GC:0.0;GA:0.0;GG:0.0;CA:0.041666666666666664	0.958333	0	0	0	24	25	NA	NA	Choanozoa...Acanthoeca...Unique...10.84...TARA_AON_82_MAG_00310.gmove.Group3.24ParalogFamilies.Pass.withcoords	TRUE	0.800067	NA	NA	NA	NA
Acanthoeca_TARA_AON_82_MAG_00310	5	?	Y	0.875	53.5474	104	GT:0.9523809523809523;GC:0.023809523809523808;GA:0.0;GG:0.0;CG:0.023809523809523808	0.952381	0.0238095	0	0	42	48	NA	NA	Choanozoa...Acanthoeca...Unique...10.84...TARA_AON_82_MAG_00310.gmove.Group5.40ParalogFamilies.Pass.withcoords	TRUE	0.800067	NA	NA	NA	NA
Acanthoeca_TARA_AON_82_MAG_00310	4	?	Y	1	51.7085	104	GT:0.9696969696969697;GC:0.015151515151515152;GA:0.0;GG:0.015151515151515152	0.969697	0.0151515	0	0.0151515	67	67	NA	NA	Choanozoa...Acanthoeca...Unique...10.84...TARA_AON_82_MAG_00310.gmove.Group4.63ParalogFamilies.Pass.withcoords	TRUE	0.800067	NA	NA	NA	NA
Acanthoeca_TARA_AON_82_MAG_00310	2	?	?	1	46.4767	101	GT:1.0;GC:0.0;GA:0.0;GG:0.0	1	0	0	0	9	9	NA	NA	Choanozoa...Acanthoeca...Unique...10.84...TARA_AON_82_MAG_00310.gmove.Group13.7ParalogFamilies.Pass.withcoords	TRUE	0.800067	NA	NA	NA	NA
Acanthoeca_TARA_ARC_108_MAG_00281	1	?	?	0.6	51.633	201	GT:1.0;GC:0.0;GA:0.0;GG:0.0	1	0	0	0	9	15	NA	NA	Choanozoa...Acanthoeca...Unique...1.20...TARA_ARC_108_MAG_00281.gmove.Group1.4ParalogFamilies.Pass.withcoords	FALSE	0.241494	NA	NA	NA	NA
Acanthoeca_TARA_ARC_108_MAG_00291	14	?	?	1	49.8522	156	GT:1.0;GC:0.0;GA:0.0;GG:0.0	1	0	0	0	6	6	NA	NA	Choanozoa...Acanthoeca...Unique...13.25...TARA_ARC_108_MAG_00291.gmove.Group24.6ParalogFamilies.Pass.withcoords	TRUE	0.714784	NA	NA	NA	NA
Acanthoeca_TARA_ARC_108_MAG_00291	19	Y	Y	1	51.5722	192.5	GT:0.9166666666666666;GC:0.05555555555555555;GA:0.027777777777777776;GG:0.0	0.916667	0.0555556	0.0277778	0	37	37	NA	NA	Choanozoa...Acanthoeca...Unique...13.25...TARA_ARC_108_MAG_00291.gmove.Group34.22ParalogFamilies.Pass.withcoords	TRUE	0.714784	NA	NA	NA	NA
Acanthoeca_TARA_ARC_108_MAG_00291	4	?	N	1	53.1141	122.5	GT:1.0;GC:0.0;GA:0.0;GG:0.0	1	0	0	0	16	16	NA	NA	Choanozoa...Acanthoeca...Unique...13.25...TARA_ARC_108_MAG_00291.gmove.Group13.15ParalogFamilies.Pass.withcoords	TRUE	0.714784	NA	NA	NA	NA
Acanthoeca_TARA_ARC_108_MAG_00291	5	?	?	1	53.6416	155	GT:1.0;GC:0.0;GA:0.0;GG:0.0	1	0	0	0	5	5	NA	NA	Choanozoa...Acanthoeca...Unique...13.25...TARA_ARC_108_MAG_00291.gmove.Group132.4ParalogFamilies.Pass.withcoords	TRUE	0.714784	NA	NA	NA	NA
Acanthoeca_TARA_ARC_108_MAG_00291	24	?	?	1	61.6966	166	GT:0.7142857142857143;GC:0.0;GA:0.0;GG:0.0;TC:0.14285714285714285;TA:0.14285714285714285	0.714286	0	0	0	7	7	NA	NA	Choanozoa...Acanthoeca...Unique...13.25...TARA_ARC_108_MAG_00291.gmove.Group55.5ParalogFamilies.Pass.withcoords	TRUE	0.714784	NA	NA	NA	NA
Acanthoeca_TARA_ARC_108_MAG_00291	25	?	?	1	47.0335	118	GT:1.0;GC:0.0;GA:0.0;GG:0.0	1	0	0	0	5	5	NA	NA	Choanozoa...Acanthoeca...Unique...13.25...TARA_ARC_108_MAG_00291.gmove.Group56.5ParalogFamilies.Pass.withcoords	TRUE	0.714784	NA	NA	NA	NA
Acanthoeca_TARA_ARC_108_MAG_00291	18	Y	N	1	49.5758	111	GT:0.8181818181818182;GC:0.15151515151515152;GA:0.0;GG:0.0;TT:0.030303030303030304	0.818182	0.151515	0	0	33	33	NA	NA	Choanozoa...Acanthoeca...Unique...13.25...TARA_ARC_108_MAG_00291.gmove.Group30.27ParalogFamilies.Pass.withcoords	TRUE	0.714784	NA	NA	NA	NA
Acanthoeca_TARA_ARC_108_MAG_00291	22	?	?	1	63.3613	84	GT:1.0;GC:0.0;GA:0.0;GG:0.0	1	0	0	0	6	6	NA	NA	Choanozoa...Acanthoeca...Unique...13.25...TARA_ARC_108_MAG_00291.gmove.Group49.5ParalogFamilies.Pass.withcoords	TRUE	0.714784	NA	NA	NA	NA
Acanthoeca_TARA_ARC_108_MAG_00291	7	?	?	1	56.1217	173	GT:0.45454545454545453;GC:0.45454545454545453;GA:0.0;GG:0.0;TC:0.09090909090909091	0.454545	0.454545	0	0	11	11	NA	NA	Choanozoa...Acanthoeca...Unique...13.25...TARA_ARC_108_MAG_00291.gmove.Group15.9ParalogFamilies.Pass.withcoords	TRUE	0.714784	NA	NA	NA	NA
Acanthoeca_TARA_ARC_108_MAG_00291	33	?	?	1	58.8639	169	GT:0.6363636363636364;GC:0.36363636363636365;GA:0.0;GG:0.0	0.636364	0.363636	0	0	12	12	NA	NA	Choanozoa...Acanthoeca...Unique...13.25...TARA_ARC_108_MAG_00291.gmove.Group95.10ParalogFamilies.Pass.withcoords	TRUE	0.714784	NA	NA	NA	NA
Acanthoeca_TARA_ARC_108_MAG_00291	36	?	?	1	49.7237	69	GT:0.8333333333333334;GC:0.0;GA:0.0;GG:0.0;TA:0.16666666666666666	0.833333	0	0	0	6	6	NA	NA	Choanozoa...Acanthoeca...Unique...13.25...TARA_ARC_108_MAG_00291.gmove.Group98.6ParalogFamilies.Pass.withcoords	TRUE	0.714784	NA	NA	NA	NA
Acanthoeca_TARA_ARC_108_MAG_00291	21	?	?	1	60.6165	135.5	GT:1.0;GC:0.0;GA:0.0;GG:0.0	1	0	0	0	6	6	NA	NA	Choanozoa...Acanthoeca...Unique...13.25...TARA_ARC_108_MAG_00291.gmove.Group4.5ParalogFamilies.Pass.withcoords	TRUE	0.714784	NA	NA	NA	NA
Acanthoeca_TARA_ARC_108_MAG_00291	30	?	N	1	54.6997	123	GT:1.0;GC:0.0;GA:0.0;GG:0.0	1	0	0	0	54	54	NA	NA	Choanozoa...Acanthoeca...Unique...13.25...TARA_ARC_108_MAG_00291.gmove.Group7.43ParalogFamilies.Pass.withcoords	TRUE	0.714784	NA	NA	NA	NA
Acanthoeca_TARA_ARC_108_MAG_00291	1	Y	Y	1	37.363	138	GT:0.7938144329896907;GC:0.10309278350515463;GA:0.041237113402061855;GG:0.0;CT:0.041237113402061855;AC:0.010309278350515464;AG:0.010309278350515464	0.793814	0.103093	0.0412371	0	98	98	NA	NA	Choanozoa...Acanthoeca...Unique...13.25...TARA_ARC_108_MAG_00291.gmove.Group10.70ParalogFamilies.Pass.withcoords	TRUE	0.714784	NA	NA	NA	NA
Acanthoeca_TARA_ARC_108_MAG_00291	10	N	Y	1	32.7536	107	GT:1.0;GC:0.0;GA:0.0;GG:0.0	1	0	0	0	29	29	NA	NA	Choanozoa...Acanthoeca...Unique...13.25...TARA_ARC_108_MAG_00291.gmove.Group19.21ParalogFamilies.Pass.withcoords	TRUE	0.714784	NA	NA	NA	NA
Acanthoeca_TARA_ARC_108_MAG_00291	27	?	N	0.996454	47.9095	120	GT:0.9714285714285714;GC:0.0035714285714285713;GA:0.0;GG:0.0;AC:0.0035714285714285713;AG:0.0035714285714285713;TC:0.0035714285714285713;TG:0.007142857142857143;CT:0.0035714285714285713;CC:0.0035714285714285713	0.971429	0.00357143	0	0	281	282	NA	NA	Choanozoa...Acanthoeca...Unique...13.25...TARA_ARC_108_MAG_00291.gmove.Group6.192ParalogFamilies.Pass.withcoords	TRUE	0.714784	NA	NA	NA	NA
Acanthoeca_TARA_ARC_108_MAG_00291	34	?	?	1	54.9708	122	GT:0.9428571428571428;GC:0.014285714285714285;GA:0.0;GG:0.0;TC:0.014285714285714285;AT:0.014285714285714285;CA:0.014285714285714285	0.942857	0.0142857	0	0	70	70	NA	NA	Choanozoa...Acanthoeca...Unique...13.25...TARA_ARC_108_MAG_00291.gmove.Group9.55ParalogFamilies.Pass.withcoords	TRUE	0.714784	NA	NA	NA	NA
Acanthoeca_TARA_ARC_108_MAG_00291	3	?	?	1	52.6484	178	GT:0.75;GC:0.25;GA:0.0;GG:0.0	0.75	0.25	0	0	4	4	NA	NA	Choanozoa...Acanthoeca...Unique...13.25...TARA_ARC_108_MAG_00291.gmove.Group12.4ParalogFamilies.Pass.withcoords	TRUE	0.714784	NA	NA	NA	NA
Acanthoeca_TARA_ARC_108_MAG_00291	8	?	?	1	62.6311	162	GT:0.9705882352941176;GC:0.0;GA:0.0;GG:0.0;AC:0.029411764705882353	0.970588	0	0	0	34	34	NA	NA	Choanozoa...Acanthoeca...Unique...13.25...TARA_ARC_108_MAG_00291.gmove.Group17.29ParalogFamilies.Pass.withcoords	TRUE	0.714784	NA	NA	NA	NA
Acanthoeca_TARA_ARC_108_MAG_00291	35	?	?	1	47.1213	152.5	GT:0.75;GC:0.0;GA:0.0;GG:0.0;AT:0.25	0.75	0	0	0	4	4	NA	NA	Choanozoa...Acanthoeca...Unique...13.25...TARA_ARC_108_MAG_00291.gmove.Group97.4ParalogFamilies.Pass.withcoords	TRUE	0.714784	NA	NA	NA	NA
Acanthoeca_TARA_ARC_108_MAG_00291	6	N	Y	0.985915	53.9837	125	GT:0.9714285714285714;GC:0.0;GA:0.014285714285714285;GG:0.0;AT:0.014285714285714285	0.971429	0	0.0142857	0	70	71	NA	NA	Choanozoa...Acanthoeca...Unique...13.25...TARA_ARC_108_MAG_00291.gmove.Group1.59ParalogFamilies.Pass.withcoords	TRUE	0.714784	NA	NA	NA	NA
Acanthoeca_TARA_ARC_108_MAG_00291	16	?	?	1	44.3065	122	GT:0.8571428571428571;GC:0.0;GA:0.0;GG:0.0;TA:0.14285714285714285	0.857143	0	0	0	7	7	NA	NA	Choanozoa...Acanthoeca...Unique...13.25...TARA_ARC_108_MAG_00291.gmove.Group2.6ParalogFamilies.Pass.withcoords	TRUE	0.714784	NA	NA	NA	NA
Acanthoeca_TARA_ARC_108_MAG_00291	26	?	?	1	57.925	122	GT:1.0;GC:0.0;GA:0.0;GG:0.0	1	0	0	0	9	9	NA	NA	Choanozoa...Acanthoeca...Unique...13.25...TARA_ARC_108_MAG_00291.gmove.Group5.9ParalogFamilies.Pass.withcoords	TRUE	0.714784	NA	NA	NA	NA
Acanthoeca_TARA_ARC_108_MAG_00291	32	?	?	1	56.2271	123	GT:0.8;GC:0.0;GA:0.0;GG:0.0;AC:0.2	0.8	0	0	0	10	10	NA	NA	Choanozoa...Acanthoeca...Unique...13.25...TARA_ARC_108_MAG_00291.gmove.Group8.9ParalogFamilies.Pass.withcoords	TRUE	0.714784	NA	NA	NA	NA
Acanthoeca_TARA_ARC_108_MAG_00291	9	?	?	1	57.3843	123	GT:1.0;GC:0.0;GA:0.0;GG:0.0	1	0	0	0	5	5	NA	NA	Choanozoa...Acanthoeca...Unique...13.25...TARA_ARC_108_MAG_00291.gmove.Group18.4ParalogFamilies.Pass.withcoords	TRUE	0.714784	NA	NA	NA	NA
Acanthoeca_TARA_ARC_108_MAG_00291	11	?	?	1	57.0562	122	GT:1.0;GC:0.0;GA:0.0;GG:0.0	1	0	0	0	12	12	NA	NA	Choanozoa...Acanthoeca...Unique...13.25...TARA_ARC_108_MAG_00291.gmove.Group20.11ParalogFamilies.Pass.withcoords	TRUE	0.714784	NA	NA	NA	NA
Acanthoeca_TARA_ARC_108_MAG_00291	12	N	N	1	53.6194	150	GT:1.0;GC:0.0;GA:0.0;GG:0.0	1	0	0	0	27	27	NA	NA	Choanozoa...Acanthoeca...Unique...13.25...TARA_ARC_108_MAG_00291.gmove.Group22.21ParalogFamilies.Pass.withcoords	TRUE	0.714784	NA	NA	NA	NA
Acanthoeca_TARA_ARC_108_MAG_00291	13	?	?	1	49.0759	117.5	GT:1.0;GC:0.0;GA:0.0;GG:0.0	1	0	0	0	6	6	NA	NA	Choanozoa...Acanthoeca...Unique...13.25...TARA_ARC_108_MAG_00291.gmove.Group23.6ParalogFamilies.Pass.withcoords	TRUE	0.714784	NA	NA	NA	NA
Acanthoeca_TARA_ARC_108_MAG_00291	15	?	N	0.974359	62.1876	162	GT:0.7368421052631579;GC:0.21052631578947367;GA:0.0;GG:0.02631578947368421;CT:0.02631578947368421	0.736842	0.210526	0	0.0263158	38	39	NA	NA	Choanozoa...Acanthoeca...Unique...13.25...TARA_ARC_108_MAG_00291.gmove.Group25.29ParalogFamilies.Pass.withcoords	TRUE	0.714784	NA	NA	NA	NA
Acanthoeca_TARA_ARC_108_MAG_00291	17	?	N	1	48.3171	91	GT:1.0;GC:0.0;GA:0.0;GG:0.0	1	0	0	0	23	23	NA	NA	Choanozoa...Acanthoeca...Unique...13.25...TARA_ARC_108_MAG_00291.gmove.Group27.18ParalogFamilies.Pass.withcoords	TRUE	0.714784	NA	NA	NA	NA
Acanthoeca_TARA_ARC_108_MAG_00291	20	?	?	1	56.1978	107	GT:1.0;GC:0.0;GA:0.0;GG:0.0	1	0	0	0	10	10	NA	NA	Choanozoa...Acanthoeca...Unique...13.25...TARA_ARC_108_MAG_00291.gmove.Group35.9ParalogFamilies.Pass.withcoords	TRUE	0.714784	NA	NA	NA	NA
Acanthoeca_TARA_ARC_108_MAG_00291	23	?	?	1	55.5416	122	GT:1.0;GC:0.0;GA:0.0;GG:0.0	1	0	0	0	4	4	NA	NA	Choanozoa...Acanthoeca...Unique...13.25...TARA_ARC_108_MAG_00291.gmove.Group53.4ParalogFamilies.Pass.withcoords	TRUE	0.714784	NA	NA	NA	NA
Acanthoeca_TARA_ARC_108_MAG_00291	28	?	?	1	58.3645	177	GT:0.75;GC:0.25;GA:0.0;GG:0.0	0.75	0.25	0	0	5	5	NA	NA	Choanozoa...Acanthoeca...Unique...13.25...TARA_ARC_108_MAG_00291.gmove.Group66.4ParalogFamilies.Pass.withcoords	TRUE	0.714784	NA	NA	NA	NA
Acanthoeca_TARA_ARC_108_MAG_00291	29	?	?	1	57.0091	137	GT:1.0;GC:0.0;GA:0.0;GG:0.0	1	0	0	0	6	6	NA	NA	Choanozoa...Acanthoeca...Unique...13.25...TARA_ARC_108_MAG_00291.gmove.Group70.4ParalogFamilies.Pass.withcoords	TRUE	0.714784	NA	NA	NA	NA
Acanthoeca_TARA_ARC_108_MAG_00291	31	?	?	1	53.0674	122.5	GT:0.5;GC:0.25;GA:0.0;GG:0.0;CC:0.25	0.5	0.25	0	0	4	4	NA	NA	Choanozoa...Acanthoeca...Unique...13.25...TARA_ARC_108_MAG_00291.gmove.Group80.4ParalogFamilies.Pass.withcoords	TRUE	0.714784	NA	NA	NA	NA
Acanthoeca_TARA_ARC_108_MAG_00291	2	?	?	1	51.7283	91	GT:1.0;GC:0.0;GA:0.0;GG:0.0	1	0	0	0	5	5	NA	NA	Choanozoa...Acanthoeca...Unique...13.25...TARA_ARC_108_MAG_00291.gmove.Group112.5ParalogFamilies.Pass.withcoords	TRUE	0.714784	NA	NA	NA	NA
Acanthoeca_TARA_MED_95_MAG_00435	1	N	N	0.935484	50.8493	69	GT:1.0;GC:0.0;GA:0.0;GG:0.0	1	0	0	0	29	31	NA	NA	Choanozoa...Acanthoeca...Unique...22.89...TARA_MED_95_MAG_00435.gmove.Group1.21ParalogFamilies.Pass.withcoords	FALSE	0.871118	NA	NA	NA	NA
Acanthoeca_TARA_MED_95_MAG_00435	2	?	?	0.666667	56.2559	68	GT:1.0;GC:0.0;GA:0.0;GG:0.0	1	0	0	0	4	6	NA	NA	Choanozoa...Acanthoeca...Unique...22.89...TARA_MED_95_MAG_00435.gmove.Group2.4ParalogFamilies.Pass.withcoords	FALSE	0.871118	NA	NA	NA	NA
Acanthoeca_TARA_ARC_108_MAG_00266	3	?	?	1	36.1555	120	GT:1.0;GC:0.0;GA:0.0;GG:0.0	1	0	0	0	5	5	NA	NA	Choanozoa...Acanthoeca...Unique...27.71...TARA_ARC_108_MAG_00266.gmove.Group6.5ParalogFamilies.Pass.withcoords	TRUE	0.737862	NA	NA	NA	NA
Acanthoeca_TARA_ARC_108_MAG_00266	1	Y	N	1	36.5098	119	GT:1.0;GC:0.0;GA:0.0;GG:0.0	1	0	0	0	35	35	NA	NA	Choanozoa...Acanthoeca...Unique...27.71...TARA_ARC_108_MAG_00266.gmove.Group1.33ParalogFamilies.Pass.withcoords	TRUE	0.737862	NA	NA	NA	NA
Acanthoeca_TARA_ARC_108_MAG_00266	2	Y	Y	1	36.0508	116	GT:1.0;GC:0.0;GA:0.0;GG:0.0	1	0	0	0	21	21	NA	NA	Choanozoa...Acanthoeca...Unique...27.71...TARA_ARC_108_MAG_00266.gmove.Group4.21ParalogFamilies.Pass.withcoords	TRUE	0.737862	NA	NA	NA	NA
Acanthoeca_TARA_ARC_108_MAG_00240	1	?	?	0.857143	49.4437	158	GT:1.0;GC:0.0;GA:0.0;GG:0.0	1	0	0	0	6	7	NA	NA	Choanozoa...Acanthoeca...Unique...31.33...TARA_ARC_108_MAG_00240.gmove.Group18.4ParalogFamilies.Pass.withcoords	FALSE	0.794145	NA	NA	NA	NA
Acanthoeca_TARA_ARC_108_MAG_00240	2	?	?	1	54.6437	159	GT:1.0;GC:0.0;GA:0.0;GG:0.0	1	0	0	0	4	4	NA	NA	Choanozoa...Acanthoeca...Unique...31.33...TARA_ARC_108_MAG_00240.gmove.Group5.4ParalogFamilies.Pass.withcoords	FALSE	0.794145	NA	NA	NA	NA
Acanthoeca_TARA_ARC_108_MAG_00240	4	?	?	0.5625	53.1658	158	GT:1.0;GC:0.0;GA:0.0;GG:0.0	1	0	0	0	9	16	NA	NA	Choanozoa...Acanthoeca...Unique...31.33...TARA_ARC_108_MAG_00240.gmove.Group8.4ParalogFamilies.Pass.withcoords	FALSE	0.794145	NA	NA	NA	NA
Acanthoeca_TARA_ARC_108_MAG_00240	3	?	?	0.666667	64.9378	181.5	GT:1.0;GC:0.0;GA:0.0;GG:0.0	1	0	0	0	6	9	NA	NA	Choanozoa...Acanthoeca...Unique...31.33...TARA_ARC_108_MAG_00240.gmove.Group7.4ParalogFamilies.Pass.withcoords	FALSE	0.794145	NA	NA	NA	NA
Acanthoeca_TARA_ARC_108_MAG_00241	3	?	?	0.625	46.4822	96.5	GT:1.0;GC:0.0;GA:0.0;GG:0.0	1	0	0	0	5	8	NA	NA	Choanozoa...Acanthoeca...Unique...38.55...TARA_ARC_108_MAG_00241.gmove.Group26.4ParalogFamilies.Pass.withcoords	FALSE	0.837083	NA	NA	NA	NA
Acanthoeca_TARA_ARC_108_MAG_00241	4	?	?	1	44.8904	88	GT:1.0;GC:0.0;GA:0.0;GG:0.0	1	0	0	0	4	4	NA	NA	Choanozoa...Acanthoeca...Unique...38.55...TARA_ARC_108_MAG_00241.gmove.Group34.4ParalogFamilies.Pass.withcoords	FALSE	0.837083	NA	NA	NA	NA
Acanthoeca_TARA_ARC_108_MAG_00241	2	?	?	0.714286	47.7011	87	GT:1.0;GC:0.0;GA:0.0;GG:0.0	1	0	0	0	5	7	NA	NA	Choanozoa...Acanthoeca...Unique...38.55...TARA_ARC_108_MAG_00241.gmove.Group24.4ParalogFamilies.Pass.withcoords	FALSE	0.837083	NA	NA	NA	NA
Acanthoeca_TARA_ARC_108_MAG_00241	1	?	N	0.995733	43.4904	88	GT:0.9971387696709585;GC:0.0;GA:0.001430615164520744;GG:0.0;TA:0.001430615164520744	0.997139	0	0.00143062	0	700	703	NA	NA	Choanozoa...Acanthoeca...Unique...38.55...TARA_ARC_108_MAG_00241.gmove.Group1.547ParalogFamilies.Pass.withcoords	FALSE	0.837083	NA	NA	NA	NA
Acanthoeca_TARA_ARC_108_MAG_00241	5	?	?	1	47.1292	101	GT:1.0;GC:0.0;GA:0.0;GG:0.0	1	0	0	0	10	10	NA	NA	Choanozoa...Acanthoeca...Unique...38.55...TARA_ARC_108_MAG_00241.gmove.Group8.6ParalogFamilies.Pass.withcoords	FALSE	0.837083	NA	NA	NA	NA
Acanthoeca_TARA_ARC_108_MAG_00325	34	Y	Y	1	52.3093	124	GT:0.9741518578352181;GC:0.004846526655896607;GA:0.0032310177705977385;GG:0.0;AG:0.0032310177705977385;AA:0.0016155088852988692;TG:0.004846526655896607;CA:0.0032310177705977385;CG:0.0016155088852988692;CT:0.0032310177705977385	0.974152	0.00484653	0.00323102	0	620	620	NA	NA	Choanozoa...Acanthoeca...Unique...39.76...TARA_ARC_108_MAG_00325.gmove.Group6.466ParalogFamilies.Pass.withcoords	TRUE	0.296438	NA	NA	NA	NA
Acanthoeca_TARA_ARC_108_MAG_00325	36	?	?	0.962963	49.3423	120	GT:0.07692307692307693;GC:0.8846153846153846;GA:0.0;GG:0.0;TT:0.038461538461538464	0.0769231	0.884615	0	0	26	27	NA	NA	Choanozoa...Acanthoeca...Unique...39.76...TARA_ARC_108_MAG_00325.gmove.Group65.25ParalogFamilies.Pass.withcoords	TRUE	0.296438	NA	NA	NA	NA
Acanthoeca_TARA_ARC_108_MAG_00325	41	?	?	1	47.6261	128	GT:1.0;GC:0.0;GA:0.0;GG:0.0	1	0	0	0	6	6	NA	NA	Choanozoa...Acanthoeca...Unique...39.76...TARA_ARC_108_MAG_00325.gmove.Group8.4ParalogFamilies.Pass.withcoords	TRUE	0.296438	NA	NA	NA	NA
Acanthoeca_TARA_ARC_108_MAG_00325	1	?	?	1	47.9167	137.5	GT:0.75;GC:0.25;GA:0.0;GG:0.0	0.75	0.25	0	0	4	4	NA	NA	Choanozoa...Acanthoeca...Unique...39.76...TARA_ARC_108_MAG_00325.gmove.Group103.4ParalogFamilies.Pass.withcoords	TRUE	0.296438	NA	NA	NA	NA
Acanthoeca_TARA_ARC_108_MAG_00325	31	?	?	1	49.1893	139	GT:0.75;GC:0.25;GA:0.0;GG:0.0	0.75	0.25	0	0	4	4	NA	NA	Choanozoa...Acanthoeca...Unique...39.76...TARA_ARC_108_MAG_00325.gmove.Group54.4ParalogFamilies.Pass.withcoords	TRUE	0.296438	NA	NA	NA	NA
Acanthoeca_TARA_ARC_108_MAG_00325	14	?	Y	1	44.4971	114	GT:0.9473684210526315;GC:0.0;GA:0.0;GG:0.0;TA:0.02631578947368421;CA:0.02631578947368421	0.947368	0	0	0	38	38	NA	NA	Choanozoa...Acanthoeca...Unique...39.76...TARA_ARC_108_MAG_00325.gmove.Group17.38ParalogFamilies.Pass.withcoords	TRUE	0.296438	NA	NA	NA	NA
Acanthoeca_TARA_ARC_108_MAG_00325	16	?	?	1	48.3289	125	GT:1.0;GC:0.0;GA:0.0;GG:0.0	1	0	0	0	5	5	NA	NA	Choanozoa...Acanthoeca...Unique...39.76...TARA_ARC_108_MAG_00325.gmove.Group184.5ParalogFamilies.Pass.withcoords	TRUE	0.296438	NA	NA	NA	NA
Acanthoeca_TARA_ARC_108_MAG_00325	42	?	?	1	43.8734	116	GT:0.8;GC:0.0;GA:0.06666666666666667;GG:0.0;TT:0.06666666666666667;AG:0.06666666666666667	0.8	0	0.0666667	0	15	15	NA	NA	Choanozoa...Acanthoeca...Unique...39.76...TARA_ARC_108_MAG_00325.gmove.Group90.15ParalogFamilies.Pass.withcoords	TRUE	0.296438	NA	NA	NA	NA
Acanthoeca_TARA_ARC_108_MAG_00325	32	?	?	1	55.8641	138	GT:0.8;GC:0.0;GA:0.2;GG:0.0	0.8	0	0.2	0	7	7	NA	NA	Choanozoa...Acanthoeca...Unique...39.76...TARA_ARC_108_MAG_00325.gmove.Group57.5ParalogFamilies.Pass.withcoords	TRUE	0.296438	NA	NA	NA	NA
Acanthoeca_TARA_ARC_108_MAG_00325	3	?	?	1	41.9311	117	GT:0.9;GC:0.06315789473684211;GA:0.005263157894736842;GG:0.0;TA:0.010526315789473684;CG:0.010526315789473684;AT:0.005263157894736842;AG:0.005263157894736842	0.9	0.0631579	0.00526316	0	190	190	NA	NA	Choanozoa...Acanthoeca...Unique...39.76...TARA_ARC_108_MAG_00325.gmove.Group11.153ParalogFamilies.Pass.withcoords	TRUE	0.296438	NA	NA	NA	NA
Acanthoeca_TARA_ARC_108_MAG_00325	28	?	?	1	53.1218	159.5	GT:1.0;GC:0.0;GA:0.0;GG:0.0	1	0	0	0	6	6	NA	NA	Choanozoa...Acanthoeca...Unique...39.76...TARA_ARC_108_MAG_00325.gmove.Group50.6ParalogFamilies.Pass.withcoords	TRUE	0.296438	NA	NA	NA	NA
Acanthoeca_TARA_ARC_108_MAG_00325	4	?	?	1	61.8153	181.5	GT:0.75;GC:0.25;GA:0.0;GG:0.0	0.75	0.25	0	0	4	4	NA	NA	Choanozoa...Acanthoeca...Unique...39.76...TARA_ARC_108_MAG_00325.gmove.Group115.4ParalogFamilies.Pass.withcoords	TRUE	0.296438	NA	NA	NA	NA
Acanthoeca_TARA_ARC_108_MAG_00325	29	?	?	0.875	44.0439	104	GT:0.8571428571428571;GC:0.0;GA:0.0;GG:0.0;CC:0.14285714285714285	0.857143	0	0	0	7	8	NA	NA	Choanozoa...Acanthoeca...Unique...39.76...TARA_ARC_108_MAG_00325.gmove.Group52.7ParalogFamilies.Pass.withcoords	TRUE	0.296438	NA	NA	NA	NA
Acanthoeca_TARA_ARC_108_MAG_00325	7	?	?	1	63.3393	175	GT:0.6666666666666666;GC:0.3333333333333333;GA:0.0;GG:0.0	0.666667	0.333333	0	0	7	7	NA	NA	Choanozoa...Acanthoeca...Unique...39.76...TARA_ARC_108_MAG_00325.gmove.Group122.6ParalogFamilies.Pass.withcoords	TRUE	0.296438	NA	NA	NA	NA
Acanthoeca_TARA_ARC_108_MAG_00325	33	?	?	1	48.6082	129	GT:0.6;GC:0.0;GA:0.0;GG:0.2;CT:0.2	0.6	0	0	0.2	6	6	NA	NA	Choanozoa...Acanthoeca...Unique...39.76...TARA_ARC_108_MAG_00325.gmove.Group60.5ParalogFamilies.Pass.withcoords	TRUE	0.296438	NA	NA	NA	NA
Acanthoeca_TARA_ARC_108_MAG_00325	13	?	N	0.998947	60.3911	127	GT:0.9420442571127503;GC:0.02528977871443625;GA:0.0;GG:0.008429926238145416;CC:0.008429926238145416;CG:0.003161222339304531;CT:0.006322444678609062;TC:0.006322444678609062	0.942044	0.0252898	0	0.00842993	949	950	NA	NA	Choanozoa...Acanthoeca...Unique...39.76...TARA_ARC_108_MAG_00325.gmove.Group1.696ParalogFamilies.Pass.withcoords	TRUE	0.296438	NA	NA	NA	NA
Acanthoeca_TARA_ARC_108_MAG_00325	24	?	?	1	57.9397	163	GT:0.6;GC:0.0;GA:0.0;GG:0.0;CT:0.2;CG:0.2	0.6	0	0	0	5	5	NA	NA	Choanozoa...Acanthoeca...Unique...39.76...TARA_ARC_108_MAG_00325.gmove.Group32.5ParalogFamilies.Pass.withcoords	TRUE	0.296438	NA	NA	NA	NA
Acanthoeca_TARA_ARC_108_MAG_00325	26	?	?	0.9	54.6045	136	GT:0.875;GC:0.125;GA:0.0;GG:0.0	0.875	0.125	0	0	9	10	NA	NA	Choanozoa...Acanthoeca...Unique...39.76...TARA_ARC_108_MAG_00325.gmove.Group34.8ParalogFamilies.Pass.withcoords	TRUE	0.296438	NA	NA	NA	NA
Acanthoeca_TARA_ARC_108_MAG_00325	23	Y	Y	1	57.9081	172	GT:0.8562091503267973;GC:0.1111111111111111;GA:0.006535947712418301;GG:0.006535947712418301;CG:0.006535947712418301;CA:0.006535947712418301;AG:0.006535947712418301	0.856209	0.111111	0.00653595	0.00653595	153	153	NA	NA	Choanozoa...Acanthoeca...Unique...39.76...TARA_ARC_108_MAG_00325.gmove.Group3.137ParalogFamilies.Pass.withcoords	TRUE	0.296438	NA	NA	NA	NA
Acanthoeca_TARA_ARC_108_MAG_00325	27	Y	Y	0.995122	44.1389	116	GT:0.7412935323383084;GC:0.19402985074626866;GA:0.004975124378109453;GG:0.0;AA:0.004975124378109453;TG:0.009950248756218905;TT:0.004975124378109453;TA:0.009950248756218905;AC:0.009950248756218905;CA:0.004975124378109453;CC:0.004975124378109453;CT:0.004975124378109453;TC:0.004975124378109453	0.741294	0.19403	0.00497512	0	204	205	NA	NA	Choanozoa...Acanthoeca...Unique...39.76...TARA_ARC_108_MAG_00325.gmove.Group4.174ParalogFamilies.Pass.withcoords	TRUE	0.296438	NA	NA	NA	NA
Acanthoeca_TARA_ARC_108_MAG_00325	30	Y	N	1	50.9671	117	GT:0.8237986270022883;GC:0.11212814645308924;GA:0.002288329519450801;GG:0.016018306636155607;CG:0.002288329519450801;TG:0.002288329519450801;CC:0.006864988558352402;TA:0.013729977116704805;CT:0.009153318077803204;TC:0.002288329519450801;AC:0.002288329519450801;AG:0.002288329519450801;TT:0.002288329519450801;CA:0.002288329519450801	0.823799	0.112128	0.00228833	0.0160183	437	437	NA	NA	Choanozoa...Acanthoeca...Unique...39.76...TARA_ARC_108_MAG_00325.gmove.Group5.364ParalogFamilies.Pass.withcoords	TRUE	0.296438	NA	NA	NA	NA
Acanthoeca_TARA_ARC_108_MAG_00325	43	?	?	1	47.7861	113	GT:1.0;GC:0.0;GA:0.0;GG:0.0	1	0	0	0	4	4	NA	NA	Choanozoa...Acanthoeca...Unique...39.76...TARA_ARC_108_MAG_00325.gmove.Group9.4ParalogFamilies.Pass.withcoords	TRUE	0.296438	NA	NA	NA	NA
Acanthoeca_TARA_ARC_108_MAG_00325	2	?	?	1	38.6527	107	GT:0.875;GC:0.125;GA:0.0;GG:0.0	0.875	0.125	0	0	8	8	NA	NA	Choanozoa...Acanthoeca...Unique...39.76...TARA_ARC_108_MAG_00325.gmove.Group10.8ParalogFamilies.Pass.withcoords	TRUE	0.296438	NA	NA	NA	NA
Acanthoeca_TARA_ARC_108_MAG_00325	6	?	?	1	47.4404	86.5	GT:1.0;GC:0.0;GA:0.0;GG:0.0	1	0	0	0	12	12	NA	NA	Choanozoa...Acanthoeca...Unique...39.76...TARA_ARC_108_MAG_00325.gmove.Group12.11ParalogFamilies.Pass.withcoords	TRUE	0.296438	NA	NA	NA	NA
Acanthoeca_TARA_ARC_108_MAG_00325	12	Y	Y	1	49.0594	137	GT:0.632;GC:0.32;GA:0.016;GG:0.0;CT:0.008;TC:0.008;TT:0.008;TG:0.008	0.632	0.32	0.016	0	127	127	NA	NA	Choanozoa...Acanthoeca...Unique...39.76...TARA_ARC_108_MAG_00325.gmove.Group15.111ParalogFamilies.Pass.withcoords	TRUE	0.296438	NA	NA	NA	NA
Acanthoeca_TARA_ARC_108_MAG_00325	15	Y	Y	1	43.002	138	GT:0.8571428571428571;GC:0.14285714285714285;GA:0.0;GG:0.0	0.857143	0.142857	0	0	21	21	NA	NA	Choanozoa...Acanthoeca...Unique...39.76...TARA_ARC_108_MAG_00325.gmove.Group18.21ParalogFamilies.Pass.withcoords	TRUE	0.296438	NA	NA	NA	NA
Acanthoeca_TARA_ARC_108_MAG_00325	17	?	N	1	43.2552	85	GT:0.9846153846153847;GC:0.015384615384615385;GA:0.0;GG:0.0	0.984615	0.0153846	0	0	66	66	NA	NA	Choanozoa...Acanthoeca...Unique...39.76...TARA_ARC_108_MAG_00325.gmove.Group19.60ParalogFamilies.Pass.withcoords	TRUE	0.296438	NA	NA	NA	NA
Acanthoeca_TARA_ARC_108_MAG_00325	18	Y	Y	1	47.7954	135	GT:1.0;GC:0.0;GA:0.0;GG:0.0	1	0	0	0	25	25	NA	NA	Choanozoa...Acanthoeca...Unique...39.76...TARA_ARC_108_MAG_00325.gmove.Group21.23ParalogFamilies.Pass.withcoords	TRUE	0.296438	NA	NA	NA	NA
Acanthoeca_TARA_ARC_108_MAG_00325	19	Y	Y	1	47.664	116	GT:0.7333333333333333;GC:0.2;GA:0.0;GG:0.0;TT:0.03333333333333333;TG:0.03333333333333333	0.733333	0.2	0	0	31	31	NA	NA	Choanozoa...Acanthoeca...Unique...39.76...TARA_ARC_108_MAG_00325.gmove.Group22.29ParalogFamilies.Pass.withcoords	TRUE	0.296438	NA	NA	NA	NA
Acanthoeca_TARA_ARC_108_MAG_00325	20	?	N	1	60.4402	79	GT:1.0;GC:0.0;GA:0.0;GG:0.0	1	0	0	0	22	22	NA	NA	Choanozoa...Acanthoeca...Unique...39.76...TARA_ARC_108_MAG_00325.gmove.Group23.15ParalogFamilies.Pass.withcoords	TRUE	0.296438	NA	NA	NA	NA
Acanthoeca_TARA_ARC_108_MAG_00325	21	Y	Y	0.941176	60.1336	184	GT:1.0;GC:0.0;GA:0.0;GG:0.0	1	0	0	0	16	17	NA	NA	Choanozoa...Acanthoeca...Unique...39.76...TARA_ARC_108_MAG_00325.gmove.Group24.16ParalogFamilies.Pass.withcoords	TRUE	0.296438	NA	NA	NA	NA
Acanthoeca_TARA_ARC_108_MAG_00325	22	Y	Y	1	43.1586	116	GT:0.6052631578947368;GC:0.2631578947368421;GA:0.0;GG:0.0;CA:0.02631578947368421;AG:0.05263157894736842;TC:0.02631578947368421;CC:0.02631578947368421	0.605263	0.263158	0	0	38	38	NA	NA	Choanozoa...Acanthoeca...Unique...39.76...TARA_ARC_108_MAG_00325.gmove.Group27.34ParalogFamilies.Pass.withcoords	TRUE	0.296438	NA	NA	NA	NA
Acanthoeca_TARA_ARC_108_MAG_00325	25	?	?	1	61.8101	154	GT:0.75;GC:0.25;GA:0.0;GG:0.0	0.75	0.25	0	0	4	4	NA	NA	Choanozoa...Acanthoeca...Unique...39.76...TARA_ARC_108_MAG_00325.gmove.Group33.4ParalogFamilies.Pass.withcoords	TRUE	0.296438	NA	NA	NA	NA
Acanthoeca_TARA_ARC_108_MAG_00325	35	?	?	1	49.9752	104	GT:0.8888888888888888;GC:0.0;GA:0.0;GG:0.0;CT:0.1111111111111111	0.888889	0	0	0	9	9	NA	NA	Choanozoa...Acanthoeca...Unique...39.76...TARA_ARC_108_MAG_00325.gmove.Group64.9ParalogFamilies.Pass.withcoords	TRUE	0.296438	NA	NA	NA	NA
Acanthoeca_TARA_ARC_108_MAG_00325	37	?	?	1	52.4124	119	GT:0.25;GC:0.75;GA:0.0;GG:0.0	0.25	0.75	0	0	4	4	NA	NA	Choanozoa...Acanthoeca...Unique...39.76...TARA_ARC_108_MAG_00325.gmove.Group66.4ParalogFamilies.Pass.withcoords	TRUE	0.296438	NA	NA	NA	NA
Acanthoeca_TARA_ARC_108_MAG_00325	38	?	?	1	50.5004	101	GT:0.8888888888888888;GC:0.1111111111111111;GA:0.0;GG:0.0	0.888889	0.111111	0	0	9	9	NA	NA	Choanozoa...Acanthoeca...Unique...39.76...TARA_ARC_108_MAG_00325.gmove.Group68.8ParalogFamilies.Pass.withcoords	TRUE	0.296438	NA	NA	NA	NA
Acanthoeca_TARA_ARC_108_MAG_00325	39	?	?	1	49.8194	82	GT:0.8571428571428571;GC:0.14285714285714285;GA:0.0;GG:0.0	0.857143	0.142857	0	0	7	7	NA	NA	Choanozoa...Acanthoeca...Unique...39.76...TARA_ARC_108_MAG_00325.gmove.Group70.7ParalogFamilies.Pass.withcoords	TRUE	0.296438	NA	NA	NA	NA
Acanthoeca_TARA_ARC_108_MAG_00325	40	Y	Y	1	42.8287	115	GT:0.8235294117647058;GC:0.11764705882352941;GA:0.0;GG:0.0;CT:0.058823529411764705	0.823529	0.117647	0	0	17	17	NA	NA	Choanozoa...Acanthoeca...Unique...39.76...TARA_ARC_108_MAG_00325.gmove.Group74.14ParalogFamilies.Pass.withcoords	TRUE	0.296438	NA	NA	NA	NA
Acanthoeca_TARA_ARC_108_MAG_00325	11	?	?	1	46.1964	82	GT:0.8;GC:0.0;GA:0.0;GG:0.0;AG:0.2	0.8	0	0	0	5	5	NA	NA	Choanozoa...Acanthoeca...Unique...39.76...TARA_ARC_108_MAG_00325.gmove.Group142.5ParalogFamilies.Pass.withcoords	TRUE	0.296438	NA	NA	NA	NA
Acanthoeca_TARA_ARC_108_MAG_00325	5	?	?	1	57.1011	86	GT:1.0;GC:0.0;GA:0.0;GG:0.0	1	0	0	0	4	4	NA	NA	Choanozoa...Acanthoeca...Unique...39.76...TARA_ARC_108_MAG_00325.gmove.Group119.4ParalogFamilies.Pass.withcoords	TRUE	0.296438	NA	NA	NA	NA
Acanthoeca_TARA_ARC_108_MAG_00325	8	?	?	1	51.7538	160	GT:0.5;GC:0.25;GA:0.0;GG:0.0;CA:0.25	0.5	0.25	0	0	4	4	NA	NA	Choanozoa...Acanthoeca...Unique...39.76...TARA_ARC_108_MAG_00325.gmove.Group123.4ParalogFamilies.Pass.withcoords	TRUE	0.296438	NA	NA	NA	NA
Acanthoeca_TARA_ARC_108_MAG_00325	9	?	?	1	54.9934	68	GT:0.75;GC:0.0;GA:0.0;GG:0.0;TG:0.25	0.75	0	0	0	4	4	NA	NA	Choanozoa...Acanthoeca...Unique...39.76...TARA_ARC_108_MAG_00325.gmove.Group129.4ParalogFamilies.Pass.withcoords	TRUE	0.296438	NA	NA	NA	NA
Acanthoeca_TARA_ARC_108_MAG_00325	10	?	?	1	51.1078	137	GT:1.0;GC:0.0;GA:0.0;GG:0.0	1	0	0	0	5	5	NA	NA	Choanozoa...Acanthoeca...Unique...39.76...TARA_ARC_108_MAG_00325.gmove.Group134.4ParalogFamilies.Pass.withcoords	TRUE	0.296438	NA	NA	NA	NA
Acanthoeca_TARA_MED_95_MAG_00417	1	N	N	1	59.6898	92.5	GT:1.0;GC:0.0;GA:0.0;GG:0.0	1	0	0	0	23	23	NA	NA	Choanozoa...Acanthoeca...Unique...39.76...TARA_MED_95_MAG_00417.gmove.Group3.9ParalogFamilies.Pass.withcoords	FALSE	0.767191	NA	NA	NA	NA
Acanthoeca_TARA_MED_95_MAG_00417	2	?	?	1	46.8395	81	GT:1.0;GC:0.0;GA:0.0;GG:0.0	1	0	0	0	6	6	NA	NA	Choanozoa...Acanthoeca...Unique...39.76...TARA_MED_95_MAG_00417.gmove.Group9.5ParalogFamilies.Pass.withcoords	FALSE	0.767191	NA	NA	NA	NA
Acanthoeca_TARA_AON_82_MAG_00347	5	Y	N	0.987952	37.7837	93	GT:0.9877300613496932;GC:0.0;GA:0.006134969325153374;GG:0.0;TG:0.006134969325153374	0.98773	0	0.00613497	0	164	166	NA	NA	Choanozoa...Acanthoeca...Unique...46.99...TARA_AON_82_MAG_00347.gmove.Group2.111ParalogFamilies.Pass.withcoords	TRUE	0.778493	NA	NA	NA	NA
Acanthoeca_TARA_AON_82_MAG_00347	7	?	Y	1	46.6538	101	GT:0.9921259842519685;GC:0.0;GA:0.0;GG:0.0;CA:0.007874015748031496	0.992126	0	0	0	127	127	NA	NA	Choanozoa...Acanthoeca...Unique...46.99...TARA_AON_82_MAG_00347.gmove.Group3.84ParalogFamilies.Pass.withcoords	TRUE	0.778493	NA	NA	NA	NA
Acanthoeca_TARA_AON_82_MAG_00347	1	Y	Y	0.96	43.2237	102	GT:1.0;GC:0.0;GA:0.0;GG:0.0	1	0	0	0	24	25	NA	NA	Choanozoa...Acanthoeca...Unique...46.99...TARA_AON_82_MAG_00347.gmove.Group10.15ParalogFamilies.Pass.withcoords	TRUE	0.778493	NA	NA	NA	NA
Acanthoeca_TARA_AON_82_MAG_00347	3	Y	Y	1	38.7639	121	GT:0.9642857142857143;GC:0.017857142857142856;GA:0.0;GG:0.0;CG:0.017857142857142856	0.964286	0.0178571	0	0	56	56	NA	NA	Choanozoa...Acanthoeca...Unique...46.99...TARA_AON_82_MAG_00347.gmove.Group12.35ParalogFamilies.Pass.withcoords	TRUE	0.778493	NA	NA	NA	NA
Acanthoeca_TARA_AON_82_MAG_00347	8	Y	N	0.9	38.687	73	GT:1.0;GC:0.0;GA:0.0;GG:0.0	1	0	0	0	18	20	NA	NA	Choanozoa...Acanthoeca...Unique...46.99...TARA_AON_82_MAG_00347.gmove.Group7.14ParalogFamilies.Pass.withcoords	TRUE	0.778493	NA	NA	NA	NA
Acanthoeca_TARA_AON_82_MAG_00347	9	Y	Y	1	41.7145	128	GT:1.0;GC:0.0;GA:0.0;GG:0.0	1	0	0	0	31	31	NA	NA	Choanozoa...Acanthoeca...Unique...46.99...TARA_AON_82_MAG_00347.gmove.Group8.17ParalogFamilies.Pass.withcoords	TRUE	0.778493	NA	NA	NA	NA
Acanthoeca_TARA_AON_82_MAG_00347	2	?	?	0.75	45.2572	70.5	GT:1.0;GC:0.0;GA:0.0;GG:0.0	1	0	0	0	9	12	NA	NA	Choanozoa...Acanthoeca...Unique...46.99...TARA_AON_82_MAG_00347.gmove.Group11.6ParalogFamilies.Pass.withcoords	TRUE	0.778493	NA	NA	NA	NA
Acanthoeca_TARA_AON_82_MAG_00347	6	?	?	1	38.2218	120	GT:1.0;GC:0.0;GA:0.0;GG:0.0	1	0	0	0	5	5	NA	NA	Choanozoa...Acanthoeca...Unique...46.99...TARA_AON_82_MAG_00347.gmove.Group22.4ParalogFamilies.Pass.withcoords	TRUE	0.778493	NA	NA	NA	NA
Acanthoeca_TARA_AON_82_MAG_00347	4	?	?	1	43.5097	66	GT:1.0;GC:0.0;GA:0.0;GG:0.0	1	0	0	0	5	5	NA	NA	Choanozoa...Acanthoeca...Unique...46.99...TARA_AON_82_MAG_00347.gmove.Group13.5ParalogFamilies.Pass.withcoords	TRUE	0.778493	NA	NA	NA	NA
Acanthoeca_TARA_ARC_108_MAG_00279	20	?	?	1	39.2709	92	GT:0.875;GC:0.0;GA:0.0;GG:0.0;TC:0.125	0.875	0	0	0	8	8	NA	NA	Choanozoa...Acanthoeca...Unique...53.01...TARA_ARC_108_MAG_00279.gmove.Group36.5ParalogFamilies.Pass.withcoords	TRUE	0.804649	NA	NA	NA	NA
Acanthoeca_TARA_ARC_108_MAG_00279	25	N	Y	0.993827	40.4795	72	GT:0.9548286604361371;GC:0.0;GA:0.0;GG:0.001557632398753894;AC:0.006230529595015576;TA:0.006230529595015576;AA:0.00778816199376947;CA:0.010903426791277258;CT:0.001557632398753894;TC:0.004672897196261682;CC:0.001557632398753894;AG:0.003115264797507788;TT:0.001557632398753894	0.954829	0	0	0.00155763	644	648	NA	NA	Choanozoa...Acanthoeca...Unique...53.01...TARA_ARC_108_MAG_00279.gmove.Group5.352ParalogFamilies.Pass.withcoords	TRUE	0.804649	NA	NA	NA	NA
Acanthoeca_TARA_ARC_108_MAG_00279	27	?	?	1	45.4261	71	GT:0.8666666666666667;GC:0.0;GA:0.0;GG:0.0;AA:0.06666666666666667;AG:0.06666666666666667	0.866667	0	0	0	15	15	NA	NA	Choanozoa...Acanthoeca...Unique...53.01...TARA_ARC_108_MAG_00279.gmove.Group66.9ParalogFamilies.Pass.withcoords	TRUE	0.804649	NA	NA	NA	NA
Acanthoeca_TARA_ARC_108_MAG_00279	11	?	?	1	46.8145	84	GT:1.0;GC:0.0;GA:0.0;GG:0.0	1	0	0	0	4	4	NA	NA	Choanozoa...Acanthoeca...Unique...53.01...TARA_ARC_108_MAG_00279.gmove.Group159.4ParalogFamilies.Pass.withcoords	TRUE	0.804649	NA	NA	NA	NA
Acanthoeca_TARA_ARC_108_MAG_00279	16	?	?	1	47.3513	71	GT:1.0;GC:0.0;GA:0.0;GG:0.0	1	0	0	0	6	6	NA	NA	Choanozoa...Acanthoeca...Unique...53.01...TARA_ARC_108_MAG_00279.gmove.Group226.5ParalogFamilies.Pass.withcoords	TRUE	0.804649	NA	NA	NA	NA
Acanthoeca_TARA_ARC_108_MAG_00279	6	?	?	0.923077	38.3339	72	GT:1.0;GC:0.0;GA:0.0;GG:0.0	1	0	0	0	12	13	NA	NA	Choanozoa...Acanthoeca...Unique...53.01...TARA_ARC_108_MAG_00279.gmove.Group126.9ParalogFamilies.Pass.withcoords	TRUE	0.804649	NA	NA	NA	NA
Acanthoeca_TARA_ARC_108_MAG_00279	32	?	?	1	48.254	72	GT:1.0;GC:0.0;GA:0.0;GG:0.0	1	0	0	0	4	4	NA	NA	Choanozoa...Acanthoeca...Unique...53.01...TARA_ARC_108_MAG_00279.gmove.Group78.4ParalogFamilies.Pass.withcoords	TRUE	0.804649	NA	NA	NA	NA
Acanthoeca_TARA_ARC_108_MAG_00279	33	?	?	1	45.6522	92	GT:1.0;GC:0.0;GA:0.0;GG:0.0	1	0	0	0	6	6	NA	NA	Choanozoa...Acanthoeca...Unique...53.01...TARA_ARC_108_MAG_00279.gmove.Group87.4ParalogFamilies.Pass.withcoords	TRUE	0.804649	NA	NA	NA	NA
Acanthoeca_TARA_ARC_108_MAG_00279	15	?	?	1	45.2546	74	GT:1.0;GC:0.0;GA:0.0;GG:0.0	1	0	0	0	4	4	NA	NA	Choanozoa...Acanthoeca...Unique...53.01...TARA_ARC_108_MAG_00279.gmove.Group207.4ParalogFamilies.Pass.withcoords	TRUE	0.804649	NA	NA	NA	NA
Acanthoeca_TARA_ARC_108_MAG_00279	35	?	?	1	47.0862	83	GT:0.8571428571428571;GC:0.0;GA:0.0;GG:0.0;CA:0.14285714285714285	0.857143	0	0	0	7	7	NA	NA	Choanozoa...Acanthoeca...Unique...53.01...TARA_ARC_108_MAG_00279.gmove.Group96.7ParalogFamilies.Pass.withcoords	TRUE	0.804649	NA	NA	NA	NA
Acanthoeca_TARA_ARC_108_MAG_00279	22	?	?	1	46.3754	71	GT:1.0;GC:0.0;GA:0.0;GG:0.0	1	0	0	0	7	7	NA	NA	Choanozoa...Acanthoeca...Unique...53.01...TARA_ARC_108_MAG_00279.gmove.Group43.5ParalogFamilies.Pass.withcoords	TRUE	0.804649	NA	NA	NA	NA
Acanthoeca_TARA_ARC_108_MAG_00279	5	?	?	1	51.7614	72	GT:1.0;GC:0.0;GA:0.0;GG:0.0	1	0	0	0	8	8	NA	NA	Choanozoa...Acanthoeca...Unique...53.01...TARA_ARC_108_MAG_00279.gmove.Group123.7ParalogFamilies.Pass.withcoords	TRUE	0.804649	NA	NA	NA	NA
Acanthoeca_TARA_ARC_108_MAG_00279	18	Y	Y	0.961433	38.4698	100	GT:0.9224137931034483;GC:0.0028735632183908046;GA:0.0;GG:0.005747126436781609;TT:0.022988505747126436;CC:0.020114942528735632;TC:0.014367816091954023;TG:0.005747126436781609;CG:0.005747126436781609	0.922414	0.00287356	0	0.00574713	349	363	NA	NA	Choanozoa...Acanthoeca...Unique...53.01...TARA_ARC_108_MAG_00279.gmove.Group3.235ParalogFamilies.Pass.withcoords	TRUE	0.804649	NA	NA	NA	NA
Acanthoeca_TARA_ARC_108_MAG_00279	23	N	Y	1	45.2522	83	GT:0.9333333333333333;GC:0.0;GA:0.0;GG:0.0;CA:0.044444444444444446;TC:0.022222222222222223	0.933333	0	0	0	46	46	NA	NA	Choanozoa...Acanthoeca...Unique...53.01...TARA_ARC_108_MAG_00279.gmove.Group4.36ParalogFamilies.Pass.withcoords	TRUE	0.804649	NA	NA	NA	NA
Acanthoeca_TARA_ARC_108_MAG_00279	34	N	Y	1	43.2136	98	GT:0.9757575757575757;GC:0.0;GA:0.0;GG:0.0;AG:0.006060606060606061;TA:0.01818181818181818	0.975758	0	0	0	167	167	NA	NA	Choanozoa...Acanthoeca...Unique...53.01...TARA_ARC_108_MAG_00279.gmove.Group8.75ParalogFamilies.Pass.withcoords	TRUE	0.804649	NA	NA	NA	NA
Acanthoeca_TARA_ARC_108_MAG_00279	2	N	Y	1	45.4218	72	GT:0.9803063457330415;GC:0.00437636761487965;GA:0.0;GG:0.0;AC:0.00437636761487965;TA:0.002188183807439825;TT:0.002188183807439825;CA:0.00437636761487965;AA:0.002188183807439825	0.980306	0.00437637	0	0	460	460	0.44099	0.713488	Choanozoa...Acanthoeca...Unique...53.01...TARA_ARC_108_MAG_00279.gmove.Group10.285ParalogFamilies.Pass.withcoords	TRUE	0.804649	0.646109	0.715178	0.44099	0.713488
Acanthoeca_TARA_ARC_108_MAG_00279	4	?	?	1	29.4748	90	GT:0.8;GC:0.0;GA:0.0;GG:0.0;CT:0.06666666666666667;TT:0.06666666666666667;AT:0.06666666666666667	0.8	0	0	0	15	15	NA	NA	Choanozoa...Acanthoeca...Unique...53.01...TARA_ARC_108_MAG_00279.gmove.Group11.10ParalogFamilies.Pass.withcoords	TRUE	0.804649	NA	NA	NA	NA
Acanthoeca_TARA_ARC_108_MAG_00279	7	?	Y	1	46.3879	83	GT:0.9444444444444444;GC:0.0;GA:0.0;GG:0.0;AC:0.05555555555555555	0.944444	0	0	0	18	18	NA	NA	Choanozoa...Acanthoeca...Unique...53.01...TARA_ARC_108_MAG_00279.gmove.Group13.11ParalogFamilies.Pass.withcoords	TRUE	0.804649	NA	NA	NA	NA
Acanthoeca_TARA_ARC_108_MAG_00279	9	?	?	1	48.1117	71	GT:1.0;GC:0.0;GA:0.0;GG:0.0	1	0	0	0	4	4	NA	NA	Choanozoa...Acanthoeca...Unique...53.01...TARA_ARC_108_MAG_00279.gmove.Group14.4ParalogFamilies.Pass.withcoords	TRUE	0.804649	NA	NA	NA	NA
Acanthoeca_TARA_ARC_108_MAG_00279	10	?	N	1	47.2492	72	GT:0.97;GC:0.02;GA:0.0;GG:0.0;AA:0.01	0.97	0.02	0	0	100	100	NA	NA	Choanozoa...Acanthoeca...Unique...53.01...TARA_ARC_108_MAG_00279.gmove.Group15.66ParalogFamilies.Pass.withcoords	TRUE	0.804649	NA	NA	NA	NA
Acanthoeca_TARA_ARC_108_MAG_00279	13	?	?	1	44.3436	81	GT:1.0;GC:0.0;GA:0.0;GG:0.0	1	0	0	0	9	9	NA	NA	Choanozoa...Acanthoeca...Unique...53.01...TARA_ARC_108_MAG_00279.gmove.Group17.8ParalogFamilies.Pass.withcoords	TRUE	0.804649	NA	NA	NA	NA
Acanthoeca_TARA_ARC_108_MAG_00279	17	N	N	1	40.3199	106	GT:1.0;GC:0.0;GA:0.0;GG:0.0	1	0	0	0	19	19	NA	NA	Choanozoa...Acanthoeca...Unique...53.01...TARA_ARC_108_MAG_00279.gmove.Group23.17ParalogFamilies.Pass.withcoords	TRUE	0.804649	NA	NA	NA	NA
Acanthoeca_TARA_ARC_108_MAG_00279	19	?	?	1	39.7301	72	GT:1.0;GC:0.0;GA:0.0;GG:0.0	1	0	0	0	7	7	NA	NA	Choanozoa...Acanthoeca...Unique...53.01...TARA_ARC_108_MAG_00279.gmove.Group32.4ParalogFamilies.Pass.withcoords	TRUE	0.804649	NA	NA	NA	NA
Acanthoeca_TARA_ARC_108_MAG_00279	21	?	?	1	41.0866	72	GT:0.9090909090909091;GC:0.0;GA:0.09090909090909091;GG:0.0	0.909091	0	0.0909091	0	11	11	NA	NA	Choanozoa...Acanthoeca...Unique...53.01...TARA_ARC_108_MAG_00279.gmove.Group38.10ParalogFamilies.Pass.withcoords	TRUE	0.804649	NA	NA	NA	NA
Acanthoeca_TARA_ARC_108_MAG_00279	26	?	?	0.928571	33.1929	78.5	GT:0.75;GC:0.0;GA:0.0;GG:0.0;TC:0.08333333333333333;AT:0.16666666666666666	0.75	0	0	0	13	14	NA	NA	Choanozoa...Acanthoeca...Unique...53.01...TARA_ARC_108_MAG_00279.gmove.Group58.8ParalogFamilies.Pass.withcoords	TRUE	0.804649	NA	NA	NA	NA
Acanthoeca_TARA_ARC_108_MAG_00279	29	?	?	1	33.8998	79.5	GT:0.9166666666666666;GC:0.0;GA:0.0;GG:0.0;AT:0.08333333333333333	0.916667	0	0	0	12	12	NA	NA	Choanozoa...Acanthoeca...Unique...53.01...TARA_ARC_108_MAG_00279.gmove.Group71.10ParalogFamilies.Pass.withcoords	TRUE	0.804649	NA	NA	NA	NA
Acanthoeca_TARA_ARC_108_MAG_00279	30	?	?	1	41.7756	73	GT:1.0;GC:0.0;GA:0.0;GG:0.0	1	0	0	0	6	6	NA	NA	Choanozoa...Acanthoeca...Unique...53.01...TARA_ARC_108_MAG_00279.gmove.Group74.6ParalogFamilies.Pass.withcoords	TRUE	0.804649	NA	NA	NA	NA
Acanthoeca_TARA_ARC_108_MAG_00279	36	?	?	1	50.8246	72	GT:1.0;GC:0.0;GA:0.0;GG:0.0	1	0	0	0	9	9	NA	NA	Choanozoa...Acanthoeca...Unique...53.01...TARA_ARC_108_MAG_00279.gmove.Group97.7ParalogFamilies.Pass.withcoords	TRUE	0.804649	NA	NA	NA	NA
Acanthoeca_TARA_ARC_108_MAG_00279	24	?	?	1	43.6718	71	GT:1.0;GC:0.0;GA:0.0;GG:0.0	1	0	0	0	7	7	NA	NA	Choanozoa...Acanthoeca...Unique...53.01...TARA_ARC_108_MAG_00279.gmove.Group52.7ParalogFamilies.Pass.withcoords	TRUE	0.804649	NA	NA	NA	NA
Acanthoeca_TARA_ARC_108_MAG_00279	28	N	Y	1	41.2338	71	GT:1.0;GC:0.0;GA:0.0;GG:0.0	1	0	0	0	17	17	NA	NA	Choanozoa...Acanthoeca...Unique...53.01...TARA_ARC_108_MAG_00279.gmove.Group68.14ParalogFamilies.Pass.withcoords	TRUE	0.804649	NA	NA	NA	NA
Acanthoeca_TARA_ARC_108_MAG_00279	31	N	Y	1	44.5225	71	GT:1.0;GC:0.0;GA:0.0;GG:0.0	1	0	0	0	14	14	NA	NA	Choanozoa...Acanthoeca...Unique...53.01...TARA_ARC_108_MAG_00279.gmove.Group75.11ParalogFamilies.Pass.withcoords	TRUE	0.804649	NA	NA	NA	NA
Acanthoeca_TARA_ARC_108_MAG_00279	1	?	?	1	44.7627	71	GT:1.0;GC:0.0;GA:0.0;GG:0.0	1	0	0	0	11	11	NA	NA	Choanozoa...Acanthoeca...Unique...53.01...TARA_ARC_108_MAG_00279.gmove.Group101.7ParalogFamilies.Pass.withcoords	TRUE	0.804649	NA	NA	NA	NA
Acanthoeca_TARA_ARC_108_MAG_00279	3	?	?	1	42.8318	92	GT:1.0;GC:0.0;GA:0.0;GG:0.0	1	0	0	0	10	10	NA	NA	Choanozoa...Acanthoeca...Unique...53.01...TARA_ARC_108_MAG_00279.gmove.Group106.7ParalogFamilies.Pass.withcoords	TRUE	0.804649	NA	NA	NA	NA
Acanthoeca_TARA_ARC_108_MAG_00279	8	?	?	1	46.0188	72	GT:1.0;GC:0.0;GA:0.0;GG:0.0	1	0	0	0	5	5	NA	NA	Choanozoa...Acanthoeca...Unique...53.01...TARA_ARC_108_MAG_00279.gmove.Group131.4ParalogFamilies.Pass.withcoords	TRUE	0.804649	NA	NA	NA	NA
Acanthoeca_TARA_ARC_108_MAG_00279	12	?	?	1	44.5171	71	GT:1.0;GC:0.0;GA:0.0;GG:0.0	1	0	0	0	4	4	NA	NA	Choanozoa...Acanthoeca...Unique...53.01...TARA_ARC_108_MAG_00279.gmove.Group176.4ParalogFamilies.Pass.withcoords	TRUE	0.804649	NA	NA	NA	NA
Acanthoeca_TARA_ARC_108_MAG_00279	14	?	?	1	47.4856	73	GT:1.0;GC:0.0;GA:0.0;GG:0.0	1	0	0	0	4	4	NA	NA	Choanozoa...Acanthoeca...Unique...53.01...TARA_ARC_108_MAG_00279.gmove.Group203.4ParalogFamilies.Pass.withcoords	TRUE	0.804649	NA	NA	NA	NA
Acanthoeca_TARA_ARC_108_MAG_00278	16	?	?	1	58.8555	89	GT:0.8333333333333334;GC:0.16666666666666666;GA:0.0;GG:0.0	0.833333	0.166667	0	0	6	6	NA	NA	Choanozoa...Acanthoeca...Unique...54.22...TARA_ARC_108_MAG_00278.gmove.Group8.6ParalogFamilies.Pass.withcoords	TRUE	0.401714	NA	NA	NA	NA
Acanthoeca_TARA_ARC_108_MAG_00278	7	?	?	0.555556	36.4927	66.5	GT:1.0;GC:0.0;GA:0.0;GG:0.0	1	0	0	0	5	9	NA	NA	Choanozoa...Acanthoeca...Unique...54.22...TARA_ARC_108_MAG_00278.gmove.Group25.4ParalogFamilies.Pass.withcoords	TRUE	0.401714	NA	NA	NA	NA
Acanthoeca_TARA_ARC_108_MAG_00278	8	?	?	1	40.8756	84.5	GT:1.0;GC:0.0;GA:0.0;GG:0.0	1	0	0	0	6	6	NA	NA	Choanozoa...Acanthoeca...Unique...54.22...TARA_ARC_108_MAG_00278.gmove.Group27.6ParalogFamilies.Pass.withcoords	TRUE	0.401714	NA	NA	NA	NA
Acanthoeca_TARA_ARC_108_MAG_00278	10	?	?	0.833333	52.4845	100	GT:1.0;GC:0.0;GA:0.0;GG:0.0	1	0	0	0	5	6	NA	NA	Choanozoa...Acanthoeca...Unique...54.22...TARA_ARC_108_MAG_00278.gmove.Group34.5ParalogFamilies.Pass.withcoords	TRUE	0.401714	NA	NA	NA	NA
Acanthoeca_TARA_ARC_108_MAG_00278	11	?	?	1	61.4694	123	GT:1.0;GC:0.0;GA:0.0;GG:0.0	1	0	0	0	8	8	NA	NA	Choanozoa...Acanthoeca...Unique...54.22...TARA_ARC_108_MAG_00278.gmove.Group35.8ParalogFamilies.Pass.withcoords	TRUE	0.401714	NA	NA	NA	NA
Acanthoeca_TARA_ARC_108_MAG_00278	13	?	?	1	52.8829	92	GT:1.0;GC:0.0;GA:0.0;GG:0.0	1	0	0	0	5	5	NA	NA	Choanozoa...Acanthoeca...Unique...54.22...TARA_ARC_108_MAG_00278.gmove.Group54.5ParalogFamilies.Pass.withcoords	TRUE	0.401714	NA	NA	NA	NA
Acanthoeca_TARA_ARC_108_MAG_00278	1	N	Y	1	53.3516	82	GT:1.0;GC:0.0;GA:0.0;GG:0.0	1	0	0	0	15	15	NA	NA	Choanozoa...Acanthoeca...Unique...54.22...TARA_ARC_108_MAG_00278.gmove.Group1.13ParalogFamilies.Pass.withcoords	TRUE	0.401714	NA	NA	NA	NA
Acanthoeca_TARA_ARC_108_MAG_00278	9	?	?	0.846154	44.5427	80	GT:0.9090909090909091;GC:0.0;GA:0.0;GG:0.0;TG:0.09090909090909091	0.909091	0	0	0	11	13	NA	NA	Choanozoa...Acanthoeca...Unique...54.22...TARA_ARC_108_MAG_00278.gmove.Group3.11ParalogFamilies.Pass.withcoords	TRUE	0.401714	NA	NA	NA	NA
Acanthoeca_TARA_ARC_108_MAG_00278	12	?	?	0.941176	44.5577	84.5	GT:0.875;GC:0.0;GA:0.0625;GG:0.0;TA:0.0625	0.875	0	0.0625	0	16	17	NA	NA	Choanozoa...Acanthoeca...Unique...54.22...TARA_ARC_108_MAG_00278.gmove.Group4.16ParalogFamilies.Pass.withcoords	TRUE	0.401714	NA	NA	NA	NA
Acanthoeca_TARA_ARC_108_MAG_00278	6	N	N	0.983871	52.7136	121	GT:0.9754098360655737;GC:0.01639344262295082;GA:0.0;GG:0.0;CG:0.00819672131147541	0.97541	0.0163934	0	0	122	124	NA	NA	Choanozoa...Acanthoeca...Unique...54.22...TARA_ARC_108_MAG_00278.gmove.Group2.109ParalogFamilies.Pass.withcoords	TRUE	0.401714	NA	NA	NA	NA
Acanthoeca_TARA_ARC_108_MAG_00278	14	?	?	0.9	51.8681	100	GT:1.0;GC:0.0;GA:0.0;GG:0.0	1	0	0	0	9	10	NA	NA	Choanozoa...Acanthoeca...Unique...54.22...TARA_ARC_108_MAG_00278.gmove.Group5.9ParalogFamilies.Pass.withcoords	TRUE	0.401714	NA	NA	NA	NA
Acanthoeca_TARA_ARC_108_MAG_00278	15	?	N	1	36.7802	65	GT:0.9333333333333333;GC:0.0;GA:0.0;GG:0.0;TG:0.06666666666666667	0.933333	0	0	0	15	15	NA	NA	Choanozoa...Acanthoeca...Unique...54.22...TARA_ARC_108_MAG_00278.gmove.Group7.14ParalogFamilies.Pass.withcoords	TRUE	0.401714	NA	NA	NA	NA
Acanthoeca_TARA_ARC_108_MAG_00278	2	?	?	0.875	53.0135	90	GT:1.0;GC:0.0;GA:0.0;GG:0.0	1	0	0	0	7	8	NA	NA	Choanozoa...Acanthoeca...Unique...54.22...TARA_ARC_108_MAG_00278.gmove.Group14.7ParalogFamilies.Pass.withcoords	TRUE	0.401714	NA	NA	NA	NA
Acanthoeca_TARA_ARC_108_MAG_00278	3	?	?	1	49.3643	88.5	GT:1.0;GC:0.0;GA:0.0;GG:0.0	1	0	0	0	4	4	NA	NA	Choanozoa...Acanthoeca...Unique...54.22...TARA_ARC_108_MAG_00278.gmove.Group16.4ParalogFamilies.Pass.withcoords	TRUE	0.401714	NA	NA	NA	NA
Acanthoeca_TARA_ARC_108_MAG_00278	4	?	?	1	53.784	100	GT:1.0;GC:0.0;GA:0.0;GG:0.0	1	0	0	0	5	5	NA	NA	Choanozoa...Acanthoeca...Unique...54.22...TARA_ARC_108_MAG_00278.gmove.Group19.5ParalogFamilies.Pass.withcoords	TRUE	0.401714	NA	NA	NA	NA
Acanthoeca_TARA_ARC_108_MAG_00278	5	?	?	1	59.032	83	GT:0.8;GC:0.0;GA:0.0;GG:0.0;TG:0.2	0.8	0	0	0	5	5	NA	NA	Choanozoa...Acanthoeca...Unique...54.22...TARA_ARC_108_MAG_00278.gmove.Group20.5ParalogFamilies.Pass.withcoords	TRUE	0.401714	NA	NA	NA	NA
Acanthoeca_TARA_ARC_108_MAG_00245	1	?	?	0.4	20.8745	80	GT:1.0;GC:0.0;GA:0.0;GG:0.0	1	0	0	0	10	25	NA	NA	Choanozoa...Acanthoeca...Unique...71.08...TARA_ARC_108_MAG_00245.gmove.Group1.10ParalogFamilies.Pass.withcoords	FALSE	0.504844	NA	NA	NA	NA
Acanthoeca_TARA_ARC_108_MAG_00147	1	?	?	0.384615	58.4583	130	GT:1.0;GC:0.0;GA:0.0;GG:0.0	1	0	0	0	10	26	NA	NA	Choanozoa...Acanthoeca...Unique...83.13...TARA_ARC_108_MAG_00147.gmove.Group3.9ParalogFamilies.Pass.withcoords	FALSE	0.41361	NA	NA	NA	NA
Data_GCA_001299255.1	1	?	?	1	50.7548	165.5	GT:1.0;GC:0.0;GA:0.0;GG:0.0	1	0	0	0	5	5	0.590814	0.778382	GCA_001299255.1_ASM129925v1_genomic.Group1.4ParalogFamilies.Pass.withcoords	FALSE	0.607186	0.891119	0.778924	0.590814	0.778382
Data_GCA_000835395.1	2	?	?	0.8	45.42	95	GT:1.0;GC:0.0;GA:0.0;GG:0.0	1	0	0	0	4	5	0.626842	0.761285	GCA_000835395.1_Exop_side_CBS121828_V1_genomic.Group5.4ParalogFamilies.Pass.withcoords	FALSE	0.664535	0.813765	0.759492	0.626842	0.761285
Data_GCA_000835395.1	5	?	?	1	47.0437	95	GT:1.0;GC:0.0;GA:0.0;GG:0.0	1	0	0	0	6	6	0.717226	0.77046	GCA_000835395.1_Exop_side_CBS121828_V1_genomic.Group9.5ParalogFamilies.Pass.withcoords	FALSE	0.664535	0.818786	0.772016	0.717226	0.77046
Data_GCA_000835395.1	4	?	?	0.888889	46.963	96	GT:1.0;GC:0.0;GA:0.0;GG:0.0	1	0	0	0	8	9	0.61215	0.772388	GCA_000835395.1_Exop_side_CBS121828_V1_genomic.Group7.5ParalogFamilies.Pass.withcoords	FALSE	0.664535	0.672491	0.768275	0.61215	0.772388
Data_GCA_000835395.1	3	?	?	0.857143	45.4737	95	GT:1.0;GC:0.0;GA:0.0;GG:0.0	1	0	0	0	6	7	0.473602	0.766487	GCA_000835395.1_Exop_side_CBS121828_V1_genomic.Group6.5ParalogFamilies.Pass.withcoords	FALSE	0.664535	0.81636	0.771837	0.473602	0.766487
Data_GCA_000835395.1	1	?	?	0.875	46.0021	95	GT:0.8571428571428571;GC:0.0;GA:0.0;GG:0.0;AG:0.14285714285714285	0.857143	0	0	0	7	8	0.709994	0.779151	GCA_000835395.1_Exop_side_CBS121828_V1_genomic.Group4.6ParalogFamilies.Pass.withcoords	FALSE	0.664535	0.783786	0.776105	0.709994	0.779151
Data_GCA_002742065.1	1	?	?	0.888889	46.7386	81	GT:1.0;GC:0.0;GA:0.0;GG:0.0	1	0	0	0	8	9	0.637473	0.752682	GCA_002742065.1_CB0940_V2_genomic.Group1.5ParalogFamilies.Pass.withcoords	FALSE	0.616571	0.825774	0.755652	0.637473	0.752682
Data_GCA_000966595.1	2	?	?	1	53.0622	130.5	GT:1.0;GC:0.0;GA:0.0;GG:0.0	1	0	0	0	5	5	0.731965	0.773316	GCA_000966595.1_ASM96659v1_genomic.Group6.4ParalogFamilies.Pass.withcoords	FALSE	0.527189	0.568876	0.771939	0.731965	0.773316
Data_GCA_000966595.1	1	?	?	0.833333	51.4795	120	GT:1.0;GC:0.0;GA:0.0;GG:0.0	1	0	0	0	10	12	NA	NA	GCA_000966595.1_ASM96659v1_genomic.Group3.4ParalogFamilies.Pass.withcoords	FALSE	0.527189	NA	NA	NA	NA
Data_GCA_902712725.1	5	?	?	1	52.1696	130	GT:0.8;GC:0.2;GA:0.0;GG:0.0	0.8	0.2	0	0	10	10	0.714638	0.760647	GCA_902712725.1_ERS3651594_genomic.Group7.5ParalogFamilies.Pass.withcoords	FALSE	0.458892	0.634814	0.758581	0.714638	0.760647
Data_GCA_902712725.1	4	?	?	0.909091	48.6279	127	GT:1.0;GC:0.0;GA:0.0;GG:0.0	1	0	0	0	10	11	0.799538	0.771557	GCA_902712725.1_ERS3651594_genomic.Group6.5ParalogFamilies.Pass.withcoords	FALSE	0.458892	0.789375	0.772352	0.799538	0.771557
Data_GCA_902712725.1	2	N	N	1	53.3598	116	GT:0.875;GC:0.0;GA:0.0;GG:0.0;AG:0.125	0.875	0	0	0	17	17	0.791136	0.766718	GCA_902712725.1_ERS3651594_genomic.Group3.8ParalogFamilies.Pass.withcoords	FALSE	0.458892	0.885524	0.766578	0.791136	0.766718
Data_GCA_902712725.1	3	?	?	0.823529	52.0169	127	GT:1.0;GC:0.0;GA:0.0;GG:0.0	1	0	0	0	14	17	0.664594	0.769526	GCA_902712725.1_ERS3651594_genomic.Group5.8ParalogFamilies.Pass.withcoords	FALSE	0.458892	0.751548	0.769687	0.664594	0.769526
Data_GCA_902712725.1	1	N	N	1	52.0854	120	GT:1.0;GC:0.0;GA:0.0;GG:0.0	1	0	0	0	17	17	0.809842	0.768197	GCA_902712725.1_ERS3651594_genomic.Group1.5ParalogFamilies.Pass.withcoords	FALSE	0.458892	0.688836	0.768189	0.809842	0.768197
Data_GCA_010093605.1	1	?	?	0.882353	40.1458	202	GT:1.0;GC:0.0;GA:0.0;GG:0.0	1	0	0	0	15	17	0.0949752	0.682895	GCA_010093605.1_Lopmy1_genomic.Group1.4ParalogFamilies.Pass.withcoords	FALSE	0.585203	0.738765	0.687357	0.0949752	0.682895
Data_GCA_010093595.1	1	?	?	0.833333	42.7903	206	GT:1.0;GC:0.0;GA:0.0;GG:0.0	1	0	0	0	5	6	0.438865	0.695527	GCA_010093595.1_Mytre1_genomic.Group1.5ParalogFamilies.Pass.withcoords	FALSE	0.555605	0.87801	0.700713	0.438865	0.695527
Data_GCA_010015825.1	1	?	?	1	48.8112	66	GT:1.0;GC:0.0;GA:0.0;GG:0.0	1	0	0	0	11	11	0.826052	0.739734	GCA_010015825.1_Lopnu1_genomic.Group1.7ParalogFamilies.Pass.withcoords	FALSE	0.595551	0.802622	0.738919	0.826052	0.739734
Data_GCA_010015725.1	1	?	?	0.933333	41.1097	212	GT:1.0;GC:0.0;GA:0.0;GG:0.0	1	0	0	0	14	15	0.580322	0.738055	GCA_010015725.1_Amnli1_genomic.Group1.4ParalogFamilies.Pass.withcoords	FALSE	0.505232	0.85052	0.741671	0.580322	0.738055
Data_GCA_010093805.1	1	?	?	1	50.1471	168	GT:1.0;GC:0.0;GA:0.0;GG:0.0	1	0	0	0	8	8	NA	NA	GCA_010093805.1_Polfu1_genomic.Group2.4ParalogFamilies.Pass.withcoords	FALSE	0.662377	NA	NA	NA	NA
Data_GCA_010405375.1	1	N	N	1	42.9154	143	GT:1.0;GC:0.0;GA:0.0;GG:0.0	1	0	0	0	37	37	0.289084	0.73219	GCA_010405375.1_Lopma1_genomic.Group1.28ParalogFamilies.Pass.withcoords	FALSE	0.612358	0.873363	0.736525	0.289084	0.73219
Data_GCA_010405375.1	3	?	?	1	47.9834	143	GT:1.0;GC:0.0;GA:0.0;GG:0.0	1	0	0	0	7	7	0.554723	0.726077	GCA_010405375.1_Lopma1_genomic.Group6.4ParalogFamilies.Pass.withcoords	FALSE	0.612358	0.826861	0.729198	0.554723	0.726077
Data_GCA_010405375.1	2	?	?	1	39.8599	144	GT:0.875;GC:0.0;GA:0.0;GG:0.0;AA:0.125	0.875	0	0	0	12	12	0.348475	0.719811	GCA_010405375.1_Lopma1_genomic.Group2.8ParalogFamilies.Pass.withcoords	FALSE	0.612358	0.759706	0.721586	0.348475	0.719811
Data_GCA_010093485.1	2	N	N	0.977778	46.2576	101	GT:1.0;GC:0.0;GA:0.0;GG:0.0	1	0	0	0	44	45	0.473281	0.706317	GCA_010093485.1_Karrh1_genomic.Group2.33ParalogFamilies.Pass.withcoords	FALSE	0.554647	0.812126	0.707492	0.473281	0.706317
Data_GCA_010093485.1	1	?	?	1	42.2369	153	GT:1.0;GC:0.0;GA:0.0;GG:0.0	1	0	0	0	5	5	0.0262673	0.682278	GCA_010093485.1_Karrh1_genomic.Group1.4ParalogFamilies.Pass.withcoords	FALSE	0.554647	0.934946	0.684304	0.0262673	0.682278
Data_GCA_003073855.1	1	N	N	0.769231	46.3364	121	GT:1.0;GC:0.0;GA:0.0;GG:0.0	1	0	0	0	30	39	0.736554	0.679166	GCA_003073855.1_Perma1_genomic.Group4.13ParalogFamilies.Pass.withcoords	FALSE	0.529758	0.729073	0.678648	0.736554	0.679166
Data_GCA_003073855.1	2	N	N	0.482759	45.3636	126	GT:1.0;GC:0.0;GA:0.0;GG:0.0	1	0	0	0	28	58	0.617832	0.673566	GCA_003073855.1_Perma1_genomic.Group5.19ParalogFamilies.Pass.withcoords	FALSE	0.529758	0.804292	0.674401	0.617832	0.673566
Data_GCA_003574525.1	1	N	N	0.941176	41.067	64	GT:0.9523809523809523;GC:0.0;GA:0.0;GG:0.0;AG:0.047619047619047616	0.952381	0	0	0	32	34	0.698998	0.728669	GCA_003574525.1_ASM357452v1_genomic.Group2.17ParalogFamilies.Pass.withcoords	FALSE	0.556803	0.859932	0.728438	0.698998	0.728669
Data_GCA_004155955.1	1	?	?	1	40.3842	64	GT:0.8;GC:0.0;GA:0.0;GG:0.0;AG:0.2	0.8	0	0	0	15	15	0.642323	0.732909	GCA_004155955.1_ASM415595v1_genomic.Group5.5ParalogFamilies.Pass.withcoords	FALSE	0.567512	0.7906	0.731177	0.642323	0.732909
Data_GCA_004156025.2	2	N	N	1	41.1398	64	GT:0.9375;GC:0.0;GA:0.0;GG:0.0;AG:0.0625	0.9375	0	0	0	18	18	0.680793	0.732653	GCA_004156025.2_ASM415602v2_genomic.Group3.14ParalogFamilies.Pass.withcoords	FALSE	0.5764	0.789317	0.730845	0.680793	0.732653
Data_GCA_004156025.2	1	?	?	0.888889	40.8641	58	GT:1.0;GC:0.0;GA:0.0;GG:0.0	1	0	0	0	8	9	0.495149	0.763672	GCA_004156025.2_ASM415602v2_genomic.Group2.5ParalogFamilies.Pass.withcoords	FALSE	0.5764	0.823053	0.764356	0.495149	0.763672
Data_GCA_001572055.1	1	N	N	1	40.5573	64	GT:0.9473684210526315;GC:0.0;GA:0.0;GG:0.0;AG:0.05263157894736842	0.947368	0	0	0	30	30	0.614838	0.749942	GCA_001572055.1_ASM157205v1_genomic.Group1.12ParalogFamilies.Pass.withcoords	FALSE	0.604717	0.856746	0.749842	0.614838	0.749942
Data_GCA_004156035.1	1	N	N	0.935484	40.9513	64	GT:0.95;GC:0.0;GA:0.0;GG:0.0;AG:0.05	0.95	0	0	0	29	31	0.70103	0.744334	GCA_004156035.1_ASM415603v1_genomic.Group1.17ParalogFamilies.Pass.withcoords	FALSE	0.579712	0.884401	0.743863	0.70103	0.744334
Data_GCA_000226115.1	1	?	?	0.916667	48.7957	133	GT:1.0;GC:0.0;GA:0.0;GG:0.0	1	0	0	0	11	12	0.279152	0.682817	GCA_000226115.1_ASM22611v1_genomic.Group1.5ParalogFamilies.Pass.withcoords	FALSE	0.50421	0.85576	0.684835	0.279152	0.682817
Data_GCA_900096705.1	1	?	?	1	28.0037	1138.5	GT:0.5;GC:0.0;GA:0.0;GG:0.0;TA:0.5	0.5	0	0	0	4	4	NA	NA	GCA_900096705.1_version_1_genomic.Group1.4ParalogFamilies.Pass.withcoords	FALSE	0.530586	0.707386	0.728615	0.79852	0.704311
Data_GCA_003426265.1	5	N	N	0.982143	44.2006	147	GT:0.9583333333333334;GC:0.0;GA:0.0;GG:0.0;TG:0.041666666666666664	0.958333	0	0	0	55	56	0.448561	0.664501	GCA_003426265.1_ASM342626v1_genomic.Group3.18ParalogFamilies.Pass.withcoords	FALSE	0.533492	0.835051	0.666105	0.448561	0.664501
Data_GCA_003426265.1	2	?	?	1	43.7098	114	GT:1.0;GC:0.0;GA:0.0;GG:0.0	1	0	0	0	9	9	0.527988	0.690201	GCA_003426265.1_ASM342626v1_genomic.Group12.6ParalogFamilies.Pass.withcoords	FALSE	0.533492	0.591337	0.69053	0.527988	0.690201
Data_GCA_003426265.1	4	N	N	1	42.107	157	GT:1.0;GC:0.0;GA:0.0;GG:0.0	1	0	0	0	37	37	0.468632	0.689544	GCA_003426265.1_ASM342626v1_genomic.Group2.21ParalogFamilies.Pass.withcoords	FALSE	0.533492	0.836031	0.690813	0.468632	0.689544
Data_GCA_003426265.1	7	N	N	0.971429	44.7123	140	GT:1.0;GC:0.0;GA:0.0;GG:0.0	1	0	0	0	34	35	0.463574	0.684355	GCA_003426265.1_ASM342626v1_genomic.Group5.24ParalogFamilies.Pass.withcoords	FALSE	0.533492	0.905285	0.686273	0.463574	0.684355
Data_GCA_003426265.1	6	N	N	0.884615	44.5293	157	GT:1.0;GC:0.0;GA:0.0;GG:0.0	1	0	0	0	23	26	0.530224	0.663221	GCA_003426265.1_ASM342626v1_genomic.Group4.13ParalogFamilies.Pass.withcoords	FALSE	0.533492	0.89673	0.665141	0.530224	0.663221
Data_GCA_003426265.1	8	N	N	1	42.3127	114	GT:1.0;GC:0.0;GA:0.0;GG:0.0	1	0	0	0	20	20	0.498672	0.682951	GCA_003426265.1_ASM342626v1_genomic.Group6.12ParalogFamilies.Pass.withcoords	FALSE	0.533492	0.801342	0.68386	0.498672	0.682951
Data_GCA_003426265.1	3	N	N	0.95	41.5117	145	GT:1.0;GC:0.0;GA:0.0;GG:0.0	1	0	0	0	19	20	0.473331	0.670996	GCA_003426265.1_ASM342626v1_genomic.Group15.5ParalogFamilies.Pass.withcoords	FALSE	0.533492	0.763869	0.668901	0.473331	0.670996
Data_GCA_003426265.1	1	N	N	1	46.5504	158	GT:1.0;GC:0.0;GA:0.0;GG:0.0	1	0	0	0	28	28	0.530492	0.682483	GCA_003426265.1_ASM342626v1_genomic.Group10.16ParalogFamilies.Pass.withcoords	FALSE	0.533492	0.819731	0.682704	0.530492	0.682483
Data_GCA_002120335.1	1	?	?	0.933333	32.2431	93	GT:1.0;GC:0.0;GA:0.0;GG:0.0	1	0	0	0	14	15	0.322278	0.683915	GCA_002120335.1_HypEC38_v3.0_genomic.Group1.8ParalogFamilies.Pass.withcoords	FALSE	0.46832	0.816181	0.683943	0.322278	0.683915
Data_GCA_000516985.1	1	?	?	0.75	43.0327	166	GT:1.0;GC:0.0;GA:0.0;GG:0.0	1	0	0	0	15	20	0.55558	0.7027	GCA_000516985.1_PFICI_genomic.Group1.8ParalogFamilies.Pass.withcoords	FALSE	0.48048	0.819545	0.700546	0.55558	0.7027
Data_GCA_004155945.1	1	?	?	1	46.7742	166.5	GT:1.0;GC:0.0;GA:0.0;GG:0.0	1	0	0	0	10	10	0.513577	0.637111	GCA_004155945.1_ASM415594v1_genomic.Group1.4ParalogFamilies.Pass.withcoords	FALSE	0.229997	0.90847	0.638117	0.513577	0.637111
Data_GCA_004155935.1	1	N	N	0.969231	47.0655	166	GT:0.9821428571428571;GC:0.0;GA:0.0;GG:0.0;TA:0.017857142857142856	0.982143	0	0	0	63	65	0.490798	0.643783	GCA_004155935.1_ASM415593v1_genomic.Group1.55ParalogFamilies.Pass.withcoords	FALSE	0.288193	0.887854	0.643783	0.490798	0.643783
Data_GCA_002865625.1	1	?	?	0.857143	46.8088	122	GT:1.0;GC:0.0;GA:0.0;GG:0.0	1	0	0	0	12	14	0.831453	0.71153	GCA_002865625.1_Rhier1_genomic.Group1.4ParalogFamilies.Pass.withcoords	FALSE	0.478551	0.894834	0.709154	0.831453	0.71153
Data_GCA_009613015.1	1	?	?	1	46.8051	125	GT:1.0;GC:0.0;GA:0.0;GG:0.0	1	0	0	0	9	9	0.720075	0.70838	GCA_009613015.1_ASM961301v1_genomic.Group1.5ParalogFamilies.Pass.withcoords	FALSE	0.532957	0.836786	0.708899	0.720075	0.70838
Data_GCA_009613015.1	2	N	N	0.925926	41.928	129	GT:1.0;GC:0.0;GA:0.0;GG:0.0	1	0	0	0	25	27	0.545326	0.723717	GCA_009613015.1_ASM961301v1_genomic.Group3.18ParalogFamilies.Pass.withcoords	FALSE	0.532957	0.894381	0.725016	0.545326	0.723717
Data_GCA_003073865.1	1	?	?	0.857143	43.5525	130	GT:1.0;GC:0.0;GA:0.0;GG:0.0	1	0	0	0	6	7	0.30246	0.744585	GCA_003073865.1_Cadsp1_genomic.Group1.6ParalogFamilies.Pass.withcoords	FALSE	0.508239	0.799203	0.744262	0.30246	0.744585
Data_GCA_009732865.1	1	?	?	1	45.293	126	GT:1.0;GC:0.0;GA:0.0;GG:0.0	1	0	0	0	4	4	0.597557	0.693569	GCA_009732865.1_Chalo1_genomic.Group1.4ParalogFamilies.Pass.withcoords	FALSE	0.617003	0.737572	0.694924	0.597557	0.693569
Data_GCA_002865645.1	1	N	N	0.882353	45.3371	118	GT:1.0;GC:0.0;GA:0.0;GG:0.0	1	0	0	0	30	34	0.62451	0.725627	GCA_002865645.1_Melbi2_genomic.Group4.20ParalogFamilies.Pass.withcoords	FALSE	0.366931	0.849821	0.726788	0.62451	0.725627
Data_GCA_002865655.1	3	?	?	0.916667	46.3407	118	GT:1.0;GC:0.0;GA:0.0;GG:0.0	1	0	0	0	11	12	0.654172	0.72146	GCA_002865655.1_Melva1_genomic.Group4.6ParalogFamilies.Pass.withcoords	FALSE	0.603078	0.716409	0.721595	0.654172	0.72146
Data_GCA_002865655.1	1	N	N	0.90625	45.5811	167	GT:0.8888888888888888;GC:0.0;GA:0.0;GG:0.1111111111111111	0.888889	0	0	0.111111	29	32	0.509465	0.716771	GCA_002865655.1_Melva1_genomic.Group1.18ParalogFamilies.Pass.withcoords	FALSE	0.603078	0.887748	0.718694	0.509465	0.716771
Data_GCA_002865655.1	2	N	N	1	46.1946	119	GT:0.9285714285714286;GC:0.0;GA:0.0;GG:0.07142857142857142	0.928571	0	0	0.0714286	26	26	0.704586	0.727695	GCA_002865655.1_Melva1_genomic.Group3.12ParalogFamilies.Pass.withcoords	FALSE	0.603078	0.73827	0.727191	0.704586	0.727695
Data_GCA_001500285.1	1	?	?	0.9	44.4667	159	GT:1.0;GC:0.0;GA:0.0;GG:0.0	1	0	0	0	9	10	0.812243	0.731593	GCA_001500285.1_Phisc1_genomic.Group1.7ParalogFamilies.Pass.withcoords	FALSE	0.622127	0.891062	0.730023	0.812243	0.731593
Data_GCA_001500285.1	2	?	?	1	50.5453	172.5	GT:1.0;GC:0.0;GA:0.0;GG:0.0	1	0	0	0	15	15	0.791322	0.756999	GCA_001500285.1_Phisc1_genomic.Group2.8ParalogFamilies.Pass.withcoords	FALSE	0.622127	0.75919	0.757525	0.791322	0.756999
Data_GCA_001500285.1	3	?	?	1	44.4447	110	GT:1.0;GC:0.0;GA:0.0;GG:0.0	1	0	0	0	11	11	0.58755	0.721563	GCA_001500285.1_Phisc1_genomic.Group3.5ParalogFamilies.Pass.withcoords	FALSE	0.622127	0.914689	0.719065	0.58755	0.721563
Data_GCA_900073065.1	7	?	?	1	44.0661	116.5	GT:1.0;GC:0.0;GA:0.0;GG:0.0	1	0	0	0	6	6	0.350304	0.734154	GCA_900073065.1_PAC_version_1_genomic.Group8.4ParalogFamilies.Pass.withcoords	FALSE	0.474808	0.784423	0.74221	0.350304	0.734154
Data_GCA_900073065.1	1	?	?	0.888889	46.7317	150	GT:1.0;GC:0.0;GA:0.0;GG:0.0	1	0	0	0	8	9	0.76	0.758277	GCA_900073065.1_PAC_version_1_genomic.Group11.4ParalogFamilies.Pass.withcoords	FALSE	0.474808	0.663285	0.757681	0.76	0.758277
Data_GCA_900073065.1	3	N	N	0.964286	47.2684	139	GT:1.0;GC:0.0;GA:0.0;GG:0.0	1	0	0	0	27	28	0.710574	0.729802	GCA_900073065.1_PAC_version_1_genomic.Group2.17ParalogFamilies.Pass.withcoords	FALSE	0.474808	0.81748	0.729179	0.710574	0.729802
Data_GCA_900073065.1	2	N	N	0.984848	48.4808	112	GT:0.9622641509433962;GC:0.0;GA:0.0;GG:0.0;AA:0.018867924528301886;TA:0.018867924528301886	0.962264	0	0	0	65	66	0.74709	0.740952	GCA_900073065.1_PAC_version_1_genomic.Group1.46ParalogFamilies.Pass.withcoords	FALSE	0.474808	0.812614	0.741888	0.74709	0.740952
Data_GCA_900073065.1	5	N	N	0.944444	44.5189	116	GT:1.0;GC:0.0;GA:0.0;GG:0.0	1	0	0	0	17	18	0.466816	0.755262	GCA_900073065.1_PAC_version_1_genomic.Group3.12ParalogFamilies.Pass.withcoords	FALSE	0.474808	0.870473	0.759499	0.466816	0.755262
Data_GCA_900073065.1	4	?	?	0.928571	41.7097	157	GT:1.0;GC:0.0;GA:0.0;GG:0.0	1	0	0	0	13	14	0.168141	0.724305	GCA_900073065.1_PAC_version_1_genomic.Group22.5ParalogFamilies.Pass.withcoords	FALSE	0.474808	0.781917	0.729438	0.168141	0.724305
Data_GCA_900073065.1	8	N	N	0.826087	42.8388	119	GT:1.0;GC:0.0;GA:0.0;GG:0.0	1	0	0	0	19	23	0.558933	0.753379	GCA_900073065.1_PAC_version_1_genomic.Group9.9ParalogFamilies.Pass.withcoords	FALSE	0.474808	0.844862	0.757579	0.558933	0.753379
Data_GCA_900073065.1	6	N	N	0.918919	43.4066	163	GT:0.9333333333333333;GC:0.0;GA:0.0;GG:0.0;AT:0.06666666666666667	0.933333	0	0	0	34	37	0.535117	0.719411	GCA_900073065.1_PAC_version_1_genomic.Group5.13ParalogFamilies.Pass.withcoords	FALSE	0.474808	0.889821	0.721133	0.535117	0.719411
Data_GCA_000409485.1	1	?	?	1	40.1575	127	GT:1.0;GC:0.0;GA:0.0;GG:0.0	1	0	0	0	10	10	0.390084	0.713746	GCA_000409485.1_GLAREA_genomic.Group2.4ParalogFamilies.Pass.withcoords	FALSE	0.527625	0.872215	0.713936	0.390084	0.713746
Data_GCA_013054445.1	1	?	?	0.909091	40.1426	122	GT:1.0;GC:0.0;GA:0.0;GG:0.0	1	0	0	0	10	11	0.280952	0.688945	GCA_013054445.1_ASM1305444v1_genomic.Group2.7ParalogFamilies.Pass.withcoords	FALSE	0.549427	0.83058	0.69262	0.280952	0.688945
Data_GCA_007825345.1	1	N	N	0.645161	45.5807	160	GT:1.0;GC:0.0;GA:0.0;GG:0.0	1	0	0	0	20	31	0.464741	0.73192	GCA_007825345.1_CFIA_Lsue_EG2017_genomic.Group3.7ParalogFamilies.Pass.withcoords	FALSE	0.383048	0.884276	0.735062	0.464741	0.73192
Data_GCA_007825345.1	3	?	?	0.6	40.5128	156	GT:1.0;GC:0.0;GA:0.0;GG:0.0	1	0	0	0	9	15	NA	NA	GCA_007825345.1_CFIA_Lsue_EG2017_genomic.Group5.5ParalogFamilies.Pass.withcoords	FALSE	0.383048	NA	NA	NA	NA
Data_GCA_007825345.1	2	?	?	0.7	42.2798	156	GT:1.0;GC:0.0;GA:0.0;GG:0.0	1	0	0	0	14	20	NA	NA	GCA_007825345.1_CFIA_Lsue_EG2017_genomic.Group4.5ParalogFamilies.Pass.withcoords	FALSE	0.383048	NA	NA	NA	NA
Data_GCA_007825375.1	1	N	N	0.583333	41.6119	160	GT:1.0;GC:0.0;GA:0.0;GG:0.0	1	0	0	0	21	36	NA	NA	GCA_007825375.1_CFIA_Lawi_EG2017_genomic.Group1.6ParalogFamilies.Pass.withcoords	FALSE	0.285643	NA	NA	NA	NA
Data_GCA_007821495.1	1	?	?	0.777778	40.7797	160.5	GT:1.0;GC:0.0;GA:0.0;GG:0.0	1	0	0	0	7	9	0.171847	0.685615	GCA_007821495.1_CFIA_Lhya_EG2017_genomic.Group2.4ParalogFamilies.Pass.withcoords	FALSE	0.454366	0.87479	0.694351	0.171847	0.685615
Data_GCA_007821475.1	1	N	N	0.553191	45.3292	156	GT:1.0;GC:0.0;GA:0.0;GG:0.0	1	0	0	0	26	47	0.660004	0.705393	GCA_007821475.1_CFIA_Lari_EG2017_genomic.Group1.13ParalogFamilies.Pass.withcoords	FALSE	0.377711	0.745105	0.702277	0.660004	0.705393
Data_GCA_007821475.1	2	N	N	0.847826	41.9739	160	GT:1.0;GC:0.0;GA:0.0;GG:0.0	1	0	0	0	39	46	0.257359	0.702766	GCA_007821475.1_CFIA_Lari_EG2017_genomic.Group2.23ParalogFamilies.Pass.withcoords	FALSE	0.377711	0.881616	0.707374	0.257359	0.702766
Data_GCA_007821545.1	2	?	?	0.65	40.7691	161	GT:1.0;GC:0.0;GA:0.0;GG:0.0	1	0	0	0	13	20	0.330983	0.706707	GCA_007821545.1_CFIA_Lsub_EG2017_genomic.Group2.5ParalogFamilies.Pass.withcoords	FALSE	0.41468	0.86951	0.709545	0.330983	0.706707
Data_GCA_007821545.1	1	?	?	0.7	40.0267	159	GT:1.0;GC:0.0;GA:0.0;GG:0.0	1	0	0	0	14	20	NA	NA	GCA_007821545.1_CFIA_Lsub_EG2017_genomic.Group1.5ParalogFamilies.Pass.withcoords	FALSE	0.41468	NA	NA	NA	NA
Data_GCA_007825325.1	1	N	N	0.657895	40.9338	160	GT:1.0;GC:0.0;GA:0.0;GG:0.0	1	0	0	0	25	38	0.183101	0.704787	GCA_007825325.1_CFIA_Lcer_EG2017_genomic.Group1.17ParalogFamilies.Pass.withcoords	FALSE	0.303917	0.840751	0.712642	0.183101	0.704787

## Sheet: Supplementary Table 3
Amoebozoa...Vannella...Unique...24.10...TARA_IOS_50_MAG_00144
Annelida...Capitella...Unique...12.05...TARA_MED_95_MAG_00473
Arthropoda...Daphnia...Cluster_10...38.55...TARA_MED_95_MAG_00521
Arthropoda...Daphnia...Unique...19.28...TARA_AOS_82_MAG_00173
Arthropoda...Daphnia...Unique...3.61...TARA_MED_95_MAG_00505
Arthropoda...Daphnia...Unique...39.76...TARA_MED_95_MAG_00463
Arthropoda...Eurytemora...Cluster_03...49.40...TARA_AON_82_MAG_00325
Arthropoda...Eurytemora...Cluster_05...19.28...TARA_MED_95_MAG_00440
Arthropoda...Eurytemora...Cluster_06...22.89...TARA_IOS_50_MAG_00154
Arthropoda...Eurytemora...Cluster_07...55.42...TARA_ION_45_MAG_00179
Arthropoda...Eurytemora...Cluster_11...27.71...TARA_MED_95_MAG_00461
Arthropoda...Eurytemora...Unique...0.00...TARA_AON_82_MAG_00345
Arthropoda...Eurytemora...Unique...0.00...TARA_AON_82_MAG_00349
Arthropoda...Eurytemora...Unique...0.00...TARA_ARC_108_MAG_00292
Arthropoda...Eurytemora...Unique...0.00...TARA_ARC_108_MAG_00293
Arthropoda...Eurytemora...Unique...0.00...TARA_ARC_108_MAG_00304
Arthropoda...Eurytemora...Unique...0.00...TARA_ION_45_MAG_00193
Arthropoda...Eurytemora...Unique...0.00...TARA_MED_95_MAG_00506
Arthropoda...Eurytemora...Unique...10.84...TARA_AON_82_MAG_00324
Arthropoda...Eurytemora...Unique...10.84...TARA_MED_95_MAG_00477
Arthropoda...Eurytemora...Unique...12.05...TARA_PON_109_MAG_00262
Arthropoda...Eurytemora...Unique...1.20...TARA_AON_82_MAG_00350
Arthropoda...Eurytemora...Unique...1.20...TARA_ARC_108_MAG_00285
Arthropoda...Eurytemora...Unique...14.46...TARA_AON_82_MAG_00298
Arthropoda...Eurytemora...Unique...14.46...TARA_AON_82_MAG_00322
Arthropoda...Eurytemora...Unique...14.46...TARA_MED_95_MAG_00448
Arthropoda...Eurytemora...Unique...14.46...TARA_MED_95_MAG_00496
Arthropoda...Eurytemora...Unique...14.46...TARA_PON_109_MAG_00260
Arthropoda...Eurytemora...Unique...16.87...TARA_ARC_108_MAG_00265
Arthropoda...Eurytemora...Unique...16.87...TARA_IOS_50_MAG_00152
Arthropoda...Eurytemora...Unique...16.87...TARA_MED_95_MAG_00452
Arthropoda...Eurytemora...Unique...18.07...TARA_ION_45_MAG_00164
Arthropoda...Eurytemora...Unique...18.07...TARA_IOS_50_MAG_00138
Arthropoda...Eurytemora...Unique...18.07...TARA_PON_109_MAG_00264
Arthropoda...Eurytemora...Unique...19.28...TARA_MED_95_MAG_00436
Arthropoda...Eurytemora...Unique...19.28...TARA_MED_95_MAG_00485
Arthropoda...Eurytemora...Unique...20.48...TARA_AOS_82_MAG_00165
Arthropoda...Eurytemora...Unique...20.48...TARA_MED_95_MAG_00454
Arthropoda...Eurytemora...Unique...20.48...TARA_PON_109_MAG_00233
Arthropoda...Eurytemora...Unique...20.48...TARA_PON_109_MAG_00254
Arthropoda...Eurytemora...Unique...24.10...TARA_MED_95_MAG_00446
Arthropoda...Eurytemora...Unique...24.10...TARA_PON_109_MAG_00265
Arthropoda...Eurytemora...Unique...2.41...TARA_ARC_108_MAG_00290
Arthropoda...Eurytemora...Unique...2.41...TARA_MED_95_MAG_00490
Arthropoda...Eurytemora...Unique...2.41...TARA_MED_95_MAG_00502
Arthropoda...Eurytemora...Unique...2.41...TARA_PON_109_MAG_00270
Arthropoda...Eurytemora...Unique...25.30...TARA_ION_45_MAG_00167
Arthropoda...Eurytemora...Unique...26.51...TARA_AOS_82_MAG_00160
Arthropoda...Eurytemora...Unique...27.71...TARA_AOS_82_MAG_00179
Arthropoda...Eurytemora...Unique...27.71...TARA_PON_109_MAG_00273
Arthropoda...Eurytemora...Unique...28.92...TARA_AON_82_MAG_00286
Arthropoda...Eurytemora...Unique...28.92...TARA_ION_45_MAG_00155
Arthropoda...Eurytemora...Unique...30.12...TARA_PSE_93_MAG_00209
Arthropoda...Eurytemora...Unique...34.94...TARA_ARC_108_MAG_00229
Arthropoda...Eurytemora...Unique...36.14...TARA_AON_82_MAG_00305
Arthropoda...Eurytemora...Unique...36.14...TARA_ION_45_MAG_00178
Arthropoda...Eurytemora...Unique...3.61...TARA_AON_82_MAG_00326
Arthropoda...Eurytemora...Unique...3.61...TARA_AON_82_MAG_00327
Arthropoda...Eurytemora...Unique...3.61...TARA_ION_45_MAG_00184
Arthropoda...Eurytemora...Unique...3.61...TARA_MED_95_MAG_00459
Arthropoda...Eurytemora...Unique...3.61...TARA_MED_95_MAG_00491
Arthropoda...Eurytemora...Unique...3.61...TARA_MED_95_MAG_00494
Arthropoda...Eurytemora...Unique...37.35...TARA_PSE_93_MAG_00223
Arthropoda...Eurytemora...Unique...38.55...TARA_ION_45_MAG_00149
Arthropoda...Eurytemora...Unique...42.17...TARA_AON_82_MAG_00336
Arthropoda...Eurytemora...Unique...42.17...TARA_PON_109_MAG_00269
Arthropoda...Eurytemora...Unique...43.37...TARA_AON_82_MAG_00343
Arthropoda...Eurytemora...Unique...43.37...TARA_ION_45_MAG_00173
Arthropoda...Eurytemora...Unique...43.37...TARA_IOS_50_MAG_00162
Arthropoda...Eurytemora...Unique...44.58...TARA_PON_109_MAG_00274
Arthropoda...Eurytemora...Unique...45.78...TARA_IOS_50_MAG_00153
Arthropoda...Eurytemora...Unique...46.99...TARA_PSE_93_MAG_00221
Arthropoda...Eurytemora...Unique...48.19...TARA_MED_95_MAG_00512
Arthropoda...Eurytemora...Unique...4.82...TARA_ARC_108_MAG_00258
Arthropoda...Eurytemora...Unique...4.82...TARA_MED_95_MAG_00472
Arthropoda...Eurytemora...Unique...59.04...TARA_MED_95_MAG_00518
Arthropoda...Eurytemora...Unique...66.27...TARA_MED_95_MAG_00404
Arthropoda...Eurytemora...Unique...7.23...TARA_AON_82_MAG_00319
Arthropoda...Eurytemora...Unique...7.23...TARA_AON_82_MAG_00332
Arthropoda...Eurytemora...Unique...7.23...TARA_PON_109_MAG_00259
Arthropoda...Eurytemora...Unique...8.43...TARA_ARC_108_MAG_00295
Arthropoda...Eurytemora...Unique...8.43...TARA_MED_95_MAG_00474
Arthropoda...Eurytemora...Unique...9.64...TARA_AON_82_MAG_00312
Arthropoda...Eurytemora...Unique...9.64...TARA_AON_82_MAG_00333
Arthropoda...Eurytemora...Unique...9.64...TARA_AOS_82_MAG_00171
Arthropoda...Eurytemora...Unique...9.64...TARA_MED_95_MAG_00484
Arthropoda...Eurytemora...Unique...9.64...TARA_MED_95_MAG_00497
Arthropoda...Lepeophtheirus...Cluster_08...13.25...TARA_ION_45_MAG_00181
Arthropoda...Lepeophtheirus...Cluster_09...65.06...TARA_PON_109_MAG_00275
Arthropoda...Lepeophtheirus...Unique...0.00...TARA_MED_95_MAG_00513
Arthropoda...Lepeophtheirus...Unique...10.84...TARA_AON_82_MAG_00323
Arthropoda...Lepeophtheirus...Unique...10.84...TARA_AON_82_MAG_00353
Arthropoda...Lepeophtheirus...Unique...12.05...TARA_AON_82_MAG_00314
Arthropoda...Lepeophtheirus...Unique...12.05...TARA_AON_82_MAG_00317
Arthropoda...Lepeophtheirus...Unique...12.05...TARA_AOS_82_MAG_00175
Arthropoda...Lepeophtheirus...Unique...1.20...TARA_AON_82_MAG_00352
Arthropoda...Lepeophtheirus...Unique...1.20...TARA_ARC_108_MAG_00287
Arthropoda...Lepeophtheirus...Unique...1.20...TARA_ARC_108_MAG_00288
Arthropoda...Lepeophtheirus...Unique...1.20...TARA_ION_45_MAG_00189
Arthropoda...Lepeophtheirus...Unique...1.20...TARA_ION_45_MAG_00196
Arthropoda...Lepeophtheirus...Unique...1.20...TARA_MED_95_MAG_00498
Arthropoda...Lepeophtheirus...Unique...14.46...TARA_IOS_50_MAG_00146
Arthropoda...Lepeophtheirus...Unique...16.87...TARA_AON_82_MAG_00290
Arthropoda...Lepeophtheirus...Unique...16.87...TARA_ION_45_MAG_00166
Arthropoda...Lepeophtheirus...Unique...16.87...TARA_PON_109_MAG_00255
Arthropoda...Lepeophtheirus...Unique...18.07...TARA_PON_109_MAG_00252
Arthropoda...Lepeophtheirus...Unique...19.28...TARA_MED_95_MAG_00451
Arthropoda...Lepeophtheirus...Unique...19.28...TARA_MED_95_MAG_00460
Arthropoda...Lepeophtheirus...Unique...20.48...TARA_MED_95_MAG_00441
Arthropoda...Lepeophtheirus...Unique...20.48...TARA_MED_95_MAG_00508
Arthropoda...Lepeophtheirus...Unique...24.10...TARA_IOS_50_MAG_00136
Arthropoda...Lepeophtheirus...Unique...24.10...TARA_IOS_50_MAG_00139
Arthropoda...Lepeophtheirus...Unique...2.41...TARA_ARC_108_MAG_00282
Arthropoda...Lepeophtheirus...Unique...2.41...TARA_ARC_108_MAG_00284
Arthropoda...Lepeophtheirus...Unique...2.41...TARA_ARC_108_MAG_00308
Arthropoda...Lepeophtheirus...Unique...2.41...TARA_ION_45_MAG_00188
Arthropoda...Lepeophtheirus...Unique...2.41...TARA_MED_95_MAG_00466
Arthropoda...Lepeophtheirus...Unique...2.41...TARA_MED_95_MAG_00482
Arthropoda...Lepeophtheirus...Unique...2.41...TARA_PON_109_MAG_00271
Arthropoda...Lepeophtheirus...Unique...25.30...TARA_ION_45_MAG_00171
Arthropoda...Lepeophtheirus...Unique...26.51...TARA_AON_82_MAG_00329
Arthropoda...Lepeophtheirus...Unique...26.51...TARA_ARC_108_MAG_00270
Arthropoda...Lepeophtheirus...Unique...26.51...TARA_IOS_50_MAG_00132
Arthropoda...Lepeophtheirus...Unique...27.71...TARA_MED_95_MAG_00432
Arthropoda...Lepeophtheirus...Unique...27.71...TARA_PSE_93_MAG_00217
Arthropoda...Lepeophtheirus...Unique...28.92...TARA_AON_82_MAG_00285
Arthropoda...Lepeophtheirus...Unique...28.92...TARA_AON_82_MAG_00342
Arthropoda...Lepeophtheirus...Unique...30.12...TARA_AOS_82_MAG_00168
Arthropoda...Lepeophtheirus...Unique...30.12...TARA_MED_95_MAG_00519
Arthropoda...Lepeophtheirus...Unique...31.33...TARA_PON_109_MAG_00251
Arthropoda...Lepeophtheirus...Unique...32.53...TARA_MED_95_MAG_00510
Arthropoda...Lepeophtheirus...Unique...33.73...TARA_ION_45_MAG_00159
Arthropoda...Lepeophtheirus...Unique...33.73...TARA_MED_95_MAG_00480
Arthropoda...Lepeophtheirus...Unique...33.73...TARA_MED_95_MAG_00483
Arthropoda...Lepeophtheirus...Unique...34.94...TARA_ION_45_MAG_00199
Arthropoda...Lepeophtheirus...Unique...36.14...TARA_ION_45_MAG_00191
Arthropoda...Lepeophtheirus...Unique...3.61...TARA_AON_82_MAG_00344
Arthropoda...Lepeophtheirus...Unique...3.61...TARA_IOS_50_MAG_00161
Arthropoda...Lepeophtheirus...Unique...3.61...TARA_MED_95_MAG_00503
Arthropoda...Lepeophtheirus...Unique...3.61...TARA_PON_109_MAG_00256
Arthropoda...Lepeophtheirus...Unique...40.96...TARA_AOS_82_MAG_00169
Arthropoda...Lepeophtheirus...Unique...40.96...TARA_ION_45_MAG_00186
Arthropoda...Lepeophtheirus...Unique...42.17...TARA_ARC_108_MAG_00297
Arthropoda...Lepeophtheirus...Unique...43.37...TARA_AON_82_MAG_00346
Arthropoda...Lepeophtheirus...Unique...43.37...TARA_IOS_50_MAG_00143
Arthropoda...Lepeophtheirus...Unique...43.37...TARA_IOS_50_MAG_00166
Arthropoda...Lepeophtheirus...Unique...43.37...TARA_MED_95_MAG_00418
Arthropoda...Lepeophtheirus...Unique...44.58...TARA_PSE_93_MAG_00202
Arthropoda...Lepeophtheirus...Unique...46.99...TARA_MED_95_MAG_00493
Arthropoda...Lepeophtheirus...Unique...46.99...TARA_PON_109_MAG_00276
Arthropoda...Lepeophtheirus...Unique...48.19...TARA_MED_95_MAG_00410
Arthropoda...Lepeophtheirus...Unique...4.82...TARA_AOS_82_MAG_00188
Arthropoda...Lepeophtheirus...Unique...4.82...TARA_ION_45_MAG_00175
Arthropoda...Lepeophtheirus...Unique...4.82...TARA_MED_95_MAG_00499
Arthropoda...Lepeophtheirus...Unique...4.82...TARA_MED_95_MAG_00501
Arthropoda...Lepeophtheirus...Unique...4.82...TARA_MED_95_MAG_00509
Arthropoda...Lepeophtheirus...Unique...51.81...TARA_MED_95_MAG_00520
Arthropoda...Lepeophtheirus...Unique...53.01...TARA_MED_95_MAG_00414
Arthropoda...Lepeophtheirus...Unique...56.63...TARA_MED_95_MAG_00405
Arthropoda...Lepeophtheirus...Unique...6.02...TARA_ARC_108_MAG_00249
Arthropoda...Lepeophtheirus...Unique...6.02...TARA_MED_95_MAG_00476
Arthropoda...Lepeophtheirus...Unique...6.02...TARA_MED_95_MAG_00495
Arthropoda...Lepeophtheirus...Unique...7.23...TARA_AOS_82_MAG_00180
Arthropoda...Lepeophtheirus...Unique...7.23...TARA_ION_45_MAG_00182
Arthropoda...Lepeophtheirus...Unique...7.23...TARA_PON_109_MAG_00268
Arthropoda...Lepeophtheirus...Unique...8.43...TARA_AOS_82_MAG_00174
Arthropoda...Lepeophtheirus...Unique...9.64...TARA_ARC_108_MAG_00280
Arthropoda...Lepeophtheirus...Unique...9.64...TARA_IOS_50_MAG_00164
Ascomycota...Rhynchosporium...Cluster_01...72.29...TARA_PSE_93_MAG_00199
Bacillariophyta...Attheya...Unique...42.17...TARA_ARC_108_MAG_00239
Bacillariophyta...Chaetoceros...Unique...19.28...TARA_ARC_108_MAG_00232
Bacillariophyta...Chaetoceros...Unique...53.01...TARA_ARC_108_MAG_00267
Bacillariophyta...Chaetoceros...Unique...53.01...TARA_MED_95_MAG_00399
Bacillariophyta...Chaetoceros...Unique...74.70...TARA_ARC_108_MAG_00217
Bacillariophyta...Chaetoceros...Unique...81.93...TARA_ARC_108_MAG_00189
Bacillariophyta...Chaetoceros...Unique...83.13...TARA_PSE_93_MAG_00171
Bacillariophyta...Chaetoceros...Unique...91.57...TARA_ARC_108_MAG_00116
Bacillariophyta...Cylindrotheca...Cluster_02...87.95...TARA_AON_82_MAG_00159.gmove.gff.exons-intr
Bacillariophyta...Cylindrotheca...Cluster_26...93.98...TARA_IOS_50_MAG_00056.gmove.gff.exons-intr
Bacillariophyta...Cylindrotheca...Unique...48.19...TARA_ARC_108_MAG_00222
Bacillariophyta...Extubocellulus...Cluster_04...87.95...TARA_AOS_82_MAG_00050.gmove.gff.exons-int
Bacillariophyta...Fragilariopsis...Cluster_07...62.65...TARA_AOS_82_MAG_00176.gmove.gff.exons-int
Bacillariophyta...Fragilariopsis...Unique...2.41...TARA_ARC_108_MAG_00286
Bacillariophyta...Fragilariopsis...Unique...45.78...TARA_IOS_50_MAG_00125
Bacillariophyta...Fragilariopsis...Unique...71.08...TARA_ARC_108_MAG_00187.gmove.gff.exons-intron
Bacillariophyta...Fragilariopsis...Unique...85.54...TARA_ARC_108_MAG_00122.gmove.gff.exons-intron
Bacillariophyta...Leptocylindrus...Unique...91.57...TARA_ARC_108_MAG_00108.gmove.gff.exons-intron
Bacillariophyta...Minutocellus...Unique...56.63...TARA_AON_82_MAG_00338
Bacillariophyta...Minutocellus...Unique...75.90...TARA_ARC_108_MAG_00209
Bacillariophyta...Pseudo-nitzschia...Cluster_34...46.99...TARA_PSE_93_MAG_00213.gmove.gff.exons-i
Bacillariophyta...Pseudo-nitzschia...Unique...37.35...TARA_ARC_108_MAG_00228.gmove.gff.exons-intr
Bacillariophyta...Pseudo-nitzschia...Unique...49.40...TARA_ARC_108_MAG_00276.gmove.gff.exons-intr
Bacillariophyta...Pseudo-nitzschia...Unique...50.60...TARA_ARC_108_MAG_00230.gmove.gff.exons-intr
Bacillariophyta...Pseudo-nitzschia...Unique...69.88...TARA_IOS_50_MAG_00115.gmove.gff.exons-intro
Bacillariophyta...Pseudo-nitzschia...Unique...73.49...TARA_ARC_108_MAG_00212.gmove.gff.exons-intr
Bacillariophyta...Pseudo-nitzschia...Unique...83.13...TARA_ARC_108_MAG_00137.gmove.gff.exons-intr
Bacillariophyta...Skeletonema...Unique...54.22...TARA_ARC_108_MAG_00253
Bacillariophyta...Skeletonema...Unique...72.29...TARA_MED_95_MAG_00394
Bacillariophyta...Skeletonema...Unique...93.98...TARA_ARC_108_MAG_00138
Bacillariophyta...Stephanopyxis...Unique...10.84...TARA_PSE_93_MAG_00216
Bacillariophyta...Stephanopyxis...Unique...2.41...TARA_MED_95_MAG_00504
Bacillariophyta...Stephanopyxis...Unique...57.83...TARA_ION_45_MAG_00146
Bacillariophyta...Thalassiosira...Unique...20.48...TARA_AOS_82_MAG_00147
Bacillariophyta...Thalassiosira...Unique...36.14...TARA_ARC_108_MAG_00313
Bacillariophyta...Thalassiosira...Unique...6.02...TARA_ARC_108_MAG_00269
Bacillariophyta...Thalassiosira...Unique...71.08...TARA_ARC_108_MAG_00219
Bacillariophyta...Thalassiosira...Unique...9.64...TARA_ARC_108_MAG_00252
Bigyra...Cafeteria...Cluster_17...27.71...TARA_MED_95_MAG_00423
Bigyra...Cafeteria...Unique...36.14...TARA_ION_45_MAG_00147
Bigyra...Cafeteria...Unique...69.88...TARA_MED_95_MAG_00397
Brachiopoda...Lingula...Unique...15.66...TARA_MED_95_MAG_00431
Brachiopoda...Lingula...Unique...27.71...TARA_ARC_108_MAG_00231
Brachiopoda...Lingula...Unique...7.23...TARA_AON_82_MAG_00328
Cercozoa...Lotharella...Unique...51.81...TARA_MED_95_MAG_00402
Chlorophyta...Bathycoccus...Cluster_03...95.18...TARA_ION_45_MAG_00030
Chlorophyta...Bathycoccus...Cluster_08...87.95...TARA_PSE_93_MAG_00090
Chlorophyta...Bathycoccus...Cluster_13...98.80...TARA_PSE_93_MAG_00017
Chlorophyta...Bathycoccus...Unique...55.42...TARA_ARC_108_MAG_00264
Chlorophyta...Bathycoccus...Unique...63.86...TARA_AON_82_MAG_00271
Chlorophyta...Bathycoccus...Unique...73.49...TARA_AOS_82_MAG_00186
Chlorophyta...Bathycoccus...Unique...84.34...TARA_MED_95_MAG_00421
Chlorophyta...Bathycoccus...Unique...87.95...TARA_MED_95_MAG_00198
Chlorophyta...Crustomastix...Cluster_05...89.16...TARA_PON_109_MAG_00124
Chlorophyta...Crustomastix...Cluster_12...90.36...TARA_MED_95_MAG_00216
Chlorophyta...Micromonas...Cluster_04...89.16...TARA_IOS_50_MAG_00065
Chlorophyta...Micromonas...Cluster_09...96.39...TARA_ARC_108_MAG_00063
Chlorophyta...Micromonas...Unique...43.37...TARA_AON_82_MAG_00297
Chlorophyta...Micromonas...Unique...53.01...TARA_ION_45_MAG_00153
Chlorophyta...Micromonas...Unique...57.83...TARA_AOS_82_MAG_00137
Chlorophyta...Micromonas...Unique...57.83...TARA_ARC_108_MAG_00233
Chlorophyta...Micromonas...Unique...63.86...TARA_ION_45_MAG_00143
Chlorophyta...Micromonas...Unique...65.06...TARA_MED_95_MAG_00447
Chlorophyta...Micromonas...Unique...69.88...TARA_MED_95_MAG_00390
Chlorophyta...Micromonas...Unique...74.70...TARA_AOS_82_MAG_00181
Chlorophyta...Micromonas...Unique...80.72...TARA_MED_95_MAG_00308
Chlorophyta...Micromonas...Unique...85.54...TARA_AON_82_MAG_00118
Chlorophyta...Micromonas...Unique...93.98...TARA_ARC_108_MAG_00100
Chlorophyta...Micromonas...Unique...96.39...TARA_AON_82_MAG_00097
Chlorophyta...Nephroselmis...Unique...42.17...TARA_PSE_93_MAG_00220
Chlorophyta...Nephroselmis...Unique...49.40...TARA_PON_109_MAG_00222
Chlorophyta...Ostreococcus...Cluster_01...100.00...TARA_AON_82_MAG_00012
Chlorophyta...Ostreococcus...Cluster_10...100.00...TARA_ION_45_MAG_00010
Chlorophyta...Ostreococcus...Unique...79.52...TARA_PON_109_MAG_00166
Chlorophyta...Picochlorum...Unique...87.95...TARA_AON_82_MAG_00198
Chlorophyta...Prasinoderma...Cluster_06...80.72...TARA_AON_82_MAG_00340
Chlorophyta...Pycnococcus...Cluster_07...93.98...TARA_AOS_82_MAG_00032
Chlorophyta...Pycnococcus...Cluster_14...91.57...TARA_PSE_93_MAG_00121
Chlorophyta...Pycnococcus...Unique...56.63...TARA_AOS_82_MAG_00131
Chlorophyta...Pycnococcus...Unique...67.47...TARA_MED_95_MAG_00419
Chlorophyta...Pycnococcus...Unique...68.67...TARA_PSE_93_MAG_00200
Chlorophyta...Pycnococcus...Unique...68.67...TARA_PSE_93_MAG_00201
Chlorophyta...Pycnococcus...Unique...77.11...TARA_MED_95_MAG_00462
Chlorophyta...Pycnococcus...Unique...80.72...TARA_AON_82_MAG_00229
Chlorophyta...Pycnococcus...Unique...83.13...TARA_PSE_93_MAG_00182
Chlorophyta...Pycnococcus...Unique...90.36...TARA_AON_82_MAG_00189
Chlorophyta...Pyramimonas...Unique...63.86...TARA_ION_45_MAG_00163
Chlorophyta...Pyramimonas...Unique...85.54...TARA_PSE_93_MAG_00141
Chlorophyta...Tetraselmis...Cluster_11...69.88...TARA_IOS_50_MAG_00114
Chlorophyta...Tetraselmis...Unique...53.01...TARA_ION_45_MAG_00200
Chlorophyta...Tetraselmis...Unique...54.22...TARA_AON_82_MAG_00300
Chlorophyta...Tetraselmis...Unique...55.42...TARA_ION_45_MAG_00156
Chlorophyta...Tetraselmis...Unique...63.86...TARA_PON_109_MAG_00226
Choanozoa...Acanthoeca...Cluster_01...92.77...TARA_AON_82_MAG_00125
Choanozoa...Acanthoeca...Cluster_02...67.47...TARA_MED_95_MAG_00464
Choanozoa...Acanthoeca...Cluster_03...33.73...TARA_AON_82_MAG_00316
Choanozoa...Acanthoeca...Cluster_04...51.81...TARA_MED_95_MAG_00408
Choanozoa...Acanthoeca...Cluster_05...63.86...TARA_ARC_108_MAG_00317
Choanozoa...Acanthoeca...Unique...10.84...TARA_AON_82_MAG_00310
Choanozoa...Acanthoeca...Unique...10.84...TARA_ARC_108_MAG_00237
Choanozoa...Acanthoeca...Unique...12.05...TARA_AOS_82_MAG_00163
Choanozoa...Acanthoeca...Unique...1.20...TARA_ARC_108_MAG_00281
Choanozoa...Acanthoeca...Unique...13.25...TARA_ARC_108_MAG_00291
Choanozoa...Acanthoeca...Unique...13.25...TARA_ION_45_MAG_00165
Choanozoa...Acanthoeca...Unique...14.46...TARA_ARC_108_MAG_00260
Choanozoa...Acanthoeca...Unique...16.87...TARA_AON_82_MAG_00313
Choanozoa...Acanthoeca...Unique...16.87...TARA_ARC_108_MAG_00257
Choanozoa...Acanthoeca...Unique...19.28...TARA_AON_82_MAG_00304
Choanozoa...Acanthoeca...Unique...19.28...TARA_MED_95_MAG_00437
Choanozoa...Acanthoeca...Unique...20.48...TARA_MED_95_MAG_00481
Choanozoa...Acanthoeca...Unique...21.69...TARA_ARC_108_MAG_00250
Choanozoa...Acanthoeca...Unique...22.89...TARA_IOS_50_MAG_00149
Choanozoa...Acanthoeca...Unique...22.89...TARA_MED_95_MAG_00435
Choanozoa...Acanthoeca...Unique...26.51...TARA_PON_109_MAG_00258
Choanozoa...Acanthoeca...Unique...27.71...TARA_ARC_108_MAG_00266
Choanozoa...Acanthoeca...Unique...30.12...TARA_MED_95_MAG_00420
Choanozoa...Acanthoeca...Unique...31.33...TARA_ARC_108_MAG_00240
Choanozoa...Acanthoeca...Unique...31.33...TARA_PSE_93_MAG_00212
Choanozoa...Acanthoeca...Unique...38.55...TARA_ARC_108_MAG_00241
Choanozoa...Acanthoeca...Unique...39.76...TARA_ARC_108_MAG_00325
Choanozoa...Acanthoeca...Unique...39.76...TARA_MED_95_MAG_00417
Choanozoa...Acanthoeca...Unique...40.96...TARA_ION_45_MAG_00162
Choanozoa...Acanthoeca...Unique...44.58...TARA_ARC_108_MAG_00247
Choanozoa...Acanthoeca...Unique...46.99...TARA_AON_82_MAG_00347
Choanozoa...Acanthoeca...Unique...4.82...TARA_MED_95_MAG_00449
Choanozoa...Acanthoeca...Unique...51.81...TARA_MED_95_MAG_00400
Choanozoa...Acanthoeca...Unique...53.01...TARA_ARC_108_MAG_00279
Choanozoa...Acanthoeca...Unique...54.22...TARA_ARC_108_MAG_00255
Choanozoa...Acanthoeca...Unique...54.22...TARA_ARC_108_MAG_00278
Choanozoa...Acanthoeca...Unique...57.83...TARA_AON_82_MAG_00301
Choanozoa...Acanthoeca...Unique...71.08...TARA_ARC_108_MAG_00245
Choanozoa...Acanthoeca...Unique...7.23...TARA_MED_95_MAG_00488
Choanozoa...Acanthoeca...Unique...7.23...TARA_MED_95_MAG_00511
Choanozoa...Acanthoeca...Unique...83.13...TARA_ARC_108_MAG_00147
Choanozoa...Acanthoeca...Unique...85.54...TARA_MED_95_MAG_00273
Chordata...Ciona...Unique...13.25...TARA_ARC_108_MAG_00226
Chordata...Ciona...Unique...14.46...TARA_PSE_93_MAG_00215
Chordata...Ciona...Unique...18.07...TARA_MED_95_MAG_00416
Chordata...Ciona...Unique...2.41...TARA_AOS_82_MAG_00170
Chordata...Ciona...Unique...3.61...TARA_MED_95_MAG_00500
Chordata...Ciona...Unique...7.23...TARA_AOS_82_MAG_00159
Chordata...Oikopleura...Unique...0.00...TARA_ION_45_MAG_00190
Chordata...Oikopleura...Unique...10.84...TARA_MED_95_MAG_00455
Chordata...Oikopleura...Unique...12.05...TARA_IOS_50_MAG_00159
Chordata...Oikopleura...Unique...13.25...TARA_AOS_82_MAG_00177
Chordata...Oikopleura...Unique...13.25...TARA_IOS_50_MAG_00163
Chordata...Oikopleura...Unique...18.07...TARA_ION_45_MAG_00172
Chordata...Oikopleura...Unique...19.28...TARA_IOS_50_MAG_00167
Chordata...Oikopleura...Unique...19.28...TARA_PSE_93_MAG_00222
Chordata...Oikopleura...Unique...21.69...TARA_ARC_108_MAG_00316
Chordata...Oikopleura...Unique...2.41...TARA_ION_45_MAG_00195
Chordata...Oikopleura...Unique...27.71...TARA_AON_82_MAG_00357
Chordata...Oikopleura...Unique...31.33...TARA_MED_95_MAG_00457
Chordata...Oikopleura...Unique...3.61...TARA_ION_45_MAG_00180
Chordata...Oikopleura...Unique...3.61...TARA_ION_45_MAG_00198
Chordata...Oikopleura...Unique...3.61...TARA_PON_109_MAG_00266
Chordata...Oikopleura...Unique...40.96...TARA_ARC_108_MAG_00318
Chordata...Oikopleura...Unique...44.58...TARA_MED_95_MAG_00450
Chordata...Oikopleura...Unique...4.82...TARA_MED_95_MAG_00456
Chordata...Oikopleura...Unique...4.82...TARA_MED_95_MAG_00486
Chordata...Oikopleura...Unique...4.82...TARA_MED_95_MAG_00507
Chordata...Oikopleura...Unique...6.02...TARA_ION_45_MAG_00185
Chordata...Oikopleura...Unique...6.02...TARA_MED_95_MAG_00465
Chordata...Oikopleura...Unique...6.02...TARA_MED_95_MAG_00479
Chordata...Oikopleura...Unique...6.02...TARA_PON_109_MAG_00267
Chordata...Oikopleura...Unique...65.06...TARA_ARC_108_MAG_00223
Chordata...Oikopleura...Unique...7.23...TARA_ION_45_MAG_00192
Chordata...Oikopleura...Unique...7.23...TARA_PON_109_MAG_00272
Chordata...Oikopleura...Unique...8.43...TARA_AON_82_MAG_00320
Chordata...Oikopleura...Unique...8.43...TARA_AOS_82_MAG_00167
Chordata...Oikopleura...Unique...8.43...TARA_ION_45_MAG_00176
Chordata...Oikopleura...Unique...9.64...TARA_IOS_50_MAG_00150
Ciliophora...Climacostomum...Unique...32.53...TARA_AON_82_MAG_00284
Ciliophora...Oxytricha...Unique...12.05...TARA_ARC_108_MAG_00299
Ciliophora...Oxytricha...Unique...9.64...TARA_ARC_108_MAG_00305
Ciliophora...Paramecium...Unique...4.82...TARA_MED_95_MAG_00445
Ciliophora...Paramecium...Unique...9.64...TARA_ARC_108_MAG_00283
Ciliophora...Schmidingerella...Unique...12.05...TARA_IOS_50_MAG_00158
Ciliophora...Schmidingerella...Unique...1.20...TARA_AOS_82_MAG_00178
Ciliophora...Schmidingerella...Unique...14.46...TARA_ARC_108_MAG_00298
Ciliophora...Schmidingerella...Unique...3.61...TARA_ARC_108_MAG_00273
Ciliophora...Schmidingerella...Unique...3.61...TARA_ARC_108_MAG_00277
Ciliophora...Schmidingerella...Unique...3.61...TARA_ARC_108_MAG_00296
Ciliophora...Schmidingerella...Unique...4.82...TARA_ARC_108_MAG_00322
Ciliophora...Schmidingerella...Unique...6.02...TARA_MED_95_MAG_00516
Ciliophora...Schmidingerella...Unique...8.43...TARA_ARC_108_MAG_00311
Ciliophora...Schmidingerella...Unique...9.64...TARA_ARC_108_MAG_00321
Ciliophora...Schmidingerella...Unique...9.64...TARA_MED_95_MAG_00514
Ciliophora...Strombidium...Unique...12.05...TARA_ARC_108_MAG_00302
Ciliophora...Strombidium...Unique...2.41...TARA_ARC_108_MAG_00294
Ciliophora...Strombidium...Unique...9.64...TARA_ARC_108_MAG_00301
Ciliophora...Strombidium...Unique...9.64...TARA_ARC_108_MAG_00309
Ciliophora...Tetrahymena...Unique...14.46...TARA_IOS_50_MAG_00155
Ciliophora...Tetrahymena...Unique...40.96...TARA_ARC_108_MAG_00306
Ciliophora...Tetrahymena...Unique...6.02...TARA_IOS_50_MAG_00137
Ciliophora...Tetrahymena...Unique...9.64...TARA_ARC_108_MAG_00274
Ciliophora...Tiarina...Unique...40.96...TARA_ARC_108_MAG_00238
Cnidaria...Clytia...Unique...1.20...TARA_PON_109_MAG_00263
Cnidaria...Clytia...Unique...14.46...TARA_ARC_108_MAG_00242
Cnidaria...Clytia...Unique...3.61...TARA_ARC_108_MAG_00271
Cnidaria...Stylophora...Unique...0.00...TARA_AON_82_MAG_00348
Cryptophyta...Geminigera...Unique...20.48...TARA_AON_82_MAG_00306
Cryptophyta...Geminigera...Unique...32.53...TARA_ARC_108_MAG_00312
Cryptophyta...Geminigera...Unique...34.94...TARA_ARC_108_MAG_00244
Cryptophyta...Geminigera...Unique...4.82...TARA_AON_82_MAG_00303
Cryptophyta...Geminigera...Unique...51.81...TARA_AON_82_MAG_00302
Cryptophyta...Goniomonas...Unique...22.89...TARA_ION_45_MAG_00187
Ctenophora...Mnemiopsis...Unique...15.66...TARA_ARC_108_MAG_00254
Ctenophora...Mnemiopsis...Unique...22.89...TARA_ARC_108_MAG_00227
Ctenophora...Mnemiopsis...Unique...27.71...TARA_ARC_108_MAG_00225
Echinodermata...Acanthaster...Unique...0.00...TARA_ARC_108_MAG_00300
Echinodermata...Acanthaster...Unique...0.00...TARA_ARC_108_MAG_00307
Echinodermata...Apostichopus...Unique...6.02...TARA_MED_95_MAG_00478
Haptophyta...Chrysochromulina...Cluster_10...39.76...TARA_MED_95_MAG_00433.gmove.gff.exons-intron
Haptophyta...Chrysochromulina...Cluster_12...38.55...TARA_AON_82_MAG_00283.gmove.gff.exons-intron
Haptophyta...Chrysochromulina...Cluster_19...40.96...TARA_AOS_82_MAG_00140.gmove.gff.exons-intron
Haptophyta...Chrysochromulina...Cluster_31...77.11...TARA_ION_45_MAG_00201.gmove.gff.exons-intron
Haptophyta...Chrysochromulina...Unique...13.25...TARA_MED_95_MAG_00442
Haptophyta...Chrysochromulina...Unique...14.46...TARA_AOS_82_MAG_00145
Haptophyta...Chrysochromulina...Unique...16.87...TARA_AOS_82_MAG_00141
Haptophyta...Chrysochromulina...Unique...20.48...TARA_ARC_108_MAG_00246
Haptophyta...Chrysochromulina...Unique...21.69...TARA_AOS_82_MAG_00149
Haptophyta...Chrysochromulina...Unique...22.89...TARA_PSE_93_MAG_00218
Haptophyta...Chrysochromulina...Unique...24.10...TARA_PON_109_MAG_00229
Haptophyta...Chrysochromulina...Unique...27.71...TARA_AON_82_MAG_00278
Haptophyta...Chrysochromulina...Unique...28.92...TARA_AOS_82_MAG_00144
Haptophyta...Chrysochromulina...Unique...31.33...TARA_AON_82_MAG_00315
Haptophyta...Chrysochromulina...Unique...39.76...TARA_PON_109_MAG_00232
Haptophyta...Chrysochromulina...Unique...44.58...TARA_MED_95_MAG_00469
Haptophyta...Chrysochromulina...Unique...45.78...TARA_AOS_82_MAG_00184
Haptophyta...Chrysochromulina...Unique...57.83...TARA_ARC_108_MAG_00315
Haptophyta...Chrysochromulina...Unique...57.83...TARA_ARC_108_MAG_00320
Haptophyta...Chrysochromulina...Unique...59.04...TARA_ARC_108_MAG_00324
Haptophyta...Chrysochromulina...Unique...61.45...TARA_ARC_108_MAG_00289
Haptophyta...Chrysochromulina...Unique...67.47...TARA_MED_95_MAG_00444
Haptophyta...Chrysochromulina...Unique...68.67...TARA_MED_95_MAG_00458
Haptophyta...Chrysochromulina...Unique...69.88...TARA_AON_82_MAG_00356
Haptophyta...Chrysochromulina...Unique...69.88...TARA_MED_95_MAG_00395
Haptophyta...Chrysochromulina...Unique...71.08...TARA_AON_82_MAG_00341
Haptophyta...Chrysochromulina...Unique...71.08...TARA_AON_82_MAG_00354
Haptophyta...Chrysochromulina...Unique...71.08...TARA_ARC_108_MAG_00326
Haptophyta...Chrysochromulina...Unique...8.43...TARA_ARC_108_MAG_00259
Haptophyta...Emiliania...Unique...18.07...TARA_AON_82_MAG_00351
Haptophyta...Emiliania...Unique...20.48...TARA_AOS_82_MAG_00161
Haptophyta...Emiliania...Unique...31.33...TARA_MED_95_MAG_00430
Haptophyta...Emiliania...Unique...3.61...TARA_ARC_108_MAG_00275
Haptophyta...Haptolina...Unique...48.19...TARA_ARC_108_MAG_00303
Haptophyta...Haptolina...Unique...56.63...TARA_ARC_108_MAG_00323
Haptophyta...Isochrysis...Unique...66.27...TARA_MED_95_MAG_00393
Haptophyta...Phaeocystis...Cluster_15...39.76...TARA_MED_95_MAG_00453
Haptophyta...Phaeocystis...Cluster_20...37.35...TARA_AON_82_MAG_00337
Haptophyta...Phaeocystis...Unique...1.20...TARA_AOS_82_MAG_00182
Haptophyta...Phaeocystis...Unique...13.25...TARA_ION_45_MAG_00169
Haptophyta...Phaeocystis...Unique...13.25...TARA_IOS_50_MAG_00142
Haptophyta...Phaeocystis...Unique...32.53...TARA_ION_45_MAG_00154
Haptophyta...Phaeocystis...Unique...32.53...TARA_PON_109_MAG_00250
Haptophyta...Phaeocystis...Unique...43.37...TARA_AOS_82_MAG_00183
Haptophyta...Phaeocystis...Unique...48.19...TARA_ION_45_MAG_00168
Haptophyta...Phaeocystis...Unique...49.40...TARA_ARC_108_MAG_00319
Haptophyta...Phaeocystis...Unique...51.81...TARA_MED_95_MAG_00492
Haptophyta...Phaeocystis...Unique...55.42...TARA_ARC_108_MAG_00248
Haptophyta...Phaeocystis...Unique...56.63...TARA_MED_95_MAG_00403
Haptophyta...Phaeocystis...Unique...8.43...TARA_MED_95_MAG_00438
Haptophyta...Phaeocystis...Unique...9.64...TARA_AON_82_MAG_00318
Haptophyta...Phaeocystis...Unique...9.64...TARA_AOS_82_MAG_00154
Haptophyta...Phaeocystis...Unique...9.64...TARA_ARC_108_MAG_00268
Haptophyta...Prymnesium...Unique...10.84...TARA_AON_82_MAG_00299
Haptophyta...Prymnesium...Unique...39.76...TARA_PSE_93_MAG_00203
Haptophyta...Prymnesium...Unique...40.96...TARA_AOS_82_MAG_00142
Haptophyta...Prymnesium...Unique...42.17...TARA_IOS_50_MAG_00134
Haptophyta...Prymnesium...Unique...44.58...TARA_ION_45_MAG_00152
Haptophyta...Prymnesium...Unique...44.58...TARA_PSE_93_MAG_00219
Haptophyta...Prymnesium...Unique...46.99...TARA_MED_95_MAG_00439
Haptophyta...Prymnesium...Unique...48.19...TARA_AOS_82_MAG_00132
Haptophyta...Prymnesium...Unique...48.19...TARA_PON_109_MAG_00231
Haptophyta...Prymnesium...Unique...57.83...TARA_MED_95_MAG_00515
Haptophyta...Prymnesium...Unique...8.43...TARA_AOS_82_MAG_00158
Haptophyta...Prymnesium...Unique...8.43...TARA_ARC_108_MAG_00314
Heterokontophyta...Phytophthora...Unique...65.06...TARA_ARC_108_MAG_00235
Miozoa...Alexandrium...Cluster_01...87.95...TARA_AON_82_MAG_00137
Miozoa...Alexandrium...Cluster_03...89.16...TARA_AON_82_MAG_00160
Miozoa...Alexandrium...Cluster_05...83.13...TARA_IOS_50_MAG_00098
Miozoa...Alexandrium...Cluster_06...68.67...TARA_AON_82_MAG_00272
Miozoa...Alexandrium...Cluster_08...46.99...TARA_AON_82_MAG_00275
Miozoa...Alexandrium...Cluster_28...60.24...TARA_PON_109_MAG_00219
Miozoa...Alexandrium...Unique...16.87...TARA_AOS_82_MAG_00150
Miozoa...Alexandrium...Unique...31.33...TARA_AOS_82_MAG_00135
Miozoa...Alexandrium...Unique...32.53...TARA_ARC_108_MAG_00243
Miozoa...Alexandrium...Unique...38.55...TARA_AON_82_MAG_00276
Miozoa...Alexandrium...Unique...43.37...TARA_ION_45_MAG_00145
Miozoa...Alexandrium...Unique...63.86...TARA_ARC_108_MAG_00220
Miozoa...Alexandrium...Unique...66.27...TARA_AON_82_MAG_00281
Miozoa...Alexandrium...Unique...81.93...TARA_MED_95_MAG_00378
Miozoa...Alexandrium...Unique...86.75...TARA_ARC_108_MAG_00188
Miozoa...Symbiodinium...Cluster_16...37.35...TARA_AON_82_MAG_00292
Miozoa...Symbiodinium...Cluster_35...73.49...TARA_PSE_93_MAG_00188
Miozoa...Symbiodinium...Unique...1.20...TARA_AOS_82_MAG_00172
Miozoa...Symbiodinium...Unique...13.25...TARA_PON_109_MAG_00261
Miozoa...Symbiodinium...Unique...16.87...TARA_AON_82_MAG_00355
Miozoa...Symbiodinium...Unique...7.23...TARA_AON_82_MAG_00307
Myzozoa...Durinskia...Unique...75.90...TARA_MED_95_MAG_00467
Myzozoa...Kryptoperidinium...Unique...75.90...TARA_MED_95_MAG_00424
Myzozoa...Oxyrrhis...Unique...19.28...TARA_ARC_108_MAG_00236
Ochrophyta...Aureococcus...Cluster_22...65.06...TARA_IOS_50_MAG_00124
Ochrophyta...Aureococcus...Unique...44.58...TARA_PON_109_MAG_00221
Ochrophyta...Aureococcus...Unique...46.99...TARA_AON_82_MAG_00274
Ochrophyta...Aureococcus...Unique...46.99...TARA_IOS_50_MAG_00127
Ochrophyta...Aureococcus...Unique...69.88...TARA_AOS_82_MAG_00129
Ochrophyta...Bolidomonas...Unique...68.67...TARA_ARC_108_MAG_00221
Ochrophyta...Bolidomonas...Unique...73.49...TARA_PON_109_MAG_00217
Ochrophyta...Dinobryon...Unique...15.66...TARA_ARC_108_MAG_00234
Ochrophyta...Dinobryon...Unique...39.76...TARA_ARC_108_MAG_00261
Ochrophyta...Florenciella...Cluster_13...60.24...TARA_AOS_82_MAG_00185
Ochrophyta...Florenciella...Cluster_18...54.22...TARA_AON_82_MAG_00334
Ochrophyta...Florenciella...Cluster_24...42.17...TARA_PSE_93_MAG_00207
Ochrophyta...Florenciella...Cluster_30...28.92...TARA_IOS_50_MAG_00135
Ochrophyta...Florenciella...Unique...13.25...TARA_ARC_108_MAG_00262
Ochrophyta...Florenciella...Unique...18.07...TARA_AON_82_MAG_00295
Ochrophyta...Florenciella...Unique...18.07...TARA_ION_45_MAG_00160
Ochrophyta...Florenciella...Unique...18.07...TARA_PON_109_MAG_00239
Ochrophyta...Florenciella...Unique...31.33...TARA_MED_95_MAG_00443
Ochrophyta...Florenciella...Unique...32.53...TARA_MED_95_MAG_00425
Ochrophyta...Florenciella...Unique...3.61...TARA_MED_95_MAG_00475
Ochrophyta...Florenciella...Unique...37.35...TARA_ARC_108_MAG_00310
Ochrophyta...Florenciella...Unique...63.86...TARA_ION_45_MAG_00177
Ochrophyta...Florenciella...Unique...63.86...TARA_MED_95_MAG_00409
Ochrophyta...Florenciella...Unique...78.31...TARA_MED_95_MAG_00396
Ochrophyta...Nannochloropsis...Unique...40.96...TARA_MED_95_MAG_00413
Ochrophyta...Paraphysomonas...Cluster_33...63.86...TARA_MED_95_MAG_00434
Ochrophyta...Paraphysomonas...Unique...18.07...TARA_MED_95_MAG_00428
Ochrophyta...Paraphysomonas...Unique...26.51...TARA_AON_82_MAG_00280
Ochrophyta...Paraphysomonas...Unique...33.73...TARA_ION_45_MAG_00170
Ochrophyta...Paraphysomonas...Unique...34.94...TARA_PSE_93_MAG_00214
Ochrophyta...Paraphysomonas...Unique...48.19...TARA_ION_45_MAG_00194
Ochrophyta...Paraphysomonas...Unique...49.40...TARA_MED_95_MAG_00470
Ochrophyta...Paraphysomonas...Unique...56.63...TARA_MED_95_MAG_00415
Ochrophyta...Paraphysomonas...Unique...60.24...TARA_ARC_108_MAG_00224
Ochrophyta...Paraphysomonas...Unique...61.45...TARA_MED_95_MAG_00398
Ochrophyta...Paraphysomonas...Unique...66.27...TARA_MED_95_MAG_00422
Ochrophyta...Paraphysomonas...Unique...69.88...TARA_MED_95_MAG_00389
Ochrophyta...Paraphysomonas...Unique...79.52...TARA_MED_95_MAG_00407
Ochrophyta...Paraphysomonas...Unique...80.72...TARA_ARC_108_MAG_00215
Ochrophyta...Paraphysomonas...Unique...83.13...TARA_MED_95_MAG_00362
Ochrophyta...Pelagococcus...Unique...25.30...TARA_AOS_82_MAG_00162
Ochrophyta...Pelagococcus...Unique...40.96...TARA_ARC_108_MAG_00263
Ochrophyta...Pelagomonas...Cluster_21...90.36...TARA_AOS_82_MAG_00045
Ochrophyta...Pelagomonas...Unique...85.54...TARA_ARC_108_MAG_00123
Ochrophyta...Pseudopedinella...Unique...21.69...TARA_ARC_108_MAG_00256
Ochrophyta...Pteridomonas...Unique...21.69...TARA_ARC_108_MAG_00272
Ochrophyta...Synedropsis...Unique...83.13...TARA_ARC_108_MAG_00165
Rotifera...Brachionus...Unique...24.10...TARA_ARC_108_MAG_00251

## Sheet: Supplementary Table 4
species	marine	ie	marine and IE	nonmarine and IE
Chaetoceros_socialis	1	0	0	0
Cylindrotheca_fusiformis	1	1	1	0
Phaeodactylum_tricornutum_CCAP_1055/1	1	0	0	0
Synedropsis_hyperboreoides	1	0	0	0
Minutocellus_polymorphus	1	1	1	0
Extubocellulus_cribriger	1	0	0	0
Thalassiosira_pseudonana_CCMP1335	1	1	1	0
Attheya_sp._CCMP212	1	0	0	0
Thalassiosira_gravida	1	1	1	0
Leptocylindrus_danicus	1	0	0	0
Thalassiosira_oceanica_CCMP1005	1	1	1	0
Skeletonema_cf._pseudocostatum	1	1	1	0
Stephanopyxis_palmeriana	1	1	1	0
Fragilariopsis_pseudonana	1	1	1	0
Fragilariopsis_cylindrus_CCMP1102	1	1	1	0
Pseudo-nitzschia_australis	1	0	0	0
Pseudo-nitzschia_multistriata	1	0	0	0
Fistulifera_solaris	1	0	0	0
Bolidomonas_mediterranea	1	1	1	0
Ectocarpus_siliculosus	1	0	0	0
Ectocarpus_sp._UTEX_LB_1433	1	0	0	0
Nannochloropsis_gaditana_CCMP526	1	0	0	0
Nannochloropsis_limnetica	1	0	0	0
Nannochloropsis_salina_CCMP537	1	0	0	0
Pelagomonas_calceolata	1	1	1	0
Pelagococcus_subviridis	1	1	1	0
Aureococcus_anophagefferens	1	1	1	0
Dinobryon_sertularia	1	1	1	0
Paraphysomonas_butcheri	1	1	1	0
Florenciella_parvula	1	1	1	0
Pseudopedinella_sp._HSY-2011	1	0	0	0
Pteridomonas_danica	1	0	0	0
Phytophthora_vignae_f._sp._adzukicola	1	0	0	0
Phytophthora_sojae_strain_P6497	0	0	0	0
Phytophthora_fragariae	0	0	0	0
Phytophthora_rubi	0	0	0	0
Phytophthora_megakarya	0	0	0	0
Peronospora_effusa	0	0	0	0
Phytophthora_infestans_PIC99189	0	0	0	0
Phytophthora_nicotianae_var._parasitica	0	0	0	0
Phytophthora_cactorum_var._applanata	0	0	0	0
Phytophthora_palmivora_var._palmivora	0	0	0	0
Phytophthora_kernoviae_00238/432	0	0	0	0
Plasmopara_halstedii	0	0	0	0
Phytophthora_parasitica_INRA-310	0	0	0	0
Pythium_insidiosum	1	0	0	0
Pythium_oligandrum	0	0	0	0
Pythium_brassicum	0	0	0	0
Saprolegnia_parasitica_N12	1	0	0	0
Saprolegnia_diclina_VS20	1	0	0	0
Aphanomyces_invadans	1	0	0	0
Aphanomyces_stellatus	0	0	0	0
Aphanomyces_astaci	0	0	0	0
Aphanomyces_euteiches_f._sp._phaseoli	0	0	0	0
Albugo_candida_2VRR	0	0	0	0
Bremia_lactucae	0	0	0	0
Thraustotheca_clavata	0	0	0	0
Achlya_hypogyna_ATCC_48635	0	0	0	0
Hyphochytrium_catenoides	0	0	0	0
Cafeteria_minima	1	0	0	0
Cafeteria_roenbergensis	1	0	0	0
Blastocystis_hominis	0	0	0	0
Blastocystis_sp._PR-9	0	1	0	1
Hondaea_fermentalgiana	1	0	0	0
Plasmodiophora_brassicae	0	0	0	0
Reticulomyxa_filosa	1	0	0	0
Lotharella_vacuolata	1	0	0	0
Lotharella_oceanica	1	0	0	0
Bigelowiella_natans_CCMP2755	1	0	0	0
Paulinella_micropora	1	0	0	0
Climacostomum_virens	1	0	0	0
Stentor_coeruleus	1	0	0	0
Tetrahymena_bergeri	1	0	0	0
Tetrahymena_thermophila_SB210	1	0	0	0
Ichthyophthirius_multifiliis_strain_G5	1	0	0	0
Pseudocohnilembus_persalinus	1	0	0	0
Paramecium_woodruffi	1	0	0	0
Paramecium_tetraurelia_strain_d4-2	1	0	0	0
Tiarina_fusa	1	0	0	0
Stylonychia_lemnae	1	0	0	0
Oxytricha_sp._Oc_L1	1	0	0	0
Oxytricha_trifallax	1	0	0	0
Schmidingerella_arcuata	1	0	0	0
Strombidium_rassoulzadegani	1	0	0	0
Halteria_grandinella	1	0	0	0
Theileria_orientalis_strain_Shintoku	0	0	0	0
Theileria_parva_strain_Muguga	0	0	0	0
Theileria_annulata_strain_Ankara	0	0	0	0
Babesia_microti_strain_RI	0	0	0	0
Babesia_ovata	0	0	0	0
Babesia_sp._venatorum	0	0	0	0
Babesia_bigemina	0	0	0	0
Babesia_bovis_T2Bo	0	0	0	0
Theileria_equi_strain_WA	0	0	0	0
Plasmodium_cynomolgi_strain_Mulligan/NIH	0	0	0	0
Plasmodium_vivax_Sal-1	0	0	0	0
Plasmodium_knowlesi_strain_H	0	0	0	0
Plasmodium_gonderi	0	0	0	0
Plasmodium_malariae	0	0	0	0
Plasmodium_ovale_curtisi	0	0	0	0
Plasmodium_yoelii_killicki	0	0	0	0
Plasmodium_berghei_ANKA	0	0	0	0
Plasmodium_vinckei_petteri	0	0	0	0
Plasmodium_chabaudi_chabaudi	0	0	0	0
Plasmodium_sp._1227	0	0	0	0
Plasmodium_gallinaceum_RP	0	0	0	0
Plasmodium_relictum_B170	0	0	0	0
Plasmodium_reichenowi	0	0	0	0
Plasmodium_falciparum_Santa_Lucia	0	0	0	0
Plasmodium_gaboni_K	0	0	0	0
Hepatocystis_sp._CRNP11	0	0	0	0
Plasmodium_fragile	0	0	0	0
Plasmodium_coatneyi	0	0	0	0
Plasmodium_inui_San_Antonio_1	0	0	0	0
Eimeria_acervulina	0	0	0	0
Eimeria_maxima	0	0	0	0
Eimeria_praecox	0	0	0	0
Eimeria_necatrix	0	0	0	0
Eimeria_brunetti	0	0	0	0
Eimeria_mitis	0	0	0	0
Eimeria_tenella_strain_Penn_State	0	0	0	0
Cystoisospora_suis	0	0	0	0
Toxoplasma_gondii_BRC_TgH_26044	0	0	0	0
Besnoitia_besnoiti	0	0	0	0
Neospora_caninum_Liverpool	0	0	0	0
Hammondia_hammondi	0	0	0	0
Cyclospora_cayetanensis	0	0	0	0
Gregarina_niphandrodes	0	0	0	0
Ascogregarina_taiwanensis	0	0	0	0
Cryptosporidium_meleagridis	0	0	0	0
Cryptosporidium_muris_RN66	0	0	0	0
Cryptosporidium_parvum_mouse_genotype	0	0	0	0
Cryptosporidium_tyzzeri	0	0	0	0
Cryptosporidium_andersoni	0	0	0	0
Cryptosporidium_ubiquitum	0	0	0	0
Cryptosporidium_hominis_TU502	0	0	0	0
Oxyrrhis_maritima	1	1	1	0
Durinskia_capensis	1	0	0	0
Kryptoperidinium_foliaceum	1	0	0	0
Symbiodinium_kawagutii	1	1	1	0
Symbiodinium_microadriaticum_subsp._microadriaticum	1	1	1	0
Alexandrium_cf._fundyense	1	1	1	0
Vitrella_brassicaformis_CCMP3155	1	0	0	0
Perkinsus_olseni	1	0	0	0
Perkinsus_marinus_ATCC_50983	0	0	0	0
Perkinsus_chesapeaki_ATCC_PRA-65	1	0	0	0
Prymnesium_neolepis	1	1	1	0
Haptolina_ericina	1	1	1	0
Chrysochromulina_parkeae	1	1	1	0
Isochrysis_sp._MBIC10557	1	0	0	0
Emiliania_sp._MBIC10582	1	1	1	0
Emiliania_huxleyi_CCMP371	1	1	1	0
Phaeocystis_jahnii	1	1	1	0
Chlamydomonas_eustigma	1	0	0	0
Gonium_pectorale	1	0	0	0
Volvox_carteri_f._nagariensis	1	0	0	0
Chlamydomonas_reinhardtii_CC3269	1	0	0	0
Haematococcus_lacustris	1	0	0	0
Monoraphidium_neglectum	1	0	0	0
Raphidocelis_subcapitata	1	0	0	0
Chlorella_variabilis	1	0	0	0
Chlorella_sorokiniana	1	0	0	0
Micractinium_conductrix	1	0	0	0
Helicosporidium_sp._ex_Cyrtobagous_salviniae	1	0	0	0
Auxenochlorella_protothecoides_sp_0710	1	0	0	0
Coccomyxa_subellipsoidea_C-169	1	0	0	0
Ostreococcus_tauri	1	0	0	0
Ostreococcus_mediterraneus	1	0	0	0
Bathycoccus_prasinos_RCC1105	1	0	0	0
Micromonas_bravo	1	1	1	0
Micromonas_commoda	1	1	1	0
Micromonas_pusilla_CCMP1545	1	1	1	0
Crustomastix_stigmatica	1	1	1	0
Pyramimonas_australis	1	0	0	0
Pycnococcus_provasolii	1	1	1	0
Tetraselmis_convolutae	1	1	1	0
Nephroselmis_anterostigmatica	1	1	1	0
Tetrabaena_socialis	1	0	0	0
Prasinoderma_coloniale	1	0	0	0
Chloropicon_primus	1	0	0	0
Brassica_rapa	0	0	0	0
Eutrema_salsugineum	0	0	0	0
Microthlaspi_erraticum	0	0	0	0
Arabis_nemorensis	0	0	0	0
Arabis_alpina	0	0	0	0
Brassica_napus_var._napus	0	0	0	0
Brassica_cretica	0	0	0	0
Arabidopsis_thaliana	0	0	0	0
Arabidopsis_lyrata_subsp._petraea	0	0	0	0
Capsella_rubella	0	0	0	0
Gossypium_mustelinum	0	0	0	0
Gossypium_tomentosum	0	0	0	0
Gossypium_darwinii	0	0	0	0
Gossypium_barbadense_var._brasiliense	0	0	0	0
Gossypium_arboreum	0	0	0	0
Gossypium_raimondii	0	0	0	0
Gossypium_australe	0	0	0	0
Hibiscus_syriacus_var._amplissimus	0	0	0	0
Corchorus_olitorius	0	0	0	0
Corchorus_capsularis	0	0	0	0
Theobroma_cacao	0	0	0	0
Citrus_clementina	0	0	0	0
Citrus_unshiu	0	0	0	0
Citrus_sinensis_var._brasiliensis	0	0	0	0
Acer_yangbiense	0	0	0	0
Eucalyptus_grandis	0	0	0	0
Punica_granatum	0	0	0	0
Parasponia_andersonii	0	0	0	0
Trema_orientale	0	0	0	0
Cannabis_sativa_subsp._indica	0	0	0	0
Morus_notabilis	0	0	0	0
Rhamnella_rubrinervis	0	0	0	0
Malus_domestica_subsp._chinensis	0	0	0	0
Malus_baccata_f._minor	0	0	0	0
Pyrus_ussuriensis_var._aromatica	0	0	0	0
Prunus_yedoensis_var._angustipetala	0	0	0	0
Prunus_persica_f._compressa	0	0	0	0
Prunus_dulcis_var._amara	0	0	0	0
Rosa_chinensis_f._mutabilis	0	0	0	0
Carpinus_fangiana	0	0	0	0
Betula_nana_subsp._exilis	0	0	0	0
Quercus_suber	0	0	0	0
Castanea_mollissima	0	0	0	0
Cucumis_melo_var._flexuosus	0	0	0	0
Cucumis_sativus_var._sikkimensis	0	0	0	0
Trifolium_medium	0	0	0	0
Trifolium_pratense_subsp._pratense	0	0	0	0
Trifolium_subterraneum_subsp._brachycalycinum	0	0	0	0
Medicago_truncatula_f._tricycla	0	0	0	0
Cajanus_cajan	0	0	0	0
Spatholobus_suberectus	0	0	0	0
Vigna_angularis_var._nipponensis	0	0	0	0
Vigna_unguiculata_subsp._sesquipedalis	0	0	0	0
Phaseolus_vulgaris_var._nanus	0	0	0	0
Glycine_soja	0	0	0	0
Glycine_max	0	0	0	0
Mucuna_pruriens_var._utilis	0	0	0	0
Arachis_hypogaea_var._vulgaris	0	0	0	0
Lupinus_albus_subsp._graecus	0	0	0	0
Lupinus_angustifolius_subsp._angustifolius	0	0	0	0
Manihot_esculenta_subsp._peruviana	0	0	0	0
Hevea_brasiliensis_subsp._brasiliensis	0	0	0	0
Ricinus_communis	0	0	0	0
Jatropha_curcas	0	0	0	0
Populus_trichocarpa	0	0	0	0
Populus_alba_var._pyramidalis	0	0	0	0
Salix_brachista	0	0	0	0
Cephalotus_follicularis	0	0	0	0
Vitis_vinifera_subsp._sylvestris	0	0	0	0
Ipomoea_nil	0	0	0	0
Cuscuta_australis_var._tinei	0	0	0	0
Solanum_chilense	0	0	0	0
Solanum_lycopersicum_var._cerasiforme	0	0	0	0
Capsicum_chinense	0	0	0	0
Capsicum_annuum_Cerasiforme_Group	0	0	0	0
Capsicum_baccatum_var._praetermissum	0	0	0	0
Nicotiana_attenuata	0	0	0	0
Coffea_canephora_subsp._canephora	0	0	0	0
Erythranthe_guttata	0	0	0	0
Striga_asiatica	0	0	0	0
Salvia_splendens	0	0	0	0
Genlisea_aurea	0	0	0	0
Handroanthus_impetiginosus	0	0	0	0
Dorcoceras_hygrometricum	0	0	0	0
Mikania_micrantha	0	0	0	0
Helianthus_annuus_subsp._annuus	0	0	0	0
Artemisia_annua	0	0	0	0
Lactuca_sativa_var._crispa	0	0	0	0
Cynara_cardunculus_var._scolymus	0	0	0	0
Daucus_carota_subsp._maritimus	0	0	0	0
Apium_graveolens_Dulce_Group	0	0	0	0
Actinidia_chinensis_var._rufopulpa	0	0	0	0
Rhododendron_williamsianum	0	0	0	0
Camellia_sinensis_var._assamica	0	0	0	0
Nyssa_sinensis	0	0	0	0
Spinacia_oleracea	0	0	0	0
Beta_vulgaris_subsp._adanensis	0	0	0	0
Nelumbo_nucifera_subsp._nucifera	0	0	0	0
Aquilegia_coerulea_var._pinetorum	0	0	0	0
Thalictrum_thalictroides	0	0	0	0
Papaver_somniferum_subsp._setigerum	0	0	0	0
Macleaya_cordata	0	0	0	0
Colocasia_esculenta_var._fontanesii	0	0	0	0
Zostera_marina	0	0	0	0
Musa_balbisiana_var._balbisiana	0	0	0	0
Ensete_ventricosum	0	0	0	0
Cocos_nucifera	0	0	0	0
Oryza_sativa_f._spontanea	0	0	0	0
Oryza_meyeriana_var._granulata	0	0	0	0
Hordeum_pubiflorum_subsp._halophilum	0	0	0	0
Hordeum_bulbosum_subsp._nodosum	0	0	0	0
Hordeum_vulgare_var._distichon	0	0	0	0
Triticum_turgidum_subsp._paleocolchicum	0	0	0	0
Triticum_aestivum_subsp._yunnanense	0	0	0	0
Triticum_urartu_var._nigrum	0	0	0	0
Brachypodium_distachyon	0	0	0	0
Panicum_miliaceum	0	0	0	0
Panicum_hallii_var._filipes	0	0	0	0
Setaria_italica	0	0	0	0
Setaria_viridis_subsp._pachystachys	0	0	0	0
Dichanthelium_oligosanthes_var._scribnerianum	0	0	0	0
Zea_mays_subsp._mexicana	0	0	0	0
Sorghum_bicolor	0	0	0	0
Eragrostis_curvula	0	0	0	0
Carex_littledalei	0	0	0	0
Ananas_comosus_var._bracteatus	0	0	0	0
Dendrobium_catenatum	0	0	0	0
Apostasia_shenzhenica	0	0	0	0
Asparagus_officinalis_subsp._prostratus	0	0	0	0
Cinnamomum_micranthum_f._kanehirae	0	0	0	0
Nymphaea_thermarum	0	0	0	0
Amborella_trichopoda	0	0	0	0
Selaginella_moellendorffii	0	0	0	0
Marchantia_polymorpha_subsp._ruderalis	0	0	0	0
Chara_braunii	1	0	0	0
Klebsormidium_nitens	1	0	0	0
Guillardia_theta_CCMP2712	1	0	0	0
Geminigera_cryophila_CCMP2564	1	1	1	0
Hemiselmis_andersenii	1	0	0	0
Cryptomonas_paramecium	1	0	0	0
Chroomonas_mesostigmatica_CCMP1168	1	0	0	0
Goniomonas_cf._pacifica	1	0	0	0
Gracilariopsis_chorda	1	0	0	0
Chondrus_crispus	1	0	0	0
Porphyra_umbilicalis	1	0	0	0
Porphyridium_purpureum	1	0	0	0
Cyanidioschyzon_merolae_strain_10D	1	0	0	0
Galdieria_sulphuraria	1	0	0	0
Tritrichomonas_foetus	0	0	0	0
Trichomonas_vaginalis_G3	0	0	0	0
Naegleria_fowleri	1	0	0	0
Naegleria_gruberi_strain_NEG-M	1	0	0	0
Andalucia_godoyi	1	0	0	0
Trypanosoma_conorhini	0	0	0	0
Trypanosoma_grayi	0	0	0	0
Trypanosoma_theileri	0	0	0	0
Trypanosoma_equiperdum	0	0	0	0
Trypanosoma_brucei_brucei_TREU927	0	0	0	0
Trypanosoma_rangeli_Choachi	0	0	0	0
Trypanosoma_congolense_IL3000	0	0	0	0
Trypanosoma_cruzi_JR_cl._4	0	0	0	0
Trypanosoma_vivax_Y486	0	0	0	0
Leptomonas_pyrrhocoris	0	0	0	0
Leptomonas_seymouri_BHU1095	0	0	0	0
Leishmania_donovani_complex_sp._KA-2011	0	0	0	0
Leishmania_infantum_JPCM5	0	0	0	0
Leishmania_major_strain_LV39c5	0	0	0	0
Leishmania_mexicana_venezuelensis	0	0	0	0
Leishmania_tarentolae	0	0	0	0
Leishmania_braziliensis_guyanensis	0	0	0	0
Leishmania_panamensis_MHOM/COL/81/L13	0	0	0	0
Strigomonas_culicis	0	0	0	0
Phytomonas_sp.	0	0	0	0
Angomonas_deanei	0	0	0	0
Bodo_saltans	1	0	0	0
Kipferlia_bialata	1	0	0	0
Giardia_lamblia_ATCC_50803	0	0	0	0
Giardia_intestinalis_ATCC_50581	0	0	0	0
Giardia_muris	0	0	0	0
Spironucleus_salmonicida	1	0	0	0
Streblomastix_strix	0	0	0	0
Entamoeba_histolytica_2759071	0	0	0	0
Entamoeba_dispar_SAW760	0	0	0	0
Entamoeba_nuttalli_P19	0	0	0	0
Entamoeba_invadens_IP1	0	0	0	0
Heterostelium_album_PN500	0	0	0	0
Acytostelium_subglobosum_LB1	0	0	0	0
Cavenderia_fasciculata_SH3	0	0	0	0
Tieghemostelium_lacteum	0	0	0	0
Dictyostelium_purpureum	1	0	0	0
Dictyostelium_discoideum_AX2	0	0	0	0
Polysphondylium_violaceum	0	0	0	0
Planoprotostelium_fungivorum	0	0	0	0
Acanthamoeba_castellanii_str._Neff	1	0	0	0
Vannella_aberdonica	1	0	0	0
Mnemiopsis_leidyi	1	0	0	0
Clytia_hemisphaerica	1	0	0	0
Enteromyxum_leei	0	0	0	0
Kudoa_iwatai	0	0	0	0
Myxobolus_squamalis	0	0	0	0
Thelohanellus_kitauei	0	0	0	0
Henneguya_salminicola	0	0	0	0
Nematostella_vectensis	1	0	0	0
Exaiptasia_pallida	1	0	0	0
Stylophora_madagascarensis	1	0	0	0
Stylophora_pistillata	1	0	0	0
Pocillopora_damicornis	1	0	0	0
Ciona_intestinalis_B_CG-2006	1	0	0	0
Oikopleura_labradoriensis	1	1	1	0
Oikopleura_dioica	1	1	1	0
Cricetulus_griseus	0	0	0	0
Mesocricetus_auratus	0	0	0	0
Neotoma_lepida_insularis	0	0	0	0
Mus_musculus_gentilulus	0	0	0	0
Apodemus_speciosus	0	0	0	0
Rattus_norvegicus_albus	0	0	0	0
Jaculus_jaculus_vocator	0	0	0	0
Chinchilla_lanigera	0	0	0	0
Octodon_degus	0	0	0	0
Heterocephalus_glaber	0	0	0	0
Fukomys_damarensis	0	0	0	0
Marmota_monax	0	0	0	0
Marmota_marmota_marmota	0	0	0	0
Ictidomys_tridecemlineatus_arenicola	0	0	0	0
Ochotona_princeps_princeps	0	0	0	0
Tupaia_chinensis	0	0	0	0
Macaca_fascicularis_philippinensis	0	0	0	0
Macaca_mulatta_lasiotus	0	0	0	0
Macaca_nemestrina_nemestrina	0	0	0	0
Cercocebus_atys_lunulatus	0	0	0	0
Pan_troglodytes_vellerosus	0	0	0	0
Pan_paniscus	0	0	0	0
Homo_sapiens_neanderthalensis	0	0	0	0
Pongo_abelii	0	0	0	0
Saimiri_boliviensis_boliviensis	0	0	0	0
Otolemur_garnettii_garnettii	0	0	0	0
Myotis_davidii	0	0	0	0
Myotis_brandtii_brandtii	0	0	0	0
Eptesicus_fuscus	0	0	0	0
Pteropus_alecto	0	0	0	0
Muntiacus_muntjak_annamensis	0	0	0	0
Muntiacus_reevesi_micrurus	0	0	0	0
Cervus_elaphus_wallichi	0	0	0	0
Cervus_hanglu_yarkandensis	0	0	0	0
Bos_mutus	0	0	0	0
Bos_taurus	0	0	0	0
Orcinus_orca	1	0	0	0
Sousa_chinensis	1	0	0	0
Monodon_monoceros	1	0	0	0
Pontoporia_blainvillei	0	0	0	0
Balaenoptera_physalus	1	0	0	0
Eschrichtius_robustus	1	0	0	0
Camelus_dromedarius	0	0	0	0
Camelus_bactrianus	0	0	0	0
Camelus_ferus	0	0	0	0
Ceratotherium_simum_cottoni	0	0	0	0
Ailuropoda_melanoleuca_qinlingensis	0	0	0	0
Leptonychotes_weddellii	1	0	0	0
Mirounga_leonina	1	0	0	0
Gulo_gulo	0	0	0	0
Mustela_putorius_furo	0	0	0	0
Crocuta_crocuta	0	0	0	0
Lynx_pardinus	0	0	0	0
Condylura_cristata	0	0	0	0
Sorex_araneus	0	0	0	0
Erinaceus_europaeus	0	0	0	0
Orycteropus_afer_afer	0	0	0	0
Elephantulus_edwardii	0	0	0	0
Trichechus_manatus_latirostris	1	0	0	0
Erythrura_gouldiae	0	0	0	0
Lonchura_striata_domestica	0	0	0	0
Melospiza_melodia_amaka	0	0	0	0
Ficedula_albicollis	0	0	0	0
Zosterops_borbonicus_borbonicus	0	0	0	0
Hirundo_rustica_transitiva	0	0	0	0
Parus_major_kapustini	0	0	0	0
Corvus_brachyrhynchos_brachyrhynchos	0	0	0	0
Manacus_vitellinus	0	0	0	0
Acanthisitta_chloris_chloris	0	0	0	0
Nestor_notabilis	0	0	0	0
Amazona_aestiva_aestiva	0	0	0	0
Cariama_cristata_cristata	0	0	0	0
Picoides_pubescens	0	0	0	0
Merops_nubicus_nubicoides	0	0	0	0
Buceros_rhinoceros_silvestris	0	0	0	0
Apaloderma_vittatum	0	0	0	0
Leptosomus_discolor	0	0	0	0
Colius_striatus	0	0	0	0
Tyto_alba_erlangeri	0	0	0	0
Haliaeetus_albicilla_albicilla	0	0	0	0
Cathartes_aura_ruficollis	0	0	0	0
Opisthocomus_hoazin	0	0	0	0
Limosa_lapponica_lapponica	0	0	0	0
Charadrius_vociferus	0	0	0	0
Podiceps_cristatus	0	0	0	0
Phoenicopterus_ruber_ruber	0	0	0	0
Eudyptula_albosignata	0	0	0	0
Eudyptula_minor	0	0	0	0
Eudyptula_novaehollandiae	0	0	0	0
Spheniscus_demersus	0	0	0	0
Spheniscus_magellanicus	0	0	0	0
Spheniscus_mendiculus	0	0	0	0
Spheniscus_humboldti	0	0	0	0
Eudyptes_sclateri	0	0	0	0
Eudyptes_chrysolophus	0	0	0	0
Eudyptes_schlegeli	0	0	0	0
Eudyptes_robustus	0	0	0	0
Eudyptes_pachyrhynchus	0	0	0	0
Eudyptes_chrysocome_chrysocome	0	0	0	0
Eudyptes_filholi	0	0	0	0
Eudyptes_moseleyi	0	0	0	0
Megadyptes_antipodes_antipodes	0	0	0	0
Pygoscelis_antarcticus	0	0	0	0
Pygoscelis_papua_papua	0	0	0	0
Pygoscelis_adeliae	0	0	0	0
Aptenodytes_patagonicus	0	0	0	0
Aptenodytes_forsteri	0	0	0	0
Fulmarus_glacialis_PS-2	0	0	0	0
Egretta_garzetta	0	0	0	0
Pelecanus_crispus	0	0	0	0
Nipponia_nippon	0	0	0	0
Phalacrocorax_carbo_carbo	0	0	0	0
Gavia_stellata	0	0	0	0
Eurypyga_helias	0	0	0	0
Phaethon_lepturus_fulvus	0	0	0	0
Balearica_regulorum_gibbericeps	0	0	0	0
Cuculus_canorus_telephonus	0	0	0	0
Chlamydotis_macqueenii	0	0	0	0
Tauraco_erythrolophus	0	0	0	0
Pterocles_gutturalis	0	0	0	0
Mesitornis_unicolor	0	0	0	0
Patagioenas_fasciata_monilis	0	0	0	0
Columba_livia	0	0	0	0
Calypte_anna	0	0	0	0
Chaetura_pelagica	0	0	0	0
Antrostomus_carolinensis	0	0	0	0
Meleagris_gallopavo_mexicana	0	0	0	0
Bambusicola_thoracicus_sonorivox	0	0	0	0
Callipepla_squamata_castanogastris	0	0	0	0
Colinus_virginianus_insignis	0	0	0	0
Numida_meleagris_galeata	0	0	0	0
Anas_platyrhynchos_platyrhynchos	0	0	0	0
Tinamus_guttatus	0	0	0	0
Struthio_camelus_australis	0	0	0	0
Alligator_mississippiensis	0	0	0	0
Chrysemys_picta_picta	0	0	0	0
Malaclemys_terrapin_terrapin	0	0	0	0
Platysternon_megacephalum_shiui	0	0	0	0
Chelonoidis_abingdonii	0	0	0	0
Chelonia_mydas_agassizi	0	0	0	0
Anolis_carolinensis	0	0	0	0
Varanus_komodoensis	0	0	0	0
Ophiophagus_hannah	0	0	0	0
Paroedura_picta	0	0	0	0
Xenopus_tropicalis	0	0	0	0
Xenopus_laevis_laevis	0	0	0	0
Cyprinus_carpio_jian	1	0	0	0
Onychostoma_macrolepis	1	0	0	0
Labeo_rohita	1	0	0	0
Danio_rerio	1	0	0	0
Danionella_translucida	1	0	0	0
Anabarilius_grahami	1	0	0	0
Triplophysa_tibetana	1	0	0	0
Pangasianodon_hypophthalmus	1	0	0	0
Ameiurus_melas	1	0	0	0
Bagarius_yarrelli	1	0	0	0
Hippoglossus_stenolepis	1	0	0	0
Scophthalmus_maximus	1	0	0	0
Channa_argus_kimurai	1	0	0	0
Poecilia_reticulata	1	0	0	0
Gambusia_affinis	1	0	0	0
Oryzias_javanicus	1	0	0	0
Haplochromis_burtoni	1	0	0	0
Pundamilia_nyererei	1	0	0	0
Neolamprologus_brichardi	1	0	0	0
Oreochromis_niloticus_baringoensis	1	0	0	0
Tetraodon_nigroviridis	1	0	0	0
Takifugu_flavidus	1	0	0	0
Takifugu_bimaculatus	1	0	0	0
Larimichthys_crocea	1	0	0	0
Collichthys_lucidus	1	0	0	0
Liparis_tanakae	1	0	0	0
Dissostichus_mawsoni	1	0	0	0
Perca_fluviatilis	1	0	0	0
Perca_flavescens	1	0	0	0
Etheostoma_spectabile_squamosum	1	0	0	0
Oncorhynchus_mykiss_gairdneri	1	0	0	0
Scleropages_formosus	1	0	0	0
Lepisosteus_oculatus	1	0	0	0
Acipenser_ruthenus	1	0	0	0
Scyliorhinus_torazame	1	0	0	0
Chiloscyllium_punctatum	1	0	0	0
Leucoraja_erinacea	1	0	0	0
Branchiostoma_floridae	1	0	0	0
Lytechinus_variegatus_variegatus	1	0	0	0
Eucidaris_tribuloides_tribuloides	1	0	0	0
Apostichopus_parvimensis	1	0	0	0
Apostichopus_japonicus	1	0	0	0
Acanthaster_planci	1	0	0	0
Ixodes_scapularis	0	0	0	0
Ixodes_persulcatus	0	0	0	0
Tropilaelaps_mercedesae	0	0	0	0
Euroglyphus_maynei	0	0	0	0
Dermatophagoides_farinae	0	0	0	0
Sarcoptes_scabiei	0	0	0	0
Leptotrombidium_deliense	0	0	0	0
Dinothrombium_tinctorium	0	0	0	0
Trichonephila_clavipes	0	0	0	0
Araneus_ventricosus	0	0	0	0
Stegodyphus_mimosarum	0	0	0	0
Daphnia_cf._middendorffiana_BOLD_AAA6745	1	0	0	0
Daphnia_pulex	1	0	0	0
Daphnia_magna	1	0	0	0
Eurytemora_carolleeae	1	1	1	0
Calanus_glacialis	1	0	0	0
Calanus_finmarchicus	1	0	0	0
Lepeophtheirus_hospitalis	1	1	1	0
Tigriopus_californicus	1	0	0	0
Chilo_suppressalis	0	0	0	0
Plodia_interpunctella	0	0	0	0
Mamestra_configurata	0	0	0	0
Spodoptera_litura	0	0	0	0
Helicoverpa_armigera_armigera	0	0	0	0
Heliothis_virescens	0	0	0	0
Arctia_plantaginis	0	0	0	0
Operophtera_brumata	0	0	0	0
Leptidea_sinapis	0	0	0	0
Danaus_plexippus_megalippe	0	0	0	0
Papilio_xuthus_koxingus	0	0	0	0
Papilio_machaon_oregonius	0	0	0	0
Eumeta_japonica	0	0	0	0
Clunio_marinus	0	0	0	0
Culicoides_sonorensis	0	0	0	0
Culex_quinquefasciatus_quinquefasciatus	0	0	0	0
Aedes_albopictus	0	0	0	0
Aedes_aegypti_aegypti	0	0	0	0
Anopheles_gambiae_str._PEST	0	0	0	0
Anopheles_darlingi	0	0	0	0
Anopheles_sinensis	0	0	0	0
Lucilia_cuprina	0	0	0	0
Sarcophaga_bullata	0	0	0	0
Drosophila_busckii	0	0	0	0
Drosophila_virilis	0	0	0	0
Drosophila_navojoa	0	0	0	0
Drosophila_mojavensis_mojavensis	0	0	0	0
Drosophila_grimshawi	0	0	0	0
Drosophila_ananassae	0	0	0	0
Drosophila_erecta	0	0	0	0
Drosophila_yakuba	0	0	0	0
Drosophila_melanogaster	0	0	0	0
Drosophila_simulans	0	0	0	0
Drosophila_sechellia	0	0	0	0
Drosophila_pseudoobscura_pseudoobscura	0	0	0	0
Drosophila_persimilis	0	0	0	0
Drosophila_guanche	0	0	0	0
Drosophila_willistoni	0	0	0	0
Tribolium_castaneum	0	0	0	0
Asbolus_verrucosus	0	0	0	0
Dendroctonus_ponderosae	0	0	0	0
Callosobruchus_maculatus	0	0	0	0
Rhizophagus_sp._g53	0	0	0	0
Lamprigera_yunnana	0	0	0	0
Photinus_pyralis	0	0	0	0
Abscondita_terminalis	0	0	0	0
Ignelater_luminosus	0	0	0	0
Oryctes_borbonicus	0	0	0	0
Trichomalopsis_sarcophagae	0	0	0	0
Trichogramma_brassicae	0	0	0	0
Leptopilina_heterotoma	0	0	0	0
Diachasma_alloeum	0	0	0	0
Melipona_quadrifasciata_anthidioides	0	0	0	0
Frieseomelitta_varia	0	0	0	0
Apis_cerana_indica	0	0	0	0
Eufriesea_mexicana	0	0	0	0
Habropoda_laboriosa	0	0	0	0
Dufourea_novaeangliae	0	0	0	0
Lasius_niger	0	0	0	0
Nylanderia_fulva	0	0	0	0
Camponotus_floridanus	0	0	0	0
Cyphomyrmex_costatus	0	0	0	0
Acromyrmex_echinatior	0	0	0	0
Trachymyrmex_septentrionalis	0	0	0	0
Atta_colombica	0	0	0	0
Trachymyrmex_cornetzi	0	0	0	0
Trachymyrmex_zeteki	0	0	0	0
Temnothorax_longispinosus	0	0	0	0
Ooceraea_biroi	0	0	0	0
Harpegnathos_saltator	0	0	0	0
Cephus_cinctus	0	0	0	0
Neodiprion_lecontei	0	0	0	0
Apolygus_lucorum	0	0	0	0
Nesidiocoris_tenuis	0	0	0	0
Laodelphax_striatellus	0	0	0	0
Aphis_glycines	0	0	0	0
Aphis_craccivora	0	0	0	0
Cinara_cedri	0	0	0	0
Pediculus_humanus_ssp._JEL-2010	0	0	0	0
Cryptotermes_secundus	0	0	0	0
Zootermopsis_nevadensis_nevadensis	0	0	0	0
Blattella_germanica	0	0	0	0
Teleogryllus_occipitalis	0	0	0	0
Ephemera_danica	0	0	0	0
Cloeon_dipterum	0	0	0	0
Folsomia_candida	0	0	0	0
Orchesella_cincta	0	0	0	0
Armadillidium_nasatum	0	0	0	0
Armadillidium_vulgare	0	0	0	0
Trinorchestia_longiramus	0	0	0	0
Penaeus_vannamei	1	0	0	0
Portunus_trituberculatus	1	0	0	0
Amphibalanus_amphitrite	1	0	0	0
Hypsibius_dujardini	1	0	0	0
Ramazzottius_varieornatus	1	0	0	0
Brugia_malayi	0	0	0	0
Brugia_timori	0	0	0	0
Brugia_pahangi	0	0	0	0
Onchocerca_flexuosa	0	0	0	0
Onchocerca_ochengi	0	0	0	0
Acanthocheilonema_viteae	0	0	0	0
Litomosoides_sigmodontis	0	0	0	0
Wuchereria_bancrofti	0	0	0	0
Loa_loa	0	0	0	0
Gongylonema_pulchrum	0	0	0	0
Thelazia_callipaeda	0	0	0	0
Anisakis_simplex	0	0	0	0
Toxocara_canis	0	0	0	0
Dracunculus_medinensis	0	0	0	0
Enterobius_vermicularis	0	0	0	0
Strongyloides_ratti	0	0	0	0
Steinernema_carpocapsae	0	0	0	0
Subanguina_moxae	0	0	0	0
Haemonchus_contortus	0	0	0	0
Haemonchus_placei_placei	0	0	0	0
Teladorsagia_circumcincta	0	0	0	0
Dictyocaulus_viviparus	0	0	0	0
Heligmosomoides_polygyrus_polygyrus	0	0	0	0
Nippostrongylus_brasiliensis	0	0	0	0
Cylicostephanus_goldi	0	0	0	0
Strongylus_vulgaris	0	0	0	0
Ancylostoma_duodenale	0	0	0	0
Ancylostoma_ceylanicum	0	0	0	0
Ancylostoma_caninum	0	0	0	0
Oesophagostomum_dentatum	0	0	0	0
Necator_americanus	0	0	0	0
Angiostrongylus_cantonensis	0	0	0	0
Angiostrongylus_costaricensis	0	0	0	0
Caenorhabditis_remanei	1	0	0	0
Caenorhabditis_latens	1	0	0	0
Caenorhabditis_nigoni	1	0	0	0
Caenorhabditis_brenneri	1	0	0	0
Caenorhabditis_briggsae	1	0	0	0
Caenorhabditis_elegans	1	0	0	0
Pristionchus_pacificus	1	0	0	0
Romanomermis_culicivorax	0	0	0	0
Trichuris_trichiura	0	0	0	0
Trichuris_suis	0	0	0	0
Trichinella_papuae	0	0	0	0
Trichinella_murrelli	0	0	0	0
Trichinella_spiralis	0	0	0	0
Trichinella_nativa	0	0	0	0
Trichinella_nelsoni	0	0	0	0
Trichinella_pseudospiralis	0	0	0	0
Trichinella_zimbabwensis	0	0	0	0
Trichinella_patagoniensis	0	0	0	0
Trichinella_britovi	0	0	0	0
Soboliphyme_baturini	0	0	0	0
Pomacea_canaliculata	1	0	0	0
Elysia_chlorotica	1	0	0	0
Lottia_gigantea	1	0	0	0
Mytilus_galloprovincialis	1	0	0	0
Mizuhopecten_yessoensis	1	0	0	0
Octopus_bimaculoides	1	0	0	0
Lingula_shantungensis	1	0	0	0
Capitella_sp._1	1	0	0	0
Capitella_teleta	1	0	0	0
Helobdella_robusta	1	0	0	0
Brachionus_urceolaris	1	0	0	0
Brachionus_plicatilis_group_sp._MEG-2012	1	0	0	0
Adineta_vaga	1	0	0	0
Echinococcus_multilocularis	0	0	0	0
Echinococcus_granulosus_granulosus	0	0	0	0
Taenia_asiatica	0	0	0	0
Hydatigera_taeniaeformis_taeniaeformis	0	0	0	0
Sparganum_proliferum	0	0	0	0
Dibothriocephalus_latus	0	0	0	0
Schistocephalus_solidus	0	0	0	0
Hymenolepis_diminuta	0	0	0	0
Rodentolepis_nana	0	0	0	0
Mesocestoides_corti	0	0	0	0
Schistosoma_margrebowiei	0	0	0	0
Schistosoma_haematobium	0	0	0	0
Schistosoma_bovis	0	0	0	0
Schistosoma_mansoni	0	0	0	0
Schistosoma_japonicum	0	0	0	0
Schistosoma_mattheei	0	0	0	0
Schistosoma_curassoni	0	0	0	0
Trichobilharzia_regenti	0	0	0	0
Paragonimus_heterotremus	0	0	0	0
Paragonimus_westermani	0	0	0	0
Opisthorchis_felineus	0	0	0	0
Opisthorchis_viverrini	0	0	0	0
Clonorchis_sinensis	0	0	0	0
Fasciola_hepatica	0	0	0	0
Fasciola_gigantica	0	0	0	0
Fasciolopsis_buski	0	0	0	0
Echinostoma_caproni	0	0	0	0
Macrostomum_lignano	1	0	0	0
Protopolystoma_xenopodis	0	0	0	0
Trichoplax_adhaerens	1	0	0	0
Intoshia_linei	1	0	0	0
Monosiga_brevicollis_MX1	1	0	0	0
Salpingoeca_rosetta	1	0	0	0
Acanthoeca_spectabilis	1	1	1	0
Capsaspora_owczarzaki_ATCC_30864	0	0	0	0
Sphaeroforma_arctica_JP610	1	0	0	0
Moniliophthora_perniciosa_FA553	0	0	0	0
Moniliophthora_roreri_MCA_2997	0	0	0	0
Tetrapyrgos_nigripes	0	0	0	0
Gymnopus_androsaceus_JB14	0	0	0	0
Gymnopus_luxurians_FD-317_M1	0	0	0	0
Gymnopus_confluens	0	0	0	0
Lentinula_edodes_L-54	0	0	0	0
Armillaria_gallica	0	0	0	0
Armillaria_solidipes	0	0	0	0
Armillaria_ostoyae_RNA1	0	0	0	0
Cylindrobasidium_torrendii_FP15055_ss-10	0	0	0	0
Tricholomella_constricta	0	0	0	0
Hypsizygus_marmoreus	0	0	0	0
Gymnopilus_dilepis	0	0	0	0
Psilocybe_cyanescens	0	0	0	0
Psilocybe_cf._subviscida/crobula_X-45	0	0	0	0
Hypholoma_sublateritium_FD-334_SS-4	0	0	0	0
Agrocybe_pediades	0	0	0	0
Coprinellus_angulatus	0	0	0	0
Coprinellus_micaceus	0	0	0	0
Coprinopsis_marcescibilis	0	0	0	0
Coprinopsis_cinerea_rad117#2	0	0	0	0
Psathyrella_aberdarensis	0	0	0	0
Agaricus_bisporus_var._bisporus_H97	0	0	0	0
Leucoagaricus_leucothites	0	0	0	0
Laccaria_bicolor_DR170	0	0	0	0
Laccaria_amethystina_LaAM-08-1	0	0	0	0
Panaeolus_cyanescens	0	0	0	0
Pleurotus_pulmonarius	0	0	0	0
Pleurotus_ostreatoroseus	0	0	0	0
Pleurotus_ostreatus_PC9	0	0	0	0
Amanita_muscaria_Koide_BX008	0	0	0	0
Amanita_thiersii_Skay4041	0	0	0	0
Amanita_polypyramis_BW_CC	0	0	0	0
Amanita_brunnescens_Koide_BX004	0	0	0	0
Pluteus_cervinus	0	0	0	0
Lepista_sordida	0	0	0	0
Schizophyllum_commune_4.8_streak	0	0	0	0
Fistulina_hepatica_ATCC_64428	0	0	0	0
Pterula_gracilis	0	0	0	0
Coniophora_puteana_RWD-64-598_SS2	0	0	0	0
Heterobasidion_irregulare_TC_32-1	0	0	0	0
Bondarzewia_mesenterica	0	0	0	0
Dentipellis_fragilis	0	0	0	0
Hericium_alpestre	0	0	0	0
Stereum_hirsutum_FP-91666_SS1	0	0	0	0
Neolentinus_lepideus_HHB14362_ss-1	0	0	0	0
Heliocybe_sulcata	0	0	0	0
Gloeophyllum_trabeum_ATCC_11539	0	0	0	0
Jaapia_argillacea_MUCL_33604	0	0	0	0
Punctularia_strigosozonata_HHB-11173_SS5	0	0	0	0
Serpula_lacrymans_var._lacrymans_S7.3	0	0	0	0
Trametes_pubescens	0	0	0	0
Trametes_versicolor_FP-101664_SS1	0	0	0	0
Trametes_cinnabarina_BRFM137	0	0	0	0
Trametes_coccinea_BRFM310	0	0	0	0
Ganoderma_sinense_ZZ0214-1	0	0	0	0
Grifola_frondosa	0	0	0	0
Steccherinum_ochraceum	0	0	0	0
Lentinus_tigrinus_ALCF2SS1-6	0	0	0	0
Gelatoporia_subvermispora_B	0	0	0	0
Phanerochaete_carnosa_HHB-10118-sp	0	0	0	0
Phlebiopsis_gigantea_11061_1_CR5-6	0	0	0	0
Dichomitus_squalens_LYAD-421_SS1	0	0	0	0
Paxillus_involutus_ATCC_200175	0	0	0	0
Paxillus_rubicundulus_Ve08.2h10	0	0	0	0
Hydnomerulius_pinastri_MD-312	0	0	0	0
Pisolithus_tinctorius_Marx_270	0	0	0	0
Pisolithus_microcarpus_441	0	0	0	0
Scleroderma_citrinum_Foug_A	0	0	0	0
Rhizopogon_vesiculosus	0	0	0	0
Rhizopogon_vinicolor_AM-OR11-026	0	0	0	0
Suillus_luteus_UH-Slu-Lm8-n1	0	0	0	0
Suillus_brevipes_Sb2	0	0	0	0
Fomitopsis_rosea	0	0	0	0
Fomitopsis_pinicola_FP-58527_SS1	0	0	0	0
Daedalea_quercina_L-15889	0	0	0	0
Fibroporia_radiculosa_TFFH_294	0	0	0	0
Laetiporus_sulphureus_93-53	0	0	0	0
Piloderma_croceum_F_1598	0	0	0	0
Dendrothele_bispora_CBS_962.96	0	0	0	0
Schizopora_paradoxa	0	0	0	0
Ceratobasidium_theobromae	0	0	0	0
Rhizoctonia_solani_f.sp._sasakii	0	0	0	0
Tulasnella_calospora_MUT_4182	0	0	0	0
Botryobasidium_botryosum_FD-172_SS1	0	0	0	0
Fomitiporia_mediterranea_MF3/22	0	0	0	0
Auricularia_subglabra_TFB-10046_SS5	0	0	0	0
Exidia_glandulosa_HHB12029	0	0	0	0
Sistotremastrum_suecicum_HHB10207_ss-3	0	0	0	0
Sistotremastrum_niveocremeum_HHB9708	0	0	0	0
Sphaerobolus_stellatus_SS14	0	0	0	0
Polyporus_brumalis	0	0	0	0
Polyporus_arcularius_HHB13444	0	0	0	0
Crucibulum_laeve	0	0	0	0
Postia_placenta_Mad-698-R	0	0	0	0
Hebeloma_cylindrosporum_h7	0	0	0	0
Pyrrhoderma_noxium_OVT-YTM/97	0	0	0	0
Phellinidium_pouzarii	0	0	0	0
Galerina_marginata_CBS_339.88	0	0	0	0
Wolfiporia_cocos_CGMCC_5.0078	0	0	0	0
Rickenella_mellea	0	0	0	0
Sparassis_crispa	0	0	0	0
Dacryopinax_primogenitus	0	0	0	0
Calocera_viscosa_TUFC12733	0	0	0	0
Calocera_cornea_HHB12733	0	0	0	0
Apiotrichum_porosum	0	0	0	0
Trichosporon_asahii_var._asahii_CBS_2479	0	0	0	0
Vanrija_humicola	0	0	0	0
Tremella_mesenterica_DSM_1558	0	0	0	0
Kockovaella_imperatae	0	0	0	0
Cryptococcus_wingfieldii_CBS_7118	0	0	0	0
Cryptococcus_floricola	0	0	0	0
Cryptococcus_neoformans_Tu401-MP_1	0	0	0	0
Cryptococcus_gattii_WM276	0	0	0	0
Cryptococcus_amylolentus_CBS_6273	0	0	0	0
Kwoniella_dejecticola_CBS_10117	0	0	0	0
Kwoniella_pini_CBS_10737	0	0	0	0
Kwoniella_bestiolae_CBS_10118	0	0	0	0
Naematelia_encephala_var._steidleri	0	0	0	0
Kwoniella_shandongensis	0	0	0	0
Kwoniella_mangroviensis_CBS_8507	0	0	0	0
Kwoniella_heveanensis_BCC8398	0	0	0	0
Cryptococcus_depauperatus_CBS_7855	0	0	0	0
Papiliotrema_flavescens	0	0	0	0
Phaffia_rhodozyma	0	0	0	0
Moesziomyces_antarcticus_T-34	0	0	0	0
Pseudozyma_hubeiensis_SY62	0	0	0	0
Anthracocystis_flocculosa_PF-1	0	0	0	0
Moesziomyces_aphidis_DSM_70725	0	0	0	0
Kalmanozyma_brasiliensis_GHG001	0	0	0	0
Sporisorium_reilianum_f._sp._reilianum	0	0	0	0
Ustilago_maydis_521	0	0	0	0
Ustilago_trichophora	0	0	0	0
Ustilago_bromivora_var._brachypodii	0	0	0	0
Ustilago_hordei_Uh4857-4	0	0	0	0
Sporisorium_scitamineum_JG36	0	0	0	0
Testicularia_cyperi	0	0	0	0
Violaceomyces_palustris	0	0	0	0
Meira_miltonrushii	0	0	0	0
Acaromyces_ingoldii	0	0	0	0
Tilletiaria_anomala_UBC_951	0	0	0	0
Tilletiopsis_washingtonensis	0	0	0	0
Tilletia_walkeri	0	0	0	0
Tilletia_indica	0	0	0	0
Tilletia_caries	0	0	0	0
Tilletia_controversa	0	0	0	0
Tilletia_laevis	0	0	0	0
Ceraceosorus_bombacis	0	0	0	0
Ceraceosorus_guamensis	0	0	0	0
Puccinia_sorghi	0	0	0	0
Puccinia_striiformis_f._sp._tritici_PST-78	0	0	0	0
Puccinia_graminis_f._sp._tritici_ISR2164	0	0	0	0
Puccinia_triticina_LBBKK	0	0	0	0
Puccinia_coronata_var._avenae_f._sp._graminicola	0	0	0	0
Melampsora_larici-populina_98AG31	0	0	0	0
Mixia_osmundae_IAM_14324	0	0	0	0
Microbotryum_saponariae	0	0	0	0
Microbotryum_intermedium	0	0	0	0
Microbotryum_silenes-dioicae	0	0	0	0
Microbotryum_lychnidis-dioicae_p1A1_Lamole	0	0	0	0
Rhodotorula_sp._enrichment_culture_clone_Wy0503	0	0	0	0
Rhodotorula_toruloides_MTCC_457	0	0	0	0
Rhodotorula_graminis_WP1	0	0	0	0
Rhodotorula_taiwanensis_RS1	0	0	0	0
Wallemia_hederae	0	0	0	0
Wallemia_mellicola_CBS_633.66	0	0	0	0
Wallemia_ichthyophaga_EXF-994	0	0	0	0
Sporidiobolus_salmonicolor_IAM_12258	0	0	0	0
Metarhizium_acridum_CQMa_102	0	0	0	0
Metarhizium_anisopliae_ARSEF_549	0	0	0	0
Metarhizium_album_ARSEF_1941	0	0	0	0
Metarhizium_brunneum_ARSEF_3297	0	0	0	0
Metarhizium_robertsii_ARSEF_23	0	0	0	0
Metarhizium_guizhouense_ARSEF_977	0	0	0	0
Metarhizium_majus_ARSEF_297	0	0	0	0
Metarhizium_rileyi_RCEF_4871	0	0	0	0
Paracoccidioides_brasiliensis_Pb03	0	0	0	0
Paracoccidioides_lutzii_Pb01	0	0	0	0
Blastomyces_silverae	0	0	0	0
Blastomyces_percursus	0	0	0	0
Blastomyces_dermatitidis_ATCC_18187	0	0	0	0
Blastomyces_gilchristii_SLH14081	0	0	0	0
Emmonsia_crescens_UAMH_3008	0	0	0	0
Histoplasma_capsulatum_H88	0	0	0	0
Helicocarpus_griseus_UAMH5409	0	0	0	0
Emergomyces_pasteurianus_Ep9510	0	0	0	0
Ascosphaera_apis_ARSEF_7406	0	0	0	0
Coccidioides_posadasii_RMSCC_3488	0	0	0	0
Coccidioides_immitis_RMSCC_3703	0	0	0	0
Uncinocarpus_reesii_1704	0	0	0	0
Trichophyton_rubrum_MR1459	0	0	0	0
Trichophyton_equinum_CBS_127.97	0	0	0	0
Microsporum_canis_ATCC_36299	0	0	0	0
Trichophyton_benhamiae_CBS_112371	0	0	0	0
Nannizzia_gypsea_CBS_118893	0	0	0	0
Trichophyton_violaceum	0	0	0	0
Trichophyton_interdigitale_H6	0	0	0	0
Trichophyton_verrucosum_HKI_0517	0	0	0	0
Trichophyton_tonsurans_CBS_112818	0	0	0	0
Trichophyton_soudanense_CBS_452.61	0	0	0	0
Polytolypa_hystricis_UAMH7299	0	0	0	0
Penicillium_italicum	0	0	0	0
Penicillium_griseofulvum	0	0	0	0
Penicillium_chrysogenum_KF-25	0	0	0	0
Penicillium_decumbens_JU-A10	0	0	0	0
Penicillium_oxalicum_JU-A10-S	0	0	0	0
Penicillium_rolfsii_var._rolfsii	0	0	0	0
Penicillium_solitum	0	0	0	0
Penicillium_antarcticum	0	0	0	0
Penicillium_coprophilum	0	0	0	0
Penicillium_flavigenum	0	0	0	0
Penicillium_nordicum	0	0	0	0
Penicillium_vulpinum	0	0	0	0
Penicillium_polonicum	0	0	0	0
Penicillium_freii	0	0	0	0
Penicillium_subrubescens	0	0	0	0
Penicillium_arizonense	0	0	0	0
Penicillium_expansum_YT02	0	0	0	0
Penicillium_digitatum_PDC_102	0	0	0	0
Penicillium_camemberti_FM_013	0	0	0	0
Penicillium_rubens_Wisconsin_54-1255	0	0	0	0
Penicillium_roqueforti_FM164	0	0	0	0
Penicillium_brasilianum_LaBioMMi136	0	0	0	0
Penicillium_nalgiovense_FM193	0	0	0	0
Monascus_purpureus_NRRL_1596	0	0	0	0
Aspergillus_sergii	0	0	0	0
Aspergillus_niger_ATCC_1015	0	0	0	0
Aspergillus_tubingensis_CBS_134.48	0	0	0	0
Aspergillus_carbonarius_ITEM_5010	0	0	0	0
Aspergillus_japonicus_CBS_114.51	0	0	0	0
Aspergillus_aculeatus_ATCC_16872	0	0	0	0
Aspergillus_heteromorphus_CBS_117.55	0	0	0	0
Aspergillus_candidus	0	0	0	0
Aspergillus_campestris_IBT_28561	0	0	0	0
Aspergillus_terreus_ATCC_32359	0	0	0	0
Aspergillus_alliaceus	0	0	0	0
Aspergillus_leporis	0	0	0	0
Aspergillus_oryzae_AS_3.951	0	0	0	0
Aspergillus_flavus_NRRL3357	0	0	0	0
Aspergillus_parasiticus_SU-1	0	0	0	0
Aspergillus_pseudotamarii	0	0	0	0
Aspergillus_tamarii	0	0	0	0
Aspergillus_bombycis	0	0	0	0
Aspergillus_caelatus	0	0	0	0
Aspergillus_bertholletius	0	0	0	0
Aspergillus_calidoustus	0	0	0	0
Aspergillus_avenaceus	0	0	0	0
Aspergillus_ustus	0	0	0	0
Aspergillus_versicolor_CBS_583.65	0	0	0	0
Aspergillus_ochraceoroseus_IBT_24754	0	0	0	0
Aspergillus_pseudocaelatus	0	0	0	0
Aspergillus_fumigatiaffinis	0	0	0	0
Aspergillus_lentulus	0	0	0	0
Aspergillus_tanneri	0	0	0	0
Aspergillus_transmontanensis	0	0	0	0
Aspergillus_taichungensis	0	0	0	0
Aspergillus_novoparasiticus	0	0	0	0
Aspergillus_coremiiformis	0	0	0	0
Aspergillus_arachidicola	0	0	0	0
Aspergillus_pseudonomius	0	0	0	0
Aspergillus_turcosus	0	0	0	0
Aspergillus_cristatus	0	0	0	0
Aspergillus_rambellii	0	0	0	0
Aspergillus_udagawae	0	0	0	0
Aspergillus_mulundensis	0	0	0	0
Aspergillus_fumigatus_Af293	0	0	0	0
Aspergillus_clavatus_NRRL_1	0	0	0	0
Aspergillus_nidulans_TN02A3	0	0	0	0
Aspergillus_minisclerotigenes_FRR_4937	0	0	0	0
Aspergillus_fischeri_NRRL_181	0	0	0	0
Aspergillus_luchuensis_CBS_106.47	0	0	0	0
Aspergillus_brasiliensis_CBS_101740	0	0	0	0
Aspergillus_sydowii_CBS_593.65	0	0	0	0
Aspergillus_wentii_DTO_134E9	0	0	0	0
Aspergillus_kawachii_IFO_4308	0	0	0	0
Aspergillus_fijiensis_CBS_313.89	0	0	0	0
Aspergillus_glaucus_CBS_516.65	0	0	0	0
Penicilliopsis_zonata_CBS_506.65	0	0	0	0
Aspergillus_ruber_CBS_135680	0	0	0	0
Aspergillus_awamori_var._fumeus	0	0	0	0
Aspergillus_eucalypticola_CBS_122712	0	0	0	0
Aspergillus_phoenicis_ATCC_13157	0	0	0	0
Aspergillus_ellipticus_CBS_707.79	0	0	0	0
Aspergillus_steynii_IBT_23096	0	0	0	0
Aspergillus_saccharolyticus_JOP_1030-1	0	0	0	0
Aspergillus_aculeatinus_CBS_121060	0	0	0	0
Aspergillus_sclerotiicarbonarius_CBS_121057	0	0	0	0
Aspergillus_uvarum_CBS_121591	0	0	0	0
Aspergillus_brunneoviolaceus_CBS_621.78	0	0	0	0
Aspergillus_novofumigatus_IBT_16806	0	0	0	0
Aspergillus_indologenus_CBS_114.80	0	0	0	0
Aspergillus_neoniger_CBS_115656	0	0	0	0
Aspergillus_homomorphus_CBS_101889	0	0	0	0
Aspergillus_sclerotioniger_CBS_115572	0	0	0	0
Aspergillus_vadensis_CBS_113365	0	0	0	0
Aspergillus_costaricaensis_CBS_115574	0	0	0	0
Aspergillus_ibericus_CBS_121593	0	0	0	0
Aspergillus_violaceofuscus_CBS_115571	0	0	0	0
Aspergillus_piperis_CBS_112811	0	0	0	0
Talaromyces_pinophilus	0	0	0	0
Talaromyces_rugulosus	0	0	0	0
Talaromyces_islandicus	0	0	0	0
Talaromyces_amestolkiae	0	0	0	0
Talaromyces_verruculosus	0	0	0	0
Talaromyces_atroroseus	0	0	0	0
Talaromyces_marneffei_PM1	0	0	0	0
Talaromyces_cellulolyticus_CF-2612	0	0	0	0
Talaromyces_stipitatus_ATCC_10500	0	0	0	0
Byssochlamys_spectabilis_No._5	0	0	0	0
Rasamsonia_emersonii_CBS_393.64	0	0	0	0
Elaphomyces_granulatus_f._pallidosporus	0	0	0	0
Pochonia_chlamydosporia_123	0	0	0	0
Cyphellophora_europaea_CBS_101466	0	0	0	0
Endocarpon_pusillum_Z07020	0	0	0	0
Claviceps_purpurea_20.1	0	0	0	0
Epichloe_festucae_E2368	0	0	0	0
Drechmeria_coniospora	0	0	0	0
Ustilaginoidea_virens	0	0	0	0
Venturia_nashicola	0	0	0	0
Venturia_inaequalis	0	0	0	0
Coniosporium_apollinis_CBS_100218	0	0	0	0
Moelleriella_libera_RCEF_2490	0	0	0	0
Cercospora_berteroae	0	0	0	0
Cercospora_zeae-maydis_SCOH1-5	0	0	0	0
Sphaerulina_musiva_SO2202	0	0	0	0
Cercospora_zeina	0	0	0	0
Cercospora_beticola_303B	0	1	0	1
Ramularia_collo-cygni	0	0	0	0
Zymoseptoria_brevis	0	1	0	1
Zymoseptoria_tritici_STIR04_A48b	0	1	0	1
Aureobasidium_melanogenum_CBS_110374	0	0	0	0
Aureobasidium_subglaciale_EXF-2481	0	0	0	0
Aureobasidium_pullulans_AY4	0	0	0	0
Aureobasidium_namibiae_CBS_147.97	0	0	0	0
Delphinella_strobiligena	0	0	0	0
Dothistroma_septosporum_NZE10	0	0	0	0
Lophiostoma_macrostomum_CBS_122681	0	1	0	1
Massariosphaeria_phaeospora	0	0	0	0
Bimuria_novae-zelandiae_CBS_107.79	0	0	0	0
Karstenula_rhodostoma_CBS_690.94	0	1	0	1
Westerdykella_ornata	0	0	0	0
Sporormia_fimetaria_CBS_119925	0	0	0	0
Massarina_eburnea_CBS_473.64	0	0	0	0
Stagonospora_sp._Sn48-1	0	0	0	0
Byssothecium_circinans	0	0	0	0
Clohesyomyces_aquaticus	0	0	0	0
Lindgomyces_ingoldianus	0	0	0	0
Parastagonospora_nodorum_Sn79	0	0	0	0
Aaosphaeria_arxii_CBS_175.79	0	0	0	0
Ampelomyces_quisqualis	0	0	0	0
Setomelanomma_holmii	0	0	0	0
Ophiobolus_disseminans	0	0	0	0
Bipolaris_maydis_Hm338	0	0	0	0
Bipolaris_sorokiniana_ND90Pr	0	0	0	0
Bipolaris_victoriae_FI3	0	0	0	0
Bipolaris_oryzae_ATCC_44560	0	0	0	0
Bipolaris_zeicola_26-R-13	0	0	0	0
Alternaria_alternata_f._sp._lycopersici	0	1	0	1
Alternaria_arborescens_EGS_39-128	0	1	0	1
Alternaria_gaisen	0	1	0	1
Alternaria_tenuissima	0	1	0	1
Alternaria_burnsii	0	0	0	0
Alternaria_sp._PC-2011	0	1	0	1
Pyrenophora_tritici-repentis_SD20	0	0	0	0
Pyrenophora_teres_f._teres_0-1	0	0	0	0
Pyrenophora_seminiperda_CCB06	0	0	0	0
Exserohilum_turcica_Et28A	0	0	0	0
Decorospora_gaudefroyi	0	0	0	0
Stemphylium_lycopersici	0	0	0	0
Epicoccum_nigrum_P16	0	0	0	0
Didymella_keratinophila	0	0	0	0
Didymella_exigua_CBS_183.55	0	0	0	0
Leptosphaeria_maculans_JN3	0	0	0	0
Macroventuria_anomochaeta_CBS_525.71	0	0	0	0
Plenodomus_tracheiphilus_IPT5	0	0	0	0
Delitschia_confertaspora_ATCC_74209	0	0	0	0
Trematosphaeria_pertusa_CBS_122368	0	0	0	0
Lentithecium_fluviatile_CBS_122367	0	0	0	0
Pleomassaria_siparia_CBS_279.74	0	0	0	0
Polyplosphaeria_fusca	0	1	0	1
Clathrospora_elynae	0	0	0	0
Melanomma_pulvis-pyrius_CBS_109.77	0	0	0	0
Cucurbitaria_berberidis_CBS_394.84	0	0	0	0
Dothidotthia_symphoricarpi_CBS_119687	0	0	0	0
Periconia_macrospinosa	0	1	0	1
Corynespora_cassiicola_f._sp._schinii	0	0	0	0
Amniculicola_lignicola_CBS_123094	0	1	0	1
Zopfia_rhizophila_CBS_207.26	0	0	0	0
Polychaeton_citri_CBS_116435	0	0	0	0
Ophiocordyceps_sinensis_CO18	0	0	0	0
Hirsutella_minnesotensis_3608	0	0	0	0
Ophiocordyceps_unilateralis	0	0	0	0
Tolypocladium_ophioglossoides_CBS_100239	0	0	0	0
Purpureocillium_lilacinum	0	0	0	0
Zasmidium_cellare_ATCC_36951	0	0	0	0
Sporothrix_schenckii_1099-18	0	0	0	0
Sporothrix_insectorum_RCEF_264	0	0	0	0
Sporothrix_brasiliensis_5110	0	0	0	0
Ophiostoma_piceae_UAMH_11346	0	0	0	0
Chaetomium_thermophilum_var._thermophilum_DSM_1495	0	0	0	0
Thermothielavioides_terrestris_NRRL_8126	0	1	0	1
Chaetomium_globosum_CBS_148.51	0	0	0	0
Neurospora_crassa_49	0	0	0	0
Neurospora_tetrasperma_FGSC_2509	0	0	0	0
Sordaria_macrospora_k-hell	0	0	0	0
Podospora_comata	0	0	0	0
Podospora_anserina_S_mat+	0	0	0	0
Valsa_malicola	0	0	0	0
Valsa_sordida	0	0	0	0
Valsa_mali_var._pyri	0	0	0	0
Diaporthe_ampelina	0	0	0	0
Coniella_lustricola	0	0	0	0
Phaeoacremonium_minimum_UCRPA7	0	0	0	0
Cryphonectria_parasitica_EP155	0	0	0	0
Trichoderma_gamsii	0	0	0	0
Trichoderma_asperellum_CBS_433.97	0	0	0	0
Trichoderma_arundinaceum	0	0	0	0
Xylaria_hypoxylon	0	0	0	0
Xylaria_grammica	0	0	0	0
Xylaria_longipes	0	1	0	1
Xylaria_multiplex	0	0	0	0
Daldinia_childiae	0	0	0	0
Rosellinia_necatrix	0	0	0	0
Pestalotiopsis_fici_W106-1	0	1	0	1
Eutypa_lata_var._aceri	0	0	0	0
Trichoderma_citrinoviride	0	0	0	0
Trichoderma_longibrachiatum_SMF2	0	0	0	0
Trichoderma_parareesei	0	0	0	0
Trichoderma_reesei_QM6a	0	0	0	0
Trichoderma_virens_Gv29-8	0	0	0	0
Trichoderma_harzianum_CBS_226.95	0	0	0	0
Torrubiella_hemipterigena	0	0	0	0
Beauveria_bassiana_Bb_9205	0	0	0	0
Beauveria_brongniartii_RCEF_3172	0	0	0	0
Cordyceps_militaris_CM01	0	0	0	0
Cordyceps_fumosorosea_ARSEF_2679	0	0	0	0
Monilinia_fructicola	0	0	0	0
Sclerotinia_sclerotiorum_1980_UF-70	0	0	0	0
Rutstroemia_sp._BPI653693	0	0	0	0
Botryotinia_convoluta	0	0	0	0
Sclerotinia_borealis_F-4128	0	0	0	0
Botryotinia_narcissicola	0	0	0	0
Botrytis_tulipae	0	0	0	0
Botrytis_hyacinthi	0	0	0	0
Botrytis_galanthina	0	0	0	0
Botrytis_elliptica	0	0	0	0
Lachnellula_occidentalis	0	0	0	0
Lachnellula_willkommii	0	1	0	1
Lachnellula_suecica	0	1	0	1
Lachnellula_subtilissima	0	1	0	1
Lachnellula_arida	0	1	0	1
Lachnellula_cervina	0	1	0	1
Lachnellula_hyalina	0	1	0	1
Pezoloma_ericae	0	1	0	1
Cudoniella_acicularis	0	1	0	1
Chlorociboria_aeruginascens	0	0	0	0
Botrytis_cinerea_B05.10	0	0	0	0
Botryotinia_calthae	0	0	0	0
Botrytis_paeoniae	0	0	0	0
Hyaloscypha_variabilis_F	0	1	0	1
Hyaloscypha_bicolor_E	0	1	0	1
Rhynchosporium_orthosporum	1	0	0	0
Rhynchosporium_secalis	1	0	0	0
Rhynchosporium_commune	0	0	0	0
Rhynchosporium_agropyri	0	0	0	0
Monilinia_laxa	0	0	0	0
Monilinia_fructigena	0	0	0	0
Phialocephala_scopiformis	0	1	0	1
Phialocephala_subalpina	0	1	0	1
Coleophoma_crateriformis	0	0	0	0
Coleophoma_cylindrospora	0	0	0	0
Marssonina_brunnea_f.sp._brunnea	0	0	0	0
Diplocarpon_rosae	0	0	0	0
Glarea_lozoyensis_ATCC_20868	0	1	0	1
Scytalidium_lignicola	0	0	0	0
Golovinomyces_cichoracearum	0	0	0	0
Golovinomyces_magnicellulatus	0	0	0	0
Erysiphe_necator_var._necator	0	0	0	0
Blumeria_graminis_f._sp._hordei_CC146	0	0	0	0
Erysiphe_pulchra	0	0	0	0
Oidium_neolycopersici	0	0	0	0
Dissoconium_aciculare_CBS_342.82	0	0	0	0
Fusarium_acutatum	0	0	0	0
Fusarium_anthophilum	0	0	0	0
Fusarium_fujikuroi_B14	0	1	0	1
Fusarium_proliferatum_ET1	0	0	0	0
Fusarium_mangiferae	0	0	0	0
Fusarium_albosuccineum	0	0	0	0
Fusarium_graminearum_GZ3639	0	0	0	0
Fusarium_culmorum_CS7071	0	0	0	0
Fusarium_sporotrichioides_var._minor	0	0	0	0
Neonectria_ditissima	0	0	0	0
Hortaea_thailandica	0	0	0	0
Hortaea_werneckii_EXF-2000	0	0	0	0
Friedmanniomyces_simplex	0	0	0	0
Friedmanniomyces_endolithicus	0	0	0	0
Baudoinia_panamericana_UAMH_10762	0	0	0	0
Acidomyces_richmondensis_BFW	0	0	0	0
Fusarium_austroamericanum	0	0	0	0
Fusarium_langsethiae	0	0	0	0
Stachybotrys_chlorohalonata_IBT_40285	0	0	0	0
Stachybotrys_chartarum_IBT_40288	0	0	0	0
Sphaerosporella_brunnea	0	0	0	0
Pyronema_omphalodes_CBS_100304	0	0	0	0
Tuber_magnatum	0	0	0	0
Tuber_borchii	0	0	0	0
Tuber_melanosporum_Mel28	0	0	0	0
Choiromyces_venosus_120613-1	0	0	0	0
Morchella_conica_CCBAS932	0	0	0	0
Terfezia_boudieri_ATCC_MYA-4762	0	0	0	0
Ascodesmis_nigricans	0	0	0	0
Ascobolus_immersus_RN42	0	0	0	0
Fusarium_sp._M3	0	0	0	0
Pyricularia_grisea_f.sp._oryzae	0	0	0	0
Pyricularia_pennisetigena	0	0	0	0
Pyricularia_oryzae_Y34	0	0	0	0
Gaeumannomyces_tritici_R3-111a-1	0	0	0	0
Coniochaeta_pulveracea	0	0	0	0
Coniochaeta_ligniaria_NRRL_30616	0	0	0	0
Ceratocystis_fimbriata_CBS_114723	0	0	0	0
Diplodia_corticola	0	0	0	0
Diplodia_seriata	0	0	0	0
Lasiodiplodia_theobromae	0	0	0	0
Botryosphaeria_dothidea_CBS_115476	0	0	0	0
Neofusicoccum_parvum_UCRNP2	0	0	0	0
Macrophomina_phaseolina_MS6	0	0	0	0
Aplosporella_prunicola_CBS_121167	0	0	0	0
Saccharata_proteae_CBS_121410	0	0	0	0
Fonsecaea_nubica	0	0	0	0
Fonsecaea_monophora	0	0	0	0
Fonsecaea_erecta	0	0	0	0
Fonsecaea_pedrosoi_CBS_271.37	0	0	0	0
Fonsecaea_multimorphosa_CBS_102226	0	0	0	0
Exophiala_oligosperma	0	0	0	0
Exophiala_xenobiotica	0	0	0	0
Cladophialophora_carrionii_CBS_160.54	0	0	0	0
Phialophora_attinorum	0	1	0	1
Elsinoe_ampelina	0	0	0	0
Elsinoe_australis	0	0	0	0
Sphaceloma_murrayae	0	0	0	0
Myriangium_duriaei_CBS_260.36	0	0	0	0
Mytilinidion_resinicola	0	1	0	1
Lophium_mytilinum_CBS_269.34	0	1	0	1
Glonium_stellatum	0	0	0	0
Cenococcum_geophilum_1.58	0	0	0	0
Lepidopterella_palustris_CBS_459.81	0	0	0	0
Fusarium_gaditjirri	0	0	0	0
Cladophialophora_immunda	0	0	0	0
Rachicladosporium_sp._JDD4	0	0	0	0
Rachicladosporium_antarcticum	0	0	0	0
Exophiala_mesophila	0	0	0	0
Fusarium_venenatum	0	0	0	0
Verticillium_longisporum	0	0	0	0
Fusarium_sarcochroum	0	0	0	0
Exophiala_sideris	0	1	0	1
Exophiala_spinifera	0	0	0	0
Trichoderma_guizhouense	0	0	0	0
Ceratocystis_platani	0	0	0	0
Fusarium_beomiforme	0	0	0	0
Verticillium_nonalfalfae	0	0	0	0
Fusarium_longipes	0	0	0	0
Ophiocordyceps_australis	0	0	0	0
Ophiocordyceps_camponoti-rufipedis	0	0	0	0
Pseudocercospora_eumusae	0	0	0	0
Fusarium_heterosporum_f.sp._aleuritidis	0	0	0	0
Fusarium_agapanthi	0	0	0	0
Ophiocordyceps_camponoti-floridani	0	0	0	0
Colletotrichum_viniferum	0	0	0	0
Colletotrichum_orchidophilum	0	0	0	0
Colletotrichum_trifolii	0	0	0	0
Colletotrichum_tofieldiae	0	0	0	0
Colletotrichum_simmondsii	0	0	0	0
Colletotrichum_incanum	0	0	0	0
Colletotrichum_siamense	0	0	0	0
Colletotrichum_tropicale	0	0	0	0
Colletotrichum_scovillei	0	0	0	0
Colletotrichum_salicis	0	0	0	0
Colletotrichum_asianum	0	0	0	0
Colletotrichum_chlorophyti	0	0	0	0
Colletotrichum_tanaceti	0	0	0	0
Colletotrichum_sidae	0	0	0	0
Colletotrichum_spinosum	0	0	0	0
Colletotrichum_shisoi	0	0	0	0
Colletotrichum_gloeosporioides_f._sp._malvae	0	0	0	0
Colletotrichum_sublineola	0	0	0	0
Colletotrichum_fioriniae_MH_18	0	0	0	0
Colletotrichum_orbiculare_MAFF_240422	0	0	0	0
Colletotrichum_fructicola_Nara_gc5	0	0	0	0
Colletotrichum_graminicola_M1.001	0	0	0	0
Colletotrichum_higginsianum_IMI_349063	0	0	0	0
Colletotrichum_nymphaeae_SA-01	0	0	0	0
Fusarium_oxysporum_f._sp._luffae	0	0	0	0
Verticillium_dahliae_VDG1	0	0	0	0
Fusarium_poae	0	0	0	0
Patellaria_atrata_CBS_101060	0	0	0	0
Rhizodiscina_lignyota	0	0	0	0
Fusarium_pseudograminearum_CS3096	0	0	0	0
Microthyrium_microscopicum_CBS_115976	0	0	0	0
Tothia_fuscella	0	0	0	0
Dactylellina_cionopaga	0	0	0	0
Dactylellina_haptotyla_CBS_200.50	0	0	0	0
Arthrobotrys_entomopaga	0	0	0	0
Arthrobotrys_oligospora_ATCC_24927	0	0	0	0
Drechslerella_stenobrocha_248	0	0	0	0
Xylona_heveae_TC161	0	0	0	0
Acremonium_chrysogenum_ATCC_11550	0	0	0	0
Verticillium_alfalfae_VaMs.102	0	0	0	0
Capronia_coronata_CBS_617.96	0	0	0	0
Trichoderma_atroviride_IMI_206040	0	0	0	0
Pseudocercospora_fijiensis_CIRAD86	0	0	0	0
Cladophialophora_yegresii_CBS_114405	0	0	0	0
Exophiala_aquamarina_CBS_119918	0	0	0	0
Capronia_epimyces_CBS_606.96	0	0	0	0
Cladophialophora_psammophila_CBS_110553	0	0	0	0
Sodiomyces_alkalinus_F11	0	0	0	0
Fusarium_verticillioides_7600	0	0	0	0
Exophiala_dermatitidis_NIH/UT8656	0	0	0	0
Ophiocordyceps_polyrhachis-furcata_BCC_54312	0	0	0	0
Cladophialophora_bantiana_CBS_173.52	0	0	0	0
Rhinocladiella_mackenziei_CBS_650.93	0	0	0	0
Grosmannia_clavigera_kw1407	0	0	0	0
Phaeomoniella_chlamydospora_RR-HG1	0	0	0	0
Escovopsis_weberi	0	0	0	0
Magnaporthiopsis_poae_73-15	0	0	0	0
Geosmithia_morbida	0	0	0	0
Piedraia_hortae_CBS_480.64	0	0	0	0
Lasallia_pustulata	0	0	0	0
Aulographum_hederae_CBS_113979	0	0	0	0
Protomyces_lactucaedebilis	0	0	0	0
Taphrina_deformans_PYCC_5710	0	0	0	0
Saitoella_complicata	0	0	0	0
Ogataea_polymorpha_CBS_4732	0	0	0	0
Ogataea_parapolymorpha_DL-1	0	0	0	0
Brettanomyces_naardenensis	0	0	0	0
Brettanomyces_bruxellensis_AWRI1499	0	0	0	0
Pichia_kudriavzevii_M12	0	0	0	0
Pichia_membranifaciens	0	0	0	0
Sugiyamaella_lignohabitans	0	0	0	0
Wickerhamiella_sorbophila	0	0	0	0
Metschnikowia_aff._fructicola_HA_1647	0	0	0	0
Metschnikowia_bicuspidata_var._bicuspidata	0	0	0	0
Clavispora_lusitaniae_ATCC_42720	0	0	0	0
Saccharomyces_eubayanus	0	0	0	0
Saccharomyces_jurei	0	0	0	0
Saccharomyces_cerevisiae_YJM451	0	0	0	0
Saccharomyces_kudriavzevii_IFO10991	0	0	0	0
Saccharomyces_pastorianus_CBS_1513	0	0	0	0
Saccharomyces_paradoxus	0	0	0	0
Saccharomyces_arboricola_H-6	0	0	0	0
Eremothecium_sinecaudum	0	0	0	0
Eremothecium_gossypii_FDAG1	0	0	0	0
Eremothecium_cymbalariae_DBVPG#7215	0	0	0	0
Kluyveromyces_lactis	0	0	0	0
Kluyveromyces_dobzhanskii_CBS_2104	0	0	0	0
Kluyveromyces_marxianus_var._marxianus_KCTC_17555	0	0	0	0
Lachancea_mirantina	0	0	0	0
Lachancea_lanzarotensis	0	0	0	0
Lachancea_fermentati	0	0	0	0
Lachancea_quebecensis	0	0	0	0
Lachancea_meyersii_CBS_8951	0	0	0	0
Lachancea_dasiensis_CBS_10888	0	0	0	0
Lachancea_thermotolerans_CBS_6340	0	0	0	0
Lachancea_nothofagi_CBS_11611	0	0	0	0
Kazachstania_saulgeensis	0	0	0	0
Kazachstania_naganishii_CBS_8797	0	0	0	0
Kazachstania_africana_CBS_2517	0	0	0	0
Naumovozyma_castellii_CBS_4309	0	0	0	0
Naumovozyma_dairenensis_CBS_421	0	0	0	0
Tetrapisispora_phaffii_CBS_4417	0	0	0	0
Tetrapisispora_blattae_CBS_6284	0	0	0	0
Zygosaccharomyces_mellis	0	0	0	0
Zygosaccharomyces_parabailii	0	0	0	0
Zygosaccharomyces_bailii_CLIB_213	0	0	0	0
Zygosaccharomyces_rouxii_CBS_732	0	0	0	0
Pachysolen_tannophilus	0	0	0	0
Torulaspora_delbrueckii_CBS_1146	0	0	0	0
Vanderwaltozyma_polyspora_DSM_70294	0	0	0	0
Kuraishia_capsulata_CBS_1993	0	0	0	0
Hanseniaspora_guilliermondii	0	0	0	0
Hanseniaspora_osmophila	0	0	0	0
Hanseniaspora_opuntiae	0	0	0	0
Hanseniaspora_uvarum_DSM_2768	0	0	0	0
Hanseniaspora_valbyensis	0	0	0	0
Saccharomycodes_ludwigii	0	0	0	0
Nadsonia_fulvescens_var._fulvescens	0	0	0	0
Candida_viswanathii	0	0	0	0
Candida_albicans_25M	0	0	0	0
Candida_orthopsilosis_AY2	0	0	0	0
Candida_tropicalis_CBS_94	0	0	0	0
Candida_parapsilosis_CDC317	0	0	0	0
Candida_maltosa_Xu316	0	0	0	0
Candida_dubliniensis_CD36	0	0	0	0
Lodderomyces_elongisporus	0	0	0	0
Debaryomyces_fabryi	0	0	0	0
Debaryomyces_hansenii_CBS767	0	0	0	0
Babjeviella_inositovora	0	0	0	0
Hyphopichia_burtonii	0	0	0	0
Yamadazyma_tenuis_ATCC_10573	0	0	0	0
Suhomyces_tanzawaensis	0	0	0	0
Millerozyma_farinosa_CBS_7064	0	0	0	0
Meyerozyma_guilliermondii_ATCC_6260	0	0	0	0
Spathaspora_passalidarum	0	0	0	0
Scheffersomyces_stipitis	0	0	0	0
Wickerhamomyces_anomalus	0	0	0	0
Wickerhamomyces_ciferrii	0	0	0	0
Cyberlindnera_fabianii	0	0	0	0
Cyberlindnera_jadinii	0	0	0	0
Komagataella_phaffii_GS115	0	0	0	0
Komagataella_pastoris_DSMZ_70382	0	0	0	0
Geotrichum_candidum	0	0	0	0
Yarrowia_lipolytica_CLIB_89	0	0	0	0
Saprochaete_ingens	0	0	0	0
Galactomyces_reessii	0	0	0	0
Tortispora_caseinolytica	0	0	0	0
Lipomyces_starkeyi	0	0	0	0
Ascoidea_rubescens	0	0	0	0
Pneumocystis_carinii_f._sp._suis	0	0	0	0
Pneumocystis_jirovecii_SE6	0	0	0	0
Pneumocystis_murina_B123	0	0	0	0
Schizosaccharomyces_pombe_972h-	0	0	0	0
Schizosaccharomyces_cryophilus_OY26	0	0	0	0
Schizosaccharomyces_octosporus_yFS286	0	0	0	0
Schizosaccharomyces_japonicus_yFS275	0	0	0	0
Neolecta_irregularis_DAH-3	0	0	0	0
Gigaspora_rosea	0	0	0	0
Gigaspora_margarita	0	0	0	0
Diversispora_epigaea	0	0	0	0
Rhizophagus_clarus	0	0	0	0
Rhizophagus_irregularis_DAOM_181602_DAOM_197198	0	0	0	0
Glomus_cerebriforme	0	0	0	0
Lichtheimia_corymbifera_008-049	0	0	0	0
Lichtheimia_ramosa_B5399	0	0	0	0
Rhizomucor_pusillus	0	0	0	0
Absidia_repens	0	0	0	0
Absidia_glauca_var._paradoxa	0	0	0	0
Hesseltinella_vesiculosa	0	0	0	0
Rhizopus_oryzae_Type_I_NRRL_21396	0	0	0	0
Rhizopus_delemar_RA_99-880	0	0	0	0
Rhizopus_stolonifer_B9770	0	0	0	0
Rhizopus_microsporus_var._chinensis_CCTCC_M201021	0	0	0	0
Mucor_circinelloides_f._lusitanicus_CBS_277.49	0	0	0	0
Parasitella_parasitica	0	0	0	0
Phycomyces_blakesleeanus_B16	0	0	0	0
Syncephalastrum_racemosum_B6101	0	0	0	0
Choanephora_cucurbitarum_f._cucurbitarum	0	0	0	0
Bifiguratus_adelaidae	0	0	0	0
Mortierella_verticillata_NRRL_6337	0	0	0	0
Mortierella_elongata_AG-77	0	0	0	0
Lobosporangium_transversale	0	0	0	0
Conidiobolus_coronatus_NRRL_28638	0	0	0	0
Basidiobolus_meristosporus_CBS_931.73	0	0	0	0
Smittium_simulii	0	0	0	0
Smittium_megazygosporum	0	0	0	0
Smittium_mucronatum	0	0	0	0
Smittium_culicis	0	0	0	0
Smittium_angustum	0	0	0	0
Zancudomyces_culisetae	0	0	0	0
Furculomyces_boomerangus	0	0	0	0
Coemansia_reversa_NRRL_1564	0	0	0	0
Linderina_pennispora	0	0	0	0
Dimargaris_cristalligena	0	0	0	0
Piptocephalis_cylindrospora	0	0	0	0
Syncephalis_pseudoplumigaleata	0	0	0	0
Thamnocephalis_sphaerospora	0	0	0	0
Catenaria_anguillulae_PL171	0	0	0	0
Allomyces_macrogynus_ATCC_38327	0	0	0	0
Rhizoclosmatium_globosum	0	0	0	0
Chytriomyces_confervae	0	0	0	0
Blyttiomyces_helicus	0	0	0	0
Synchytrium_endobioticum	0	0	0	0
Synchytrium_microbalum	0	0	0	0
Powellomyces_hirtus	0	0	0	0
Spizellomyces_punctatus_DAOM_BR117	0	0	0	0
Caulochytrium_protostelioides	0	0	0	0
Piromyces_finnis	0	0	0	0
Anaeromyces_robustus	0	0	0	0
Neocallimastix_californiae	0	0	0	0
Gonapodya_prolifera_JEL478	0	0	0	0
Trachipleistophora_hominis	0	0	0	0
Vavraia_culicis	0	0	0	0
Encephalitozoon_cuniculi_EC1	0	0	0	0
Encephalitozoon_intestinalis_ATCC_50506	0	0	0	0
Encephalitozoon_hellem_ATCC_50504	0	0	0	0
Encephalitozoon_romaleae_SJ-2008	0	0	0	0
Pseudoloma_neurophilia	0	0	0	0
Nosema_ceranae_BRL01	0	0	0	0
Nosema_bombycis_CQ1	0	0	0	0
Vittaforma_corneae_ATCC_50505	0	0	0	0
Nosema_apis_BRL_01	0	0	0	0
Enterocytozoon_hepatopenaei	0	0	0	0
Enterocytozoon_bieneusi_H348	0	0	0	0
Enterospora_canceri	0	0	0	0
Hepatospora_eriocheir_edible_crab_parasite	0	0	0	0
Edhazardia_aedis_USNM_41457	0	0	0	0
Anncaliia_algerae_Undeen	0	0	0	0
Tubulinosema_ratisbonensis	0	0	0	0
Spraguea_lophii_42_110	0	0	0	0
Mitosporidium_daphniae	0	0	0	0
Rozella_allomycis_CSF55	0	0	0	0
Fonticula_alba	0	0	0	0
Thecamonas_trahens_ATCC_50062	1	0	0	0

## Sheet: Supplementary Table 9
Species information			Genome information					RNA expression													Percent spliced in												Structure and folding information											Splice Junction Motif
Species	Assembly	Clade	Sequestered Germline	Coding Bases	Total Length	Proportion of Genome that is Coding	Distance from Nucleosome Optimum (180bp)	IE Good Splices	IE Bad Splices	NonIntroner Good Splices	NonIntroner Bad Splices	Samples With Fewer Normalized Reads	perm p-val	Introner AIC	Depth+Length Only AIC	Introner Relative Likelihod	Introner Model Fit Better?	Introner Coefficient Estimate	Introner Coefficient SE	Introners splice better?	Introners With > 0 Reads	Introners with PSI of 100	Introner Spliced In	Introner Spliced Out	NonIntroner Spliced In	NonIntroner Spliced Out	Introner AIC	Depth+Length Only AIC	Introner Relative Likelihod	PSI Introner GLM Coefficient	PSI Introner SE	Introners Splice Out More Frequently?	Mean Introner Length	Mean Non-Introner Intron Length	Introner Paired Bases	Introner Unpaired Bases	NonIntroner Paired Bases	NonIntroner Unpaired Bases	MWU Paired P-Value	MWU MFE P-Value	MFE Introner GLM Prediction	MFE NonIntroner GLM Prediction	Introner More Stable?	Most Common Motif	% Introners	% All Introns	Common Motif PSI AIC	Depth+Length Only PSI AIC	PSI Relative Likelihood
Alternaria alternata	GCA_001572055.1	Ascomycetes	0	18735923	34355870	0.545349	116	70706	47	45401538	1146269	9001	0.9001	5580588	5582736	0	TRUE	3.313	0.1459	TRUE	19	0	262	42878	619693	34252999	3918971	3919793	0	1.379	0.06166	TRUE	63	73.0552	662	554	107586	125460	1.61e-05	0.180958	-8.94737	-9.54039	FALSE	GT-AG	1	0.989182	3908210	3919793	0
Alternaria alternata	GCA_001642055.1	Ascomycetes	0	21606106	32990834	0.654912	116	41723	105	84539975	3389053	5579	0.5579	7903392	7904287	0	TRUE	2.384	0.1278	TRUE	18	0	53	15251	686812	27977615	9043754	9044711	0	1.872	0.08628	TRUE	63	68.3693	624	528	653954	809490	3.1e-05	0.0484428	-9.02222	-9.23622	TRUE	GT-AG	0.944444	0.971748	5002437	5207100	0
Alternaria sp. MG1	GCA_003574525.1	Ascomycetes	0	18047444	34695644	0.520165	116	20028	13	4704879	415513	9294	0.9294	1143111	1143822	0	TRUE	3.475	0.2775	TRUE	21	1	181	8885	141808	2660983	650868	651487	0	1.407	0.07275	TRUE	63	64.777	736	608	54854	70360	1.33e-06	0.00700337	-9.19048	-9.09998	TRUE	GT-AG	1	0.982204	600487	600513	2.26033e-06
Alternaria tenuissima	GCA_004154735.1	Ascomycetes	0	18076277	33066186	0.54667	116	17426	25	12697917	138885	7751	0.7751	923892	923965	0	TRUE	1.355	0.2003	TRUE	17	1	62	8161	315561	8820580	1691859	1692172	0	1.658	0.1273	TRUE	63	68.3841	586	502	147770	183346	5.55e-05	0.0367046	-9.22941	-9.18154	TRUE	GT-AG	0.941176	0.986266	1691100	1692172	0
Alternaria tenuissima	GCA_004154745.1	Ascomycetes	0	18381877	33942725	0.541556	116	16377	14	12652545	150655	8030	0.803	1008125	1008245	0	TRUE	2	0.2675	TRUE	14	0	167	8398	319827	8815074	1741396	1741459	0	0.5706	0.07796	TRUE	63	67.8495	500	396	161346	200563	1.1e-05	0.0347328	-9.75	-9.24753	TRUE	GT-AG	1	0.985716	1740468	1741459	0
Alternaria tenuissima	GCA_004154765.1	Ascomycetes	0	18070512	33508343	0.539284	116	17240	19	12535870	142829	8574	0.8574	887917	888040	0	TRUE	1.808	0.2296	TRUE	14	1	29	8623	308980	8714270	1690635	1691031	0	2.334	0.1859	TRUE	63	68.3981	494	402	81088	100851	2.61e-05	0.104225	-8.72143	-9.27732	FALSE	GT-AG	1	0.985296	1690564	1691031	0
Alternaria tenuissima	GCA_004154845.1	Ascomycetes	0	19209164	35921821	0.534749	116	18612	21	12808300	170529	7998	0.7998	1123609	1123846	0	TRUE	2.191	0.2184	TRUE	19	0	178	10872	334290	8901368	1816242	1816337	0	0.663	0.07535	TRUE	63	67.5516	662	554	176782	221232	3.79e-06	0.0347283	-8.97368	-9.24364	FALSE	GT-AG	1	0.983723	1815627	1816337	0
Alternaria tenuissima	GCA_004156015.1	Ascomycetes	0	18470453	34724580	0.531913	116	20199	25	12775574	149011	8129	0.8129	921505	921679	0	TRUE	1.855	0.2002	TRUE	20	0	178	11337	317910	8874158	1742961	1743116	0	0.82	0.07515	TRUE	63	69.7485	698	582	151976	186374	2.43e-06	0.075531	-8.695	-9.25863	FALSE	GT-AG	1	0.985374	1742548	1743116	0
Alternaria tenuissima	GCA_004156035.1	Ascomycetes	0	19269692	35704180	0.539704	116	20215	18	13126354	120486	8110	0.811	785502	785637	0	TRUE	1.906	0.236	TRUE	20	0	180	9774	422221	9087016	2326605	2326941	0	1.128	0.07495	TRUE	63	70.3349	704	576	33700	40855	1.77e-06	0.0890971	-9.095	-9.2312	FALSE	GT-AG	1	0.984128	2326754	2326941	0
Alternaria tenuissima	GCA_004168565.1	Ascomycetes	0	19251513	36064554	0.533807	116	18528	20	12793845	136102	7891	0.7891	796629	796709	0	TRUE	1.522	0.224	TRUE	19	0	180	10761	344481	8893962	1858730	1858835	0	0.6923	0.07495	TRUE	63	68.2036	662	554	248042	308090	4.18e-06	0.0338747	-8.97368	-9.29021	FALSE	GT-AG	1	0.984062	1858518	1858835	0
Aureococcus anophagefferens	GCA_000186865.1	Other Protists	0	18442295	56660572	0.325487	13.6126	115928	21589	2974835	631254	244	0.0244	2037565	2042202	0	TRUE	0.5223	0.008091	TRUE	847	75	12837	114133	751176	3620894	2383822	2387784	0	0.5536	0.009426	TRUE	192.613	135.124	100354	65572	877068	660642	1.5e-56	3.24e-86	-60.7531	-70.1148	FALSE	GT-AG	0.964994	0.793973	2321126	2387784	0
Cadophora sp. DSE1049	GCA_003073865.1	Ascomycetes	0	31842347	70459101	0.451927	50	260	8	23937128	1049144	2034	0.2034	5390425	5390423	2.71828	FALSE	-0.1504	0.359	FALSE	6	0	79	175	1191190	12411457	5707750	5707823	0	-1.254	0.128	FALSE	129	75.1437	408	372	1505328	1946095	0.00769407	6.38e-05	-34.7	-23.7005	TRUE	GT-AG	1	0.978116	5545228	5707823	0
Chalara longipes BDJ	GCA_009732865.1	Ascomycetes	0	29258850	52432785	0.558026	62	2968	0	23519476	750015	4679	0.4679	4445231	4445358	0	TRUE	8.537	5.368	TRUE	4	0	0	1734	458806	16285008	3454859	3454993	0	9.029	6.672	TRUE	117	78.8769	228	244	1432730	1779060	0.139355	0.0165317	-17.05	-21.9683	FALSE	GT-AG	1	0.972129	3402612	3454993	0
Emiliania huxleyi CCMP1516	GCA_000372725.1	Other Protists	0	42923165	167675649	0.255989	91.1772	213	99	1615921	221675	1896	0.1896	938631	938670	3.39827e-09	TRUE	-0.831	0.1217	FALSE	71	1	6	288	36374	1184454	272949	272955	0.0497871	0.9932	0.4125	TRUE	87.8228	141.187	4358	2659	6855610	5869424	0.999997	1	-32.2152	-27.1625	TRUE	GT-AG	0.962025	0.695271	271770	272955	0
Exophiala sideris	GCA_000835395.1	Ascomycetes	0	20260724	29505589	0.686674	84.8077	27433	51	18888776	136622	5399	0.5399	367958	368035	0	TRUE	1.399	0.2044	TRUE	25	0	67	8797	286694	6866624	1444455	1445021	0	1.875	0.1122	TRUE	94.1923	65.1398	1176	1299	481392	587291	0.0479018	5.06e-13	-19.6115	-17.6542	TRUE	GT-AG	1	0.981291	1607811	1608873	0
Glarea lozoyensis ATCC 20868	GCA_000409485.1	Ascomycetes	0	18827474	39509734	0.476527	53	112	0	12188919	433525	49	0.0049	1418639	1418641	0.367879	TRUE	7.263	15.37	TRUE	4	0	0	39	144659	6207448	900605	900607	0.367879	7.141	15.37	TRUE	126	69.7625	200	308	749416	1025064	0.650694	0.0167035	-11.8	-22.0823	FALSE	GT-AG	1	0.991418	938892	939700	0
Hypoxylon sp. EC38	GCA_002120335.1	Ascomycetes	0	19781508	47717833	0.414552	84.7778	642	647	24925564	657599	729	0.0729	3800706	3804149	0	TRUE	-4.016	0.05573	FALSE	9	0	12	1046	611586	17146189	4519141	4519169	8.31529e-07	1.259	0.29	TRUE	94.2222	77.455	560	288	802534	1038958	2.43e-07	5.22e-06	-26.0222	-14.5621	TRUE	GT-AG	1	0.969797	4471371	4519169	0
Karstenula rhodostoma CBS 690.94	GCA_010093485.1	Ascomycetes	0	22802186	45074449	0.505878	73.0541	8761	38	29321396	1056415	2	0.0002	5590879	5591229	0	TRUE	2.053	0.1626	TRUE	37	2	486	5321	990449	17555043	5652521	5652531	0.00673795	0.1581	0.04664	TRUE	105.946	92.21	2322	1635	1172166	1191823	4.26e-15	1.03e-17	-29.7578	-20.878	TRUE	GT-AG	1	0.979473	5338003	5652531	0
Lachnellula subtilissima	GCA_007821545.1	Ascomycetes	0	13060849	35230510	0.370726	19.6	2736	0	18121521	730896	661	0.0661	2937467	2937785	0	TRUE	9.912	6.672	TRUE	9	0	2	1695	443485	11036600	3298424	3298509	0	3.273	0.6845	TRUE	159.4	75.3982	594	1010	638234	877874	0.849967	5.03e-05	-16.404	-30.9371	FALSE	GT-AG	1	0.985709	3250333	3252697	0
Lophiostoma macrostomum CBS 122681	GCA_010405375.1	Ascomycetes	0	23912710	42575690	0.561652	36.4286	136378	408	37827135	1288523	9372	0.9372	7629832	7636317	0	TRUE	2.451	0.0496	TRUE	42	1	1751	31944	1441834	22182271	8772002	8773376	0	0.7856	0.02416	TRUE	142.571	83.5841	3666	2364	1102300	1249756	4.74e-22	6.11e-23	-38.0214	-32.3283	TRUE	GT-AG	1	0.972784	8459924	8773376	0
Lophiotrema nucula	GCA_010015825.1	Ascomycetes	0	26711133	48642237	0.549135	114.143	401	8	40394459	1892380	1399	0.1399	11347745	11347766	2.75364e-05	TRUE	1.34	0.3571	TRUE	7	0	148	232	827195	16027265	4889608	4889856	0	-1.787	0.09594	FALSE	64.8571	79.8563	238	223	1096558	1235646	0.0306324	0.0321337	-12.4857	-9.93062	TRUE	GT-AG	1	0.975592	4646050	4889856	0
Lophium mytilinum	GCA_010093605.1	Ascomycetes	0	23089589	43412209	0.531869	21.75	205	17	77503240	2934725	1443	0.1443	16025220	16025219	1.64872	FALSE	0.1231	0.2524	TRUE	4	0	41	109	852065	25806590	5751062	5751126	0	-1.678	0.17	FALSE	200.75	86.3901	474	333	1122436	1337435	0.00193202	0.00105019	-40.975	-45.7401	FALSE	GT-AG	1	0.976543	5652236	5751126	0
Micromonas commoda	GCA_000090985.2	Green Algae	0	15353051	20989326	0.731469	121.375	86363	22023	57377637	1762057	8910	0.891	10205868	10249432	0	TRUE	-1.948	0.007688	FALSE	31	0	1154	70690	2399082	33116717	7857588	7872896	0	2.346	0.02962	TRUE	57.625	138.15	668	1208	380682	361462	1	1	-5.18125	-5.44869	FALSE	GT-AG	1	0.908993	7802804	7872896	0
Micromonas pusilla CCMP1545	GCA_000151265.1	Green Algae	0	14565060	21958260	0.663307	9.54817	8485309	278130	54486514	6833668	8	0.0008	27036132	28065983	0	TRUE	1.611	0.001985	TRUE	1304	4	176751	5741409	6515352	41679734	22878897	23772435	0	1.771	0.002454	TRUE	169.452	156.311	111884	111067	628716	571750	0.961303	0.682852	-38.7893	-52.3334	FALSE	GT-AG	0.836391	0.718596	23297667	23772435	0
Mytilinidion resinicola	GCA_010093595.1	Ascomycetes	0	23769358	47275052	0.502789	26.6	2004	270	49941139	1502074	4624	0.4624	9844249	9844418	0	TRUE	-0.9555	0.06485	FALSE	5	0	42	1179	740219	17222763	4781379	4781406	1.37096e-06	0.7379	0.1558	TRUE	205.6	86.8717	580	453	1186580	1463529	0.00238425	0.000297559	-45.06	-46.2562	FALSE	GT-AG	1	0.974304	4611993	4781406	0
Periconia macrospinosa	GCA_003073855.1	Ascomycetes	0	26542684	54992973	0.482656	55.9697	13238	377	34583221	1429638	574	0.0574	885578	885589	0.00408677	TRUE	0.5065	0.1495	TRUE	33	1	608	7428	1458704	16350297	1011292	1011297	0.082085	0.3118	0.1236	TRUE	123.03	77.9184	2290	1803	1008168	1351512	1.64e-13	4.59e-18	-29.8758	-21.8445	TRUE	GT-AG	1	0.971815	6429419	6646453	0
Pestalotiopsis fici W106-1	GCA_000516985.1	Ascomycetes	0	22773644	51910726	0.438708	18	42	1	643135	9289	1628	0.1628	61063	61061	2.71828	FALSE	0.3262	1.012	TRUE	8	0	0	25	14167	390911	74065	74064	1.64872	8.844	57.66	TRUE	161	76.2914	682	614	924168	1134861	0.00349578	3.43e-06	-34.925	-31.6094	TRUE	GT-AG	1	0.990224	74065	74064	1.64872
Pezoloma ericae	GCA_002865625.1	Ascomycetes	0	24773915	57408471	0.431538	58.75	2780	6	45011896	2646078	3326	0.3326	10538636	10538789	0	TRUE	2.838	0.4087	TRUE	4	0	17	1535	1538507	28179339	9430661	9430931	0	2.47	0.2433	TRUE	120.25	73.2355	268	217	1060450	1375728	0.00954384	0.000789631	-38.925	-22.19	TRUE	GT-AG	1	0.96982	2341044	2372252	0
Phialocephala scopiformis	GCA_001500285.1	Ascomycetes	0	27633739	48876257	0.565382	28.35	13320	47	51115489	1626234	5912	0.5912	9889811	9890434	0	TRUE	2.314	0.1461	TRUE	18	2	2021	9217	1099596	21960283	13460062	13461960	0	-1.202	0.02384	FALSE	150.65	69.6504	1596	1437	1142724	1515134	3.4e-06	3.96e-13	-43.48	-29.0377	TRUE	GT-AG	1	0.969755	7111938	7290231	0
Phialocephala subalpina	GCA_900073065.1	Ascomycetes	0	18562	69693031	0.000266339	53.3279	95070	517	12349782	384038	8688	0.8688	2350712	2353634	0	TRUE	1.728	0.04414	TRUE	122	0	1390	70234	348598	10547230	2145588	2146069	0	0.5451	0.02714	TRUE	125.672	71.8179	7672	7782	94802	124817	1.01e-10	3.68e-60	-31.3295	-22.4467	TRUE	GT-AG	1	0.987276	2144571	2146069	0
Polyplosphaeria fusca	GCA_010093805.1	Ascomycetes	0	22658414	37009770	0.612228	12	106	6	19692708	769416	244	0.0244	3608722	3608720	2.71828	FALSE	-0.003042	0.4197	FALSE	4	0	46	59	1124596	10029160	6012240	6012297	0	-1.533	0.1751	FALSE	167	78.1293	410	262	900600	1106073	0.000989944	0.000643415	-51.675	-37.0875	TRUE	GT-AG	1	0.965937	5683396	6012297	0
Symbiodinium microadriaticum	GCA_001939145.1	Other Protists	0	97078853	808226712	0.120113	11.9231	12716	299	587959341	59754461	9228	0.9228	289892450	289892971	0	TRUE	1.11	0.05851	TRUE	14	0	1	7312	3455199	369476101	35412957	35413136	0	4.568	1	TRUE	167.077	146.594	2052	995	13678218	10664405	1.82e-08	0.00164658	-44.3962	-45.6999	FALSE	GC-AG	0.269231	0.510285	35049442	35413136	0
Thalassiosira oceanica	GCA_000296195.2	Other	0	36714000	92043847	0.398875	107.496	215607	2756	12143956	1716923	5715	0.5715	6051801	6078356	0	TRUE	2.12	0.0192	TRUE	592	9	2326	134240	802219	9210556	4976536	4991598	0	1.835	0.02089	TRUE	71.5042	126.556	24002	19573	2758778	2553544	3.95e-43	6.47e-10	-22.1662	-11.8533	TRUE	GT-AG	1	0.947377	4975181	4991598	0
Thermothielavioides terrestris NRRL 8126	GCA_000226115.1	Ascomycetes	0	16473834	36912256	0.446297	46.6	3086	528	32562608	823119	2529	0.2529	867073	867229	0	TRUE	-1.626	0.1076	FALSE	5	0	0	812	81674	5648583	901766	901798	1.12535e-07	9.624	18.01	TRUE	132.4	90.3915	326	341	758456	847529	0.372784	0.00125611	-34.08	-31.6882	TRUE	GT-AG	1	0.963279	798449	863540	0
Xylaria longipes	GCA_003426265.1	Ascomycetes	0	18978267	43191891	0.439394	35.8244	128442	1222	47875330	4119416	30	0.003	17168289	17191404	0	TRUE	2.628	0.02875	TRUE	130	3	4487	75697	2512829	25352191	14505651	14508498	0	0.7215	0.01518	TRUE	143.176	109.751	10238	8649	1516788	1581714	2.47e-19	5.43e-37	-34.3084	-28.9525	TRUE	GT-AG	1	0.980985	13066242	13069169	0
Zymoseptoria brevis	GCA_000966595.1	Ascomycetes	0	15431227	31914300	0.483521	54.75	1136	2	17083148	430669	373	0.0373	1147909	1147923	0.000911882	TRUE	2.452	1.001	TRUE	8	0	6	428	108350	5057859	711281	711289	0.0183156	1.268	0.5017	TRUE	124.25	70.3697	582	420	435258	523388	0.000112635	2.88e-06	-39.4875	-27.2927	TRUE	GT-AG	1	0.988117	926929	927051	0
Zymoseptoria tritici IPO323	GCA_000219625.1	Ascomycetes	0	15250021	39686251	0.384265	56.2	2948	48	2984993	120401	2375	0.2375	161469	161491	1.67017e-05	TRUE	0.9532	0.2256	TRUE	25	0	0	746	27770	1229062	268565	268714	0	4.427	1	TRUE	122.8	94.374	1752	1343	779112	815054	1.69e-07	1.7e-10	-38.176	-27.5907	TRUE	GT-AG	1	0.983825	259304	267215	0
																											208.316	213.987	0.058695
[truncated: 9 more columns]

## Sheet: Supplementary Table 1
Pyropia yezoensis	Eukaryota;Other;Other		SAMN13316713	PRJNA589917	GCA_009829735.1	Chromosome	107.591	64.8454	chromosome 1:CM020618.1; chromosome 2:CM020619.1; chromosome 3:CM020620.1	WMLA01	28	0	2020-01-03T00:00:00Z	ftp://ftp.ncbi.nlm.nih.gov/genomes/all/GCA/009/829/735/GCA_009829735.1_ASM982973v1
Emiliania huxleyi CCMP1516	Eukaryota;Protists;Other Protists	CCMP1516	SAMN02744062	PRJNA77753	GCA_000372725.1	Scaffold	167.676	64.5		AHAL01	7795	38554	2013-04-19T00:00:00Z	ftp://ftp.ncbi.nlm.nih.gov/genomes/all/GCA/000/372/725/GCA_000372725.1_Emiliana_huxleyi_CCMP1516_main_genome_assembly_v1.0	ftp://ftp.ncbi.nlm.nih.gov/genomes/all/GCF/000/372/725/GCF_000372725.1_Emiliana_huxleyi_CCMP1516_main_genome_assembly_v1.0
Arabidopsis thaliana	Eukaryota;Plants;Land Plants		SAMN03081427	PRJNA10719	GCA_000001735.2	Chromosome	119.669	36.0529	chromosome 1:NC_003070.9/CP002684.1; chromosome 2:NC_003071.7/CP002685.1; chromosome 3:NC_003074.8/CP002686.1; chromosome 4:NC_003075.7/CP002687.1; chromosome 5:NC_003076.8/CP002688.1; mitochondrion MT:NC_037304.1/BK010421.1; chloroplast Pltd:NC_000932.1/AP000423.1		7	48265	2001-08-13T00:00:00Z	ftp://ftp.ncbi.nlm.nih.gov/genomes/all/GCA/000/001/735/GCA_000001735.2_TAIR10.1	ftp://ftp.ncbi.nlm.nih.gov/genomes/all/GCF/000/001/735/GCF_000001735.4_TAIR10.1
Glycine max	Eukaryota;Plants;Land Plants		SAMN00002965	PRJNA19861	GCA_000004515.4	Chromosome	979.046	35.1153	chromosome 1:NC_016088.3/CM000834.3; chromosome 2:NC_016089.3/CM000835.3; chromosome 3:NC_016090.3/CM000836.3; chromosome 4:NC_016091.3/CM000837.3; chromosome 5:NC_038241.1/CM000838.2; chromosome 6:NC_038242.1/CM000839.3; chromosome 7:NC_038243.1/CM000840.3; chromosome 8:NC_038244.1/CM000841.3; chromosome 9:NC_038245.1/CM000842.3; chromosome 10:NC_038246.1/CM000843.3; chromosome 11:NC_038247.1/CM…	ACUP03	1579	71219	2010-01-05T00:00:00Z	ftp://ftp.ncbi.nlm.nih.gov/genomes/all/GCA/000/004/515/GCA_000004515.4_Glycine_max_v2.1	ftp://ftp.ncbi.nlm.nih.gov/genomes/all/GCF/000/004/515/GCF_000004515.5_Glycine_max_v2.1
Medicago truncatula	Eukaryota;Plants;Land Plants	A17	SAMN02299339	PRJNA10791	GCA_000219495.2	Chromosome	412.924	34.047	chromosome 1:NC_016407.2/CM001217.2; chromosome 2:NC_016408.2/CM001218.2; chromosome 3:NC_016409.2/CM001219.2; chromosome 4:NC_016410.2/CM001220.2; chromosome 5:NC_016411.2/CM001221.2; chromosome 6:NC_016412.2/CM001222.2; chromosome 7:NC_016413.2/CM001223.2; chromosome 8:NC_016414.2/CM001224.2; chloroplast Pltd:NC_003119.6/	APNO01	2187	41939	2011-08-12T00:00:00Z	ftp://ftp.ncbi.nlm.nih.gov/genomes/all/GCA/000/219/495/GCA_000219495.2_MedtrA17_4.0	ftp://ftp.ncbi.nlm.nih.gov/genomes/all/GCF/000/219/495/GCF_000219495.3_MedtrA17_4.0
Solanum lycopersicum	Eukaryota;Plants;Land Plants		SAMN02981290	PRJNA119	GCA_000188115.3	Chromosome	828.349	35.6991	chromosome 1:NC_015438.3/CM001064.3; chromosome 2:NC_015439.3/CM001065.3; chromosome 3:NC_015440.3/CM001066.3; chromosome 4:NC_015441.3/CM001067.3; chromosome 5:NC_015442.3/CM001068.3; chromosome 6:NC_015443.3/CM001069.3; chromosome 7:NC_015444.3/CM001070.3; chromosome 8:NC_015445.3/CM001071.3; chromosome 9:NC_015446.3/CM001072.3; chromosome 10:NC_015447.3/CM001073.3; chromosome 11:NC_015448.3/CM…	AEKE03	3150	37660	2010-12-10T00:00:00Z	ftp://ftp.ncbi.nlm.nih.gov/genomes/all/GCA/000/188/115/GCA_000188115.3_SL3.0	ftp://ftp.ncbi.nlm.nih.gov/genomes/all/GCF/000/188/115/GCF_000188115.4_SL3.0
Hordeum vulgare subsp. vulgare	Eukaryota;Plants;Land Plants		SAMEA5928514	PRJEB34217	GCA_902498975.1	Chromosome	4340.66	44.5703	chromosome 1H:LR721633.1; chromosome 2H:LR721634.1; chromosome 3H:LR721635.1; chromosome 4H:LR721636.1; chromosome 5H:LR721637.1; chromosome 6H:LR721638.1; chromosome 7H:LR721639.1	CABVLW01	19571	0	2019-10-10T00:00:00Z	ftp://ftp.ncbi.nlm.nih.gov/genomes/all/GCA/902/498/975/GCA_902498975.1_Morex_v2.0
Oryza sativa Japonica Group	Eukaryota;Plants;Land Plants		SAMD00000397	PRJNA12269	GCA_001433935.1	Chromosome	374.423	43.5769	chromosome 1:NC_029256.1/AP014957.1; chromosome 2:NC_029257.1/AP014958.1; chromosome 3:NC_029258.1/AP014959.1; chromosome 4:NC_029259.1/AP014960.1; chromosome 5:NC_029260.1/AP014961.1; chromosome 6:NC_029261.1/AP014962.1; chromosome 7:NC_029262.1/AP014963.1; chromosome 8:NC_029263.1/AP014964.1; chromosome 9:NC_029264.1/AP014965.1; chromosome 10:NC_029265.1/AP014966.1; chromosome 11:NC_029266.1/AP…		58	42578	2015-10-10T00:00:00Z	ftp://ftp.ncbi.nlm.nih.gov/genomes/all/GCA/001/433/935/GCA_001433935.1_IRGSP-1.0	ftp://ftp.ncbi.nlm.nih.gov/genomes/all/GCF/001/433/935/GCF_001433935.1_IRGSP-1.0
Triticum aestivum	Eukaryota;Plants;Land Plants		SAMN07284949	PRJNA392179	GCA_002220415.3	Chromosome	15418.8	46.113	chromosome 1A:CM022211.1; chromosome 1B:CM022212.1; chromosome 1D:CM022213.1; chromosome 2A:CM022214.1; chromosome 2B:CM022215.1; chromosome 2D:CM022216.1; chromosome 3A:CM022217.1; chromosome 3B:CM022218.1; chromosome 3D:CM022219.1; chromosome 4A:CM022220.1; chromosome 4B:CM022221.1; chromosome 4D:CM022222.1; chromosome 5A:CM022223.1; chromosome 5B:CM022224.1; chromosome 5D:CM022225.1; chromosom…	NMPL03	70316	0	2017-07-13T00:00:00Z	ftp://ftp.ncbi.nlm.nih.gov/genomes/all/GCA/002/220/415/GCA_002220415.3_Triticum_4.0
Zea mays	Eukaryota;Plants;Land Plants		SAMN04296295	PRJNA10769	GCA_000005005.6	Chromosome	2135.08	46.9109	chromosome 1:NC_024459.2/CM007647.1; chromosome 2:NC_024460.2/CM007648.1; chromosome 3:NC_024461.2/CM007649.1; chromosome 4:NC_024462.2/CM000780.4; chromosome 5:NC_024463.2/CM000781.4; chromosome 6:NC_024464.2/CM000782.4; chromosome 7:NC_024465.2/CM007650.1; chromosome 8:NC_024466.2/CM000784.4; chromosome 9:NC_024467.2/CM000785.4; chromosome 10:NC_024468.2/CM000786.4; mitochondrion MT:NC_007982.1…	LPUQ01	598	51765	2010-01-29T00:00:00Z	ftp://ftp.ncbi.nlm.nih.gov/genomes/all/GCA/000/005/005/GCA_000005005.6_B73_RefGen_v4	ftp://ftp.ncbi.nlm.nih.gov/genomes/all/GCF/000/005/005/GCF_000005005.2_B73_RefGen_v4
Pneumocystis carinii B80	Eukaryota;Fungi;Ascomycetes	B80	SAMN02380717	PRJNA223511	GCA_001477545.1	Contig	7.66146	27.8		LFVZ01	62	3646	2015-12-22T00:00:00Z	ftp://ftp.ncbi.nlm.nih.gov/genomes/all/GCA/001/477/545/GCA_001477545.1_Pneu_cari_B80_V3	ftp://ftp.ncbi.nlm.nih.gov/genomes/all/GCF/001/477/545/GCF_001477545.1_Pneu_cari_B80_V3
Schizosaccharomyces pombe	Eukaryota;Fungi;Ascomycetes	972h-	SAMEA3138176	PRJNA13836	GCA_000002945.2	Chromosome	12.5913	36.0381	chromosome I:NC_003424.3/CU329670.1; chromosome II:NC_003423.3/CU329671.1; chromosome III:NC_003421.2/CU329672.1; mitochondrion MT:NC_001326.1/X54421.1		4	5132	2002-02-28T00:00:00Z	ftp://ftp.ncbi.nlm.nih.gov/genomes/all/GCA/000/002/945/GCA_000002945.2_ASM294v2	ftp://ftp.ncbi.nlm.nih.gov/genomes/all/GCF/000/002/945/GCF_000002945.1_ASM294v2
Saccharomyces cerevisiae S288C	Eukaryota;Fungi;Ascomycetes	S288C		PRJNA43747	GCA_000146045.2	Complete	12.1571	38.1556	chromosome I:NC_001133.9/BK006935.2; chromosome II:NC_001134.8/BK006936.2; chromosome III:NC_001135.5/BK006937.2; chromosome IV:NC_001136.10/BK006938.2; chromosome V:NC_001137.3/BK006939.2; chromosome VI:NC_001138.5/BK006940.2; chromosome VII:NC_001139.9/BK006941.2; chromosome VIII:NC_001140.6/BK006934.2; chromosome IX:NC_001141.2/BK006942.2; chromosome X:NC_001142.9/BK006943.2; chromosome XI:NC_…		17	6002	1999-11-08T00:00:00Z	ftp://ftp.ncbi.nlm.nih.gov/genomes/all/GCA/000/146/045/GCA_000146045.2_R64	ftp://ftp.ncbi.nlm.nih.gov/genomes/all/GCF/000/146/045/GCF_000146045.2_R64
Aspergillus nidulans FGSC A4	Eukaryota;Fungi;Ascomycetes	FGSC A4	SAMN02953587	PRJNA130	GCA_000149205.2	Scaffold	30.276	50.2721	mitochondrion MT:NC_017896.1/JQ435097.1	AACD01	91	9556	2003-04-07T00:00:00Z	ftp://ftp.ncbi.nlm.nih.gov/genomes/all/GCA/000/149/205/GCA_000149205.2_ASM14920v2	ftp://ftp.ncbi.nlm.nih.gov/genomes/all/GCF/000/149/205/GCF_000149205.2_ASM14920v2
Aspergillus fumigatus Af293	Eukaryota;Fungi;Ascomycetes	Af293	SAMN00115746	PRJNA131	GCA_000002655.1	Chromosome	29.385	49.8105	chromosome 1:NC_007194.1/CM000169.1; chromosome 2:NC_007195.1/CM000170.1; chromosome 3:NC_007196.1/CM000171.1; chromosome 4:NC_007197.1/CM000172.1; chromosome 5:NC_007198.1/CM000173.1; chromosome 6:NC_007199.1/CM000174.1; chromosome 7:NC_007200.1/CM000175.1; chromosome 8:NC_007201.1/CM000176.1	AAHF01	8	19260	2005-06-01T00:00:00Z	ftp://ftp.ncbi.nlm.nih.gov/genomes/all/GCA/000/002/655/GCA_000002655.1_ASM265v1	ftp://ftp.ncbi.nlm.nih.gov/genomes/all/GCF/000/002/655/GCF_000002655.1_ASM265v1
Neurospora crassa OR74A	Eukaryota;Fungi;Ascomycetes	OR74A	SAMN02953583	PRJNA13841	GCA_000182925.2	Chromosome	41.1024	48.2319	linkage group I:NC_026501.1/CM002236.1; linkage group II:NC_026502.1/CM002237.1; linkage group III:NC_026503.1/CM002238.1; linkage group IV:NC_026504.1/CM002239.1; linkage group V:NC_026505.1/CM002240.1; linkage group VI:NC_026506.1/CM002241.1; linkage group VII:NC_026507.1/CM002242.1; mitochondrion MT:NC_026614.1/KC683708.1	AABX03	21	10812	2003-03-12T00:00:00Z	ftp://ftp.ncbi.nlm.nih.gov/genomes/all/GCA/000/182/925/GCA_000182925.2_NC12	ftp://ftp.ncbi.nlm.nih.gov/genomes/all/GCF/000/182/925/GCF_000182925.2_NC12
Phanerochaete chrysosporium	Eukaryota;Fungi;Basidiomycetes	ATCC 20696	SAMN05790961	PRJNA343563	GCA_001910725.1	Contig	39.2051	56.5		MJGA01	174	0	2016-12-20T00:00:00Z	ftp://ftp.ncbi.nlm.nih.gov/genomes/all/GCA/001/910/725/GCA_001910725.1_ASM191072v1
Candida albicans SC5314	Eukaryota;Fungi;Ascomycetes	SC5314	SAMN02953594	PRJNA10701	GCA_000182965.3	Chromosome	14.2827	33.4827	chromosome 1:NC_032089.1/CP017623.1; chromosome 2:NC_032090.1/CP017624.1; chromosome 3:NC_032091.1/CP017625.1; chromosome 4:NC_032092.1/CP017626.1; chromosome 5:NC_032093.1/CP017627.1; chromosome 6:NC_032094.1/CP017628.1; chromosome 7:NC_032095.1/CP017629.1; chromosome R:NC_032096.1/CP017630.1		8	6030	2016-10-12T00:00:00Z	ftp://ftp.ncbi.nlm.nih.gov/genomes/all/GCA/000/182/965/GCA_000182965.3_ASM18296v3	ftp://ftp.ncbi.nlm.nih.gov/genomes/all/GCF/000/182/965/GCF_000182965.3_ASM18296v3
Leishmania major strain Friedlin	Eukaryota;Protists;Kinetoplasts	Friedlin	SAMEA3138173	PRJNA10724	GCA_000002725.2	Complete	32.8551	59.7114	chromosome 1:NC_001905.3/FR796397.1; chromosome 2:NC_007244.2/FR796398.1; chromosome 3:NC_004916.2/FR796399.1; chromosome 4:NC_007245.2/FR796400.1; chromosome 5:NC_007246.2/FR796401.1; chromosome 6:NC_007247.2/FR796402.1; chromosome 7:NC_007248.2/FR796403.1; chromosome 8:NC_007249.2/FR796404.1; chromosome 9:NC_007250.2/FR796405.1; chromosome 10:NC_007251.2/FR796406.1; chromosome 11:NC_007252.2/FR…		36	8316	1998-06-29T00:00:00Z	ftp://ftp.ncbi.nlm.nih.gov/genomes/all/GCA/000/002/725/GCA_000002725.2_ASM272v2	ftp://ftp.ncbi.nlm.nih.gov/genomes/all/GCF/000/002/725/GCF_000002725.2_ASM272v2
Trypanosoma brucei gambiense DAL972	Eukaryota;Protists;Kinetoplasts	Dal 972 clone 1 (MHOM/CI/86/DAL972)	SAMEA2272188	PRJEA40697	GCA_000210295.1	Chromosome	22.1481	47.1525	chromosome 1:NC_026734.1/FN554964.1; chromosome 2:NC_026735.1/FN554965.1; chromosome 3:NC_026736.1/FN554966.1; chromosome 4:NC_026737.1/FN554967.1; chromosome 5:NC_026738.1/FN554968.1; chromosome 6:NC_026739.1/FN554969.1; chromosome 7:NC_026740.1/FN554970.1; chromosome 8:NC_026741.1/FN554971.1; chromosome 9:NC_026742.1/FN554972.1; chromosome 10:NC_026743.1/FN554973.1; chromosome 11:NC_026744.1/FN…		11	9822	2009-10-14T00:00:00Z	ftp://ftp.ncbi.nlm.nih.gov/genomes/all/GCA/000/210/295/GCA_000210295.1_ASM21029v1	ftp://ftp.ncbi.nlm.nih.gov/genomes/all/GCF/000/210/295/GCF_000210295.1_ASM21029v1
Trypanosoma cruzi	Eukaryota;Protists;Kinetoplasts	CL Brener	SAMN02953627	PRJNA11755	GCA_000209065.1	Scaffold	89.9375	51.7		AAHK01	29495	19607	2005-07-14T00:00:00Z	ftp://ftp.ncbi.nlm.nih.gov/genomes/all/GCA/000/209/065/GCA_000209065.1_ASM20906v1	ftp://ftp.ncbi.nlm.nih.gov/genomes/all/GCF/000/209/065/GCF_000209065.1_ASM20906v1
Entamoeba histolytica HM-1:IMSS	Eukaryota;Protists;Other Protists	HM-1:IMSS	SAMN02953605	PRJNA142	GCA_000208925.2	Scaffold	20.8354	24.3		AAFB02	1529	8163	2004-12-09T00:00:00Z	ftp://ftp.ncbi.nlm.nih.gov/genomes/all/GCA/000/208/925/GCA_000208925.2_JCVI_ESG2_1.0	ftp://ftp.ncbi.nlm.nih.gov/genomes/all/GCF/000/208/925/GCF_000208925.1_JCVI_ESG2_1.0
Giardia intestinalis	Eukaryota;Protists;Other Protists	beaver	SAMN12610744	PRJNA561185	GCA_011634555.1	Contig	11.4675	49.6		VSRS01	8	0	2020-03-23T00:00:00Z	ftp://ftp.ncbi.nlm.nih.gov/genomes/all/GCA/011/634/555/GCA_011634555.1_ASM1163455v1
Eimeria tenella	Eukaryota;Protists;Apicomplexans	Houghton	SAMEA3138819	PRJEB4863	GCA_000499545.1	Scaffold	51.8944	51.0796	apicoplast Pltd:NC_004823.1/	CBUW01	4665	8609	2013-10-30T00:00:00Z	ftp://ftp.ncbi.nlm.nih.gov/genomes/all/GCA/000/499/545/GCA_000499545.1_ETH001	ftp://ftp.ncbi.nlm.nih.gov/genomes/all/GCF/000/499/545/GCF_000499545.2_ETH001
Cryptosporidium parvum Iowa II	Eukaryota;Protists;Apicomplexans	Iowa type II	SAMN02952908	PRJNA144	GCA_000165345.1	Chromosome	9.10232	30.2256	chromosome 1:NC_006980.1/CM000429.1; chromosome 2:NC_006981.1/CM000430.1; chromosome 3:NC_006982.1/CM000431.1; chromosome 4:NC_006983.1/CM000432.1; chromosome 5:NC_006984.1/CM000433.1; chromosome 6:NC_006985.1/CM000434.1; chromosome 7:NC_006986.1/CM000435.1; chromosome 8:NC_006987.1/CM000436.1	AAEE01	8	7610	2004-04-05T00:00:00Z	ftp://ftp.ncbi.nlm.nih.gov/genomes/all/GCA/000/165/345/GCA_000165345.1_ASM16534v1	ftp://ftp.ncbi.nlm.nih.gov/genomes/all/GCF/000/165/345/GCF_000165345.1_ASM16534v1
Toxoplasma gondii ME49	Eukaryota;Protists;Apicomplexans	ME49	SAMN00255192	PRJNA28893	GCA_000006565.2	Chromosome	65.6681	52.2873	chromosome Ia:NC_031467.1/CM002034.1; chromosome Ib:NC_031468.1/CM002035.1; chromosome II:NC_031469.1/CM002036.1; chromosome III:NC_031470.1/CM002037.1; chromosome IV:NC_031471.1/CM002038.1; chromosome V:NC_031472.1/CM002039.1; chromosome VI:NC_031473.1/CM002040.1; chromosome VIIa:NC_031474.1/CM002041.1; chromosome VIIb:NC_031475.1/CM002042.1; chromosome VIII:NC_031476.1/CM002043.1; chromosome IX…	ABPA02	2277	8318	2008-05-20T00:00:00Z	ftp://ftp.ncbi.nlm.nih.gov/genomes/all/GCA/000/006/565/GCA_000006565.2_TGA4	ftp://ftp.ncbi.nlm.nih.gov/genomes/all/GCF/000/006/565/GCF_000006565.2_TGA4
Plasmodium berghei ANKA	Eukaryota;Protists;Apicomplexans	ANKA	SAMEA736069	PRJEB5710	GCA_900002375.2	Chromosome	18.7806	22.0454	chromosome 1:NC_036159.2/LK023116.2; chromosome MIT:LK023131.1; chromosome 2:NC_036160.2/LK023117.2; chromosome API:LK023130.2; chromosome 3:NC_036161.2/LK023118.2; chromosome 4:NC_036162.2/LK023119.2; chromosome 5:NC_036163.2/LK023120.2; chromosome 6:NC_036164.2/LK023121.2; chromosome 7:NC_036165.2/LK023122.2; chromosome 8:NC_036166.2/LK023123.2; chromosome 9:NC_036167.2/LK023124.2; chromosome 1…	CABFNT01	21	4954	2014-08-27T00:00:00Z	ftp://ftp.ncbi.nlm.nih.gov/genomes/all/GCA/900/002/375/GCA_900002375.2_GCA_900002375	ftp://ftp.ncbi.nlm.nih.gov/genomes/all/GCF/900/002/375/GCF_900002375.2_GCA_900002375
Plasmodium chabaudi chabaudi	Eukaryota;Protists;Apicomplexans	AS	SAMEA768774	PRJNA317457	GCA_900002335.1	Chromosome	18.8678	23.6106	chromosome 1:NC_030101.1/LK022878.1; chromosome 2:NC_030102.1/LK022879.1; chromosome 3:NC_030103.1/LK022880.1; chromosome 4:NC_030104.1/LK022881.1; chromosome 5:NC_030105.1/LK022882.1; chromosome 6:NC_030106.1/LK022883.1; chromosome 7:NC_030107.1/LK022884.1; chromosome 8:NC_030108.1/LK022885.1; chromosome 9:NC_030109.1/LK022886.1; chromosome 10:NC_030110.1/LK022887.1; chromosome 11:NC_030111.1/LK…		39	5158	2014-08-27T00:00:00Z	ftp://ftp.ncbi.nlm.nih.gov/genomes/all/GCA/900/002/335/GCA_900002335.1_PCHAS01	ftp://ftp.ncbi.nlm.nih.gov/genomes/all/GCF/900/002/335/GCF_900002335.2_PCHAS01
Plasmodium falciparum 3D7	Eukaryota;Protists;Apicomplexans	3D7	SAMN00102897	PRJNA13173	GCA_000002765.3	Complete	23.3328	19.3346	chromosome 1:NC_004325.2/AL844501.2; chromosome MIT:LR605957.1; chromosome 2:NC_037280.1/LN999943.1; chromosome 3:NC_000521.4/AL844502.2; chromosome 4:NC_004318.2/AL844503.2; chromosome 5:NC_004326.2/AL844504.2; chromosome 6:NC_004327.3/AL844505.2; chromosome 7:NC_004328.3/AL844506.3; chromosome 8:NC_004329.3/AL844507.3; chromosome 9:NC_004330.2/AL844508.2; chromosome 10:NC_037281.1/LN999944.1; c…		15	5387	1998-12-17T00:00:00Z	ftp://ftp.ncbi.nlm.nih.gov/genomes/all/GCA/000/002/765/GCA_000002765.3_GCA_000002765	ftp://ftp.ncbi.nlm.nih.gov/genomes/all/GCF/000/002/765/GCF_000002765.5_GCA_000002765
Plasmodium knowlesi	Eukaryota;Protists;Apicomplexans		SAMEA78476668	PRJEB19298	GCA_900162085.1	Chromosome	24.3112	38.6379	chromosome PkA1H1_01_v1:LT727648.1; chromosome PkA1H1_02_v1:LT727649.1; chromosome PkA1H1_03_v1:LT727650.1; chromosome PkA1H1_04_v1:LT727651.1; chromosome PkA1H1_05_v1:LT727652.1; chromosome PkA1H1_06_v1:LT727653.1; chromosome PkA1H1_07_v1:LT727654.1; chromosome PkA1H1_08_v1:LT727655.1; chromosome PkA1H1_09_v1:LT727656.1; chromosome PkA1H1_10_v1:LT727657.1; chromosome PkA1H1_11_v1:LT727658.1; chr…		16	0	2017-09-19T00:00:00Z	ftp://ftp.ncbi.nlm.nih.gov/genomes/all/GCA/900/162/085/GCA_900162085.1_PkA1H1_v1
Plasmodium vivax	Eukaryota;Protists;Apicomplexans	Salvador I	SAMN02953638	PRJNA150	GCA_000002415.2	Chromosome	27.0137	42.2825	chromosome 1:NC_009906.1/CM000442.1; chromosome 2:NC_009907.1/CM000443.1; chromosome 3:NC_009908.2/CM000444.2; chromosome 4:NC_009909.1/CM000445.1; chromosome 5:NC_009910.1/CM000446.1; chromosome 6:NC_009911.1/CM000447.1; chromosome 7:NC_009912.1/CM000448.1; chromosome 8:NC_009913.1/CM000449.1; chromosome 9:NC_009914.1/CM000450.1; chromosome 10:NC_009915.1/CM000451.1; chromosome 11:NC_009916.1/CM…	AAKM01	2748	5392	2005-09-20T00:00:00Z	ftp://ftp.ncbi.nlm.nih.gov/genomes/all/GCA/000/002/415/GCA_000002415.2_ASM241v2	ftp://ftp.ncbi.nlm.nih.gov/genomes/all/GCF/000/002/415/GCF_000002415.2_ASM241v2
Babesia bovis	Eukaryota;Protists;Apicomplexans	T2Bo	SAMN02953679	PRJNA18731	GCA_000165395.1	Chromosome	8.17971	41.6127	chromosome 2:NC_010574.1/AAXT01000003.1; chromosome 3:NC_010575.1/AAXT01000001.1; mitochondrion MT:NC_009902.1/EU075182.1; apicoplast API:NC_011395.1/AAXT01000007.1	AAXT01	14	3706	2007-08-06T00:00:00Z	ftp://ftp.ncbi.nlm.nih.gov/genomes/all/GCA/000/165/395/GCA_000165395.1_ASM16539v1	ftp://ftp.ncbi.nlm.nih.gov/genomes/all/GCF/000/165/395/GCF_000165395.1_ASM16539v1
Theileria annulata	Eukaryota;Protists;Apicomplexans	Ankara isolate clone C9	SAMEA3138180	PRJNA574419	GCA_000003225.1	Chromosome	8.35812	32.5492	chromosome 1:NW_001091929.1/CR940347.1; chromosome 2:NC_011099.1/CR940348.1; chromosome 3:NC_011100.1/CR940352.2; chromosome 4:NC_011098.1/CR940353.1		8	3795	2005-05-15T00:00:00Z	ftp://ftp.ncbi.nlm.nih.gov/genomes/all/GCA/000/003/225/GCA_000003225.1_ASM322v1	ftp://ftp.ncbi.nlm.nih.gov/genomes/all/GCF/000/003/225/GCF_000003225.3_ASM322v1
Theileria parva strain Muguga	Eukaryota;Protists;Apicomplexans	Muguga	SAMN02953620	PRJNA16138	GCA_000165365.1	Chromosome	8.34761	34.0411	chromosome 1:NC_007344.1/AAGK01000001.1; chromosome 2:NC_007345.1/AAGK01000002.1; apicoplast Pltd:NC_007758.1/AAGK01000009.1	AAGK01	9	4061	2005-06-30T00:00:00Z	ftp://ftp.ncbi.nlm.nih.gov/genomes/all/GCA/000/165/365/GCA_000165365.1_ASM16536v1	ftp://ftp.ncbi.nlm.nih.gov/genomes/all/GCF/000/165/365/GCF_000165365.1_ASM16536v1
Encephalitozoon cuniculi GB-M1	Eukaryota;Fungi;Other Fungi	GB-M1	SAMEA3138295	PRJNA13833	GCA_000091225.1	Chromosome	2.49752	47.3005	chromosome I:NC_003242.2/AL391737.2; chromosome II:NC_003229.1/AL590442.1; chromosome III:NC_003230.1/AL590443.1; chromosome IV:NC_003231.1/AL590444.1; chromosome V:NC_003232.1/AL590445.1; chromosome VI:NC_003233.1/AL590446.1; chromosome VII:NC_003234.1/AL590447.1; chromosome VIII:NC_003235.1/AL590448.1; chromosome IX:NC_003238.2/AL590451.2; chromosome X:NC_003236.1/AL590449.1; chromosome XI:NC_0…		11	1996	2001-02-05T00:00:00Z	ftp://ftp.ncbi.nlm.nih.gov/genomes/all/GCA/000/091/225/GCA_000091225.1_ASM9122v1	ftp://ftp.ncbi.nlm.nih.gov/genomes/all/GCF/000/091/225/GCF_000091225.1_ASM9122v1
Caenorhabditis briggsae	Eukaryota;Animals;Roundworms	AF16	SAMEA3138181	PRJNA10731	GCA_000004555.3	Chromosome	108.384	37.6966	chromosome I:FR847112.2; chromosome II:FR847113.2; chromosome III:FR847114.2; chromosome IV:FR847118.2; chromosome V:FR847121.2; chromosome X:FR847123.2	CAAC03	638	21959	2002-08-22T00:00:00Z	ftp://ftp.ncbi.nlm.nih.gov/genomes/all/GCA/000/004/555/GCA_000004555.3_CB4
Caenorhabditis elegans	Eukaryota;Animals;Roundworms	Bristol N2	SAMEA3138177	PRJNA13758	GCA_000002985.3	Complete	100.286	35.4317	chromosome I:NC_003279.8/BX284601.5; chromosome II:NC_003280.10/BX284602.5; chromosome III:NC_003281.10/BX284603.4; chromosome IV:NC_003282.8/BX284604.4; chromosome V:NC_003283.11/BX284605.5; chromosome X:NC_003284.9/BX284606.5; mitochondrion MT:NC_001328.1/		7	28350	2001-12-03T00:00:00Z	ftp://ftp.ncbi.nlm.nih.gov/genomes/all/GCA/000/002/985/GCA_000002985.3_WBcel235	ftp://ftp.ncbi.nlm.nih.gov/genomes/all/GCF/000/002/985/GCF_000002985.6_WBcel235
Brugia malayi	Eukaryota;Animals;Roundworms		SAMN02953652	PRJNA10729	GCA_000002995.2	Scaffold	93.6591	31.499	mitochondrion MT:NC_004298.1/	AAQA01	24286	11472	2002-09-25T00:00:00Z	ftp://ftp.ncbi.nlm.nih.gov/genomes/all/GCA/000/002/995/GCA_000002995.2_ASM299v2	ftp://ftp.ncbi.nlm.nih.gov/genomes/all/GCF/000/002/995/GCF_000002995.3_ASM299v2
Aedes aegypti	Eukaryota;Animals;Insects	LVP_AGWG	SAMN07177802	PRJNA392114	GCA_002204515.1	Chromosome	1278.73	38.1667	chromosome 1:NC_035107.1/CM008043.1; chromosome 2:NC_035108.1/CM008044.1; chromosome 3:NC_035109.1/CM008045.1; mitochondrion MT:NC_035159.1/MF194022.1	NIGP01	2310	28317	2017-06-15T00:00:00Z	ftp://ftp.ncbi.nlm.nih.gov/genomes/all/GCA/002/204/515/GCA_002204515.1_AaegL5.0	ftp://ftp.ncbi.nlm.nih.gov/genomes/all/GCF/002/204/515/GCF_002204515.2_AaegL5.0
Aedes albopictus	Eukaryota;Animals;Insects	FPA	SAMN11317331	PRJNA552090	GCA_006496715.1	Scaffold	2538.39	40.3999	mitochondrion MT:NC_006817.1/	SWKY01	2197	40086	2019-06-28T00:00:00Z	ftp://ftp.ncbi.nlm.nih.gov/genomes/all/GCA/006/496/715/GCA_006496715.1_Aalbo_primary.1	ftp://ftp.ncbi.nlm.nih.gov/genomes/all/GCF/006/496/715/GCF_006496715.1_Aalbo_primary.1
Anopheles gambiae str. PEST	Eukaryota;Animals;Insects	PEST	SAMN02952903	PRJNA1438	GCA_000005575.1	Chromosome	265.027	44.5151	chromosome X:NC_004818.2/CM000360.1; chromosome 2R:NT_078266.2/CM000357.1; chromosome 3R:NT_078268.4/CM000359.1; chromosome 2L:NT_078265.2/CM000356.1; chromosome 3L:NT_078267.5/CM000358.1; mitochondrion MT:NC_002084.1/	AAAB01	8145	14102	2002-03-22T00:00:00Z	ftp://ftp.ncbi.nlm.nih.gov/genomes/all/GCA/000/005/575/GCA_000005575.1_AgamP3	ftp://ftp.ncbi.nlm.nih.gov/genomes/all/GCF/000/005/575/GCF_000005575.2_AgamP3
Drosophila melanogaster	Eukaryota;Animals;Insects		SAMN02803731	PRJNA13669	GCA_000001215.4	Chromosome	143.726	42.0803	chromosome X:NC_004354.4/AE014298.5; chromosome 2L:NT_033779.5/AE014134.6; chromosome 2R:NT_033778.4/AE013599.5; chromosome 3L:NT_037436.4/AE014296.5; chromosome 3R:NT_033777.3/AE014297.3; chromosome 4:NC_004353.4/AE014135.4; chromosome Y:NC_024512.1/CP007106.1; mitochondrion MT:NC_024511.2/KJ947872.2		1870	30717	2002-04-30T00:00:00Z	ftp://ftp.ncbi.nlm.nih.gov/genomes/all/GCA/000/001/215/GCA_000001215.4_Release_6_plus_ISO1_MT	ftp://ftp.ncbi.nlm.nih.gov/genomes/all/GCF/000/001/215/GCF_000001215.4_Release_6_plus_ISO1_MT
Ciona intestinalis	Eukaryota;Animals;Other Animals			PRJDA65419	GCA_000224145.2	Chromosome	115.227	36.0239	chromosome 1:NC_020166.2/HT000001.2; chromosome 2:NC_020167.2/HT000007.2; chromosome 3:NC_020168.2/HT000008.2; chromosome 4:NC_020169.2/HT000009.2; chromosome 5:NC_020170.2/HT000010.2; chromosome 6:NC_020171.2/HT000011.2; chromosome 7:NC_020172.2/HT000012.2; chromosome 8:NC_020173.2/HT000013.2; chromosome 9:NC_020174.2/HT000014.2; chromosome 10:NC_020175.2/HT000002.2; chromosome 11:NC_020176.2/HT…	EAAA01	1280	21099	2011-04-27T00:00:00Z	ftp://ftp.ncbi.nlm.nih.gov/genomes/all/GCA/000/224/145/GCA_000224145.2_KH	ftp://ftp.ncbi.nlm.nih.gov/genomes/all/GCF/000/224/145/GCF_000224145.3_KH
Apis mellifera	Eukaryota;Animals;Insects	DH4	SAMN09259743	PRJNA477511	GCA_003254395.2	Chromosome	225.251	32.6352	linkage group LG1:NC_037638.1/CM009931.2; linkage group LG2:NC_037639.1/CM009932.2; linkage group LG3:NC_037640.1/CM009933.2; linkage group LG4:NC_037641.1/CM009934.2; linkage group LG5:NC_037642.1/CM009935.2; linkage group LG6:NC_037643.1/CM009936.2; linkage group LG7:NC_037644.1/CM009937.2; linkage group LG8:NC_037645.1/CM009938.2; linkage group LG9:NC_037646.1/CM009939.2; linkage group LG10:NC…	QIUM02	177	23471	2018-06-19T00:00:00Z	ftp://ftp.ncbi.nlm.nih.gov/genomes/all/GCA/003/254/395/GCA_003254395.2_Amel_HAv3.1	ftp://ftp.ncbi.nlm.nih.gov/genomes/all/GCF/003/254/395/GCF_003254395.2_Amel_HAv3.1
Danio rerio	Eukaryota;Animals;Fishes	Tuebingen	SAMN06930106	PRJNA11776	GCA_000002035.4	Chromosome	1679.2	36.6374	chromosome 1:NC_007112.7/CM002885.2; chromosome 2:NC_007113.7/CM002886.2; chromosome 3:NC_007114.7/CM002887.2; chromosome 4:NC_007115.7/CM002888.2; chromosome 5:NC_007116.7/CM002889.2; chromosome 6:NC_007117.7/CM002890.2; chromosome 7:NC_007118.7/CM002891.2; chromosome 8:NC_007119.7/CM002892.2; chromosome 9:NC_007120.7/CM002893.2; chromosome 10:NC_007121.7/CM002894.2; chromosome 11:NC_007122.7/CM…		2848	57100	2005-07-05T00:00:00Z	ftp://ftp.ncbi.nlm.nih.gov/genomes/all/GCA/000/002/035/GCA_000002035.4_GRCz11	ftp://ftp.ncbi.nlm.nih.gov/genomes/all/GCF/000/002/035/GCF_000002035.6_GRCz11
Homo sapiens	Eukaryota;Animals;Mammals			PRJNA31257	GCA_000001405.28	Chromosome	3272.09	41.4778	chromosome 1:NC_000001.11/CM000663.2; chromosome 2:NC_000002.12/CM000664.2; chromosome 3:NC_000003.12/CM000665.2; chromosome 4:NC_000004.12/CM000666.2; chromosome 5:NC_000005.10/CM000667.2; chromosome 6:NC_000006.12/CM000668.2; chromosome 7:NC_000007.14/CM000669.2; chromosome 8:NC_000008.11/CM000670.2; chromosome 9:NC_000009.12/CM000671.2; chromosome 10:NC_000010.11/CM000672.2; chromosome 11:NC_0…		919	119801	2002-08-02T00:00:00Z	ftp://ftp.ncbi.nlm.nih.gov/genomes/all/GCA/000/001/405/GCA_000001405.28_GRCh38.p13	ftp://ftp.ncbi.nlm.nih.gov/genomes/all/GCF/000/001/405/GCF_000001405.39_GRCh38.p13
Mus musculus	Eukaryota;Animals;Mammals	C57BL/6J		PRJNA11777	GCA_000001635.8	Chromosome	2818.97	41.951	chromosome 1:NC_000067.6/CM000994.2; chromosome 2:NC_000068.7/CM000995.2; chromosome 3:NC_000069.6/CM000996.2; chromosome 4:NC_000070.6/CM000997.2; chromosome 5:NC_000071.6/CM000998.2; chromosome 6:NC_000072.6/CM000999.2; chromosome 7:NC_000073.6/CM001000.2; chromosome 8:NC_000074.6/CM001001.2; chromosome 9:NC_000075.6/CM001002.2; chromosome 10:NC_000076.6/CM001003.2; chromosome 11:NC_000077.6/CM…		336	87887	2004-09-02T00:00:00Z	ftp://ftp.ncbi.nlm.nih.gov/genomes/all/GCA/000/001/635/GCA_000001635.8_GRCm38.p6	ftp://ftp.ncbi.nlm.nih.gov/genomes/all/GCF/000/001/635/GCF_000001635.26_GRCm38.p6
Aspergillus terreus NIH2624	Eukaryota;Fungi;Ascomycetes	NIH2624	SAMN02953635	PRJNA15631	GCA_000149615.1	Scaffold	29.364	52.8		AAJN01	27	10401	2005-09-09T00:00:00Z	ftp://ftp.ncbi.nlm.nih.gov/genomes/all/GCA/000/149/615/GCA_000149615.1_ASM14961v1	ftp://ftp.ncbi.nlm.nih.gov/genomes/all/GCF/000/149/615/GCF_000149615.1_ASM14961v1
Glossina morsitans morsitans	Eukaryota;Animals;Insects	Yale	SAMEA3146294	PRJEA59499	GCA_001077435.1	Contig	363.107	34.1		CCAG01	24071	0	2014-03-12T00:00:00Z	ftp://ftp.ncbi.nlm.nih.gov/genomes/all/GCA/001/077/435/GCA_001077435.1_ASM107743v1
Dictyostelium discoideum AX4	Eukaryota;Protists;Other Protists	AX4	SAMN02953606	PRJNA201	GCA_000004695.1	Chromosome	34.205	22.4631	chromosome 1:NC_007087.3/CM000150.2; chromosome 2:NC_007088.5/CM000151.3; chromosome 3:NC_007089.4/CM000152.2; chromosome 4:NC_007090.3/CM000153.2; chromosome 5:NC_007091.3/CM000154.2; chromosome 6:NC_007092.3/CM000155.2; plasmid Ddp5:NC_001889.1/; mitochondrion MT:NC_000895.1/	AAFI02	41	13315	2005-03-03T00:00:00Z	ftp://ftp.ncbi.nlm.nih.gov/genomes/all/GCA/000/004/695/GCA_000004695.1_dicty_2.7	ftp://ftp.ncbi.nlm.nih.gov/genomes/all/GCF/000/004/695/GCF_000004695.1_dicty_2.7
Guillardia theta CCMP2712	Eukaryota;Other;Other	CCMP2712	SAMN00116900	PRJNA53577	GCA_000315625.1	Scaffold	87.1453	52.9		AEIE01	669	24822	2012-11-02T00:00:00Z	ftp://ftp.ncbi.nlm.nih.gov/genomes/all/GCA/000/315/625/GCA_000315625.1_Guith1	ftp://ftp.ncbi.nlm.nih.gov/genomes/all/GCF/000/315/625/GCF_000315625.1_Guith1
Thalassiosira pseudonana CCMP1335	Eukaryota;Other;Other	CCMP1335	SAMN02744045	PRJNA191	GCA_000149405.2	Chromosome	32.4374	46.905	chromosome 1:NC_012064.1/CM000638.1; chromosome 2:NC_012065.1/CM000639.1; chromosome 3:NC_012066.1/CM000640.1; chromosome 4:NC_012067.1/CM000641.1; chromosome 5:NC_012068.1/CM000642.1; chromosome 6:NC_012069.1/CM000643.1; chromosome 7:NC_012070.1/CP001160.1; chromosome 8:NC_012071.1/CM000644.1; chromosome 9:NC_012072.1/CM000645.1; chromosome 10:NC_012073.1/CM000646.1; chromosome 12:NC_012075.1/CM…	AAFD02	64	11673	2004-10-07T00:00:00Z	ftp://ftp.ncbi.nlm.nih.gov/genomes/all/GCA/000/149/405/GCA_000149405.2_ASM14940v2	ftp://ftp.ncbi.nlm.nih.gov/genomes/all/GCF/000/149/405/GCF_000149405.2_ASM14940v2
Fusarium graminearum PH-1	Eukaryota;Fungi;Ascomycetes	PH-1; NRRL 31084	SAMN02953593	PRJNA13839	GCA_000240135.3	Chromosome	36.458	48.3278	chromosome 1:NC_026474.1/CM000574.1; chromosome 2:NC_026475.1/CM000575.1; chromosome 3:NC_026476.1/CM000576.1; chromosome 4:NC_026477.1/CM000577.1	AACM02	31	13313	2003-05-09T00:00:00Z	ftp://ftp.ncbi.nlm.nih.gov/genomes/all/GCA/000/240/135/GCA_000240135.3_ASM24013v3	ftp://ftp.ncbi.nlm.nih.gov/genomes/all/GCF/000/240/135/GCF_000240135.3_ASM24013v3
Saccharomyces bayanus NBRC1948	Eukaryota;Fungi;Ascomycetes	NBRC1948	SAMD00035494	PRJNA522928	GCA_013180125.1	Scaffold	11.0229	39.8		DUXM01	833	0	2020-05-28T00:00:00Z	ftp://ftp.ncbi.nlm.nih.gov/genomes/all/GCA/013/180/125/GCA_013180125.1_ASM1318012v1
Saccharomyces mikatae IFO 1815	Eukaryota;Fungi;Ascomycetes	IFO 1815	SAMN02953585	PRJNA374	GCA_000166975.1	Contig	11.4703	38		AABZ01	1648	0	2003-03-28T00:00:00Z	ftp://ftp.ncbi.nlm.nih.gov/genomes/all/GCA/000/166/975/GCA_000166975.1_ASM16697v1
Cryptococcus neoformans var. neoformans JEC21	Eukaryota;Fungi;Basidiomycetes	JEC21	SAMN03081418	PRJNA13856	GCA_000091045.1	Chromosome	19.0519	48.5368	chromosome 1:NC_006670.1/AE017341.1; chromosome 2:NC_006684.1/AE017342.1; chromosome 3:NC_006685.1/AE017343.1; chromosome 4:NC_006686.1/AE017344.1; chromosome 5:NC_006687.1/AE017345.1; chromosome 6:NC_006691.1/AE017346.1; chromosome 7:NC_006692.1/AE017347.1; chromosome 8:NC_006693.1/AE017348.1; chromosome 9:NC_006694.1/AE017349.1; chromosome 10:NC_006679.1/AE017350.1; chromosome 11:NC_006680.1/AE…		14	6863	2005-01-07T00:00:00Z	ftp://ftp.ncbi.nlm.nih.gov/genomes/all/GCA/000/091/045/GCA_000091045.1_ASM9104v1	ftp://ftp.ncbi.nlm.nih.gov/genomes/all/GCF/000/091/045/GCF_000091045.1_ASM9104v1
Pyricularia oryzae 70-15	Eukaryota;Fungi;Ascomycetes	70-15	SAMN02953596	PRJNA13840	GCA_000002495.2	Chromosome	40.9791	51.5882	chromosome 1:NC_017844.1/CM001231.1; chromosome 2:NC_017850.1/CM001232.1; chromosome 3:NC_017849.1/CM001233.1; chromosome 4:NC_017851.1/CM001234.1; chromosome 5:NC_017852.1/CM001235.1; chromosome 6:NC_017853.1/CM001236.1; chromosome 7:NC_017854.1/CM001237.1	AACU03	53	12989	2003-10-31T00:00:00Z	ftp://ftp.ncbi.nlm.nih.gov/genomes/all/GCA/000/002/495/GCA_000002495.2_MG8	ftp://ftp.ncbi.nlm.nih.gov/genomes/all/GCF/000/002/495/GCF_000002495.2_MG8
Takifugu rubripes	Eukaryota;Animals;Fishes		SAMEA104384834	PRJEB31988	GCA_901000725.2	Chromosome	384.127	45.6992	chromosome 1:NC_042285.1/LR584231.2; chromosome 2:NC_042286.1/LR584245.2; chromosome 3:NC_042287.1/LR584237.1; chromosome 4:NC_042288.1/LR584242.2; chromosome 5:NC_042289.1/LR584247.1; chromosome 6:NC_042290.1/LR584250.1; chromosome 7:NC_042291.1/LR584238.1; chromosome 8:NC_042292.1/LR584234.2; chromosome 9:NC_042293.1/LR584246.2; chromosome 10:NC_042294.1/LR584251.2; chromosome 11:NC_042295.1/LR…	CAAJGN02	128	46760	2019-04-09T00:00:00Z	ftp://ftp.ncbi.nlm.nih.gov/genomes/all/GCA/901/000/725/GCA_901000725.2_fTakRub1.2	ftp://ftp.ncbi.nlm.nih.gov/genomes/all/GCF/901/000/725/GCF_901000725.2_fTakRub1.2
Ciona savignyi	Eukaryota;Animals;Other Animals		SAMN02952906	PRJNA1435	GCA_000149265.1	Scaffold	587.353	37.5		AACT01	34009	0	2003-10-24T00:00:00Z	ftp://ftp.ncbi.nlm.nih.gov/genomes/all/GCA/000/149/265/GCA_000149265.1_ASM14926v1
Plasmodium yoelii	Eukaryota;Protists;Apicomplexans	17X	SAMEA1032065	PRJNA317465	GCA_900002385.2	Complete	23.0835	21.7373	mitochondrion MIT:NW_019223694.1/LM993670.2; apicoplast API:NW_019223693.1/LM993669.2		16	6039	2014-08-27T00:00:00Z	ftp://ftp.ncbi.nlm.nih.gov/genomes/all/GCA/900/002/385/GCA_900002385.2_GCA_900002385	ftp://ftp.ncbi.nlm.nih.gov/genomes/all/GCF/900/002/385/GCF_900002385.2_GCA_900002385
Saccharomyces paradoxus	Eukaryota;Fungi;Ascomycetes	CBS432	SAMEA2757769	PRJNA625777	GCA_002079055.1	Chromosome	12.0928	38.5612	chromosome I:CP020242.1; chromosome II:CP020243.1; chromosome III:CP020244.1; chromosome IV:CP020245.1; chromosome V:CP020246.1; chromosome VI:CP020247.1; chromosome VII:CP020248.1; chromosome VIII:CP020249.1; chromosome IX:CP020250.1; chromosome X:CP020251.1; chromosome XI:CP020252.1; chromosome XII:CP020253.1; chromosome XIII:CP020254.1; chromosome XIV:CP020255.1; chromosome XV:CP020256.1; chro…		17	5528	2017-03-21T00:00:00Z	ftp://ftp.ncbi.nlm.nih.gov/genomes/all/GCA/002/079/055/GCA_002079055.1_ASM207905v1	ftp://ftp.ncbi.nlm.nih.gov/genomes/all/GCF/002/079/055/GCF_002079055.1_ASM207905v1
Naumovozyma castellii CBS 4309	Eukaryota;Fungi;Ascomycetes	type strain:CBS 4309	SAMEA2271985	PRJEA70625	GCA_000237345.1	Chromosome	11.2195	36.7559	chromosome 1:NC_016491.1/HE576752.1; chromosome 2:NC_016492.1/HE576753.1; chromosome 3:NC_016493.1/HE576754.1; chromosome 4:NC_016494.1/HE576755.1; chromosome 5:NC_016495.1/HE576756.1; chromosome 6:NC_016496.1/HE576757.1; chromosome 7:NC_016497.1/HE576758.1; chromosome 8:NC_016498.1/HE576759.1; chromosome 9:NC_016499.1/HE576760.1; chromosome 10:NC_016500.1/HE576761.1		10	5589	2011-08-01T00:00:00Z	ftp://ftp.ncbi.nlm.nih.gov/genomes/all/GCA/000/237/345/GCA_000237345.1_ASM23734v1	ftp://ftp.ncbi.nlm.nih.gov/genomes/all/GCF/000/237/345/GCF_000237345.1_ASM23734v1
Lachancea kluyveri NRRL Y-12651	Eukaryota;Fungi;Ascomycetes	NRRL Y-12651	SAMN02953588	PRJNA1445	GCA_000149225.1	Chromosome	11.5091	41.6535	chromosome A:CM000687.1; chromosome B:CM000688.1; chromosome C:CM000689.1; chromosome D:CM000690.1; chromosome E:CM000691.1; chromosome F:CM000692.1; chromosome G:CM000693.1; chromosome H:CM000694.1	AACE03	32	0	2003-05-22T00:00:00Z	ftp://ftp.ncbi.nlm.nih.gov/genomes/all/GCA/000/149/225/GCA_000149225.1_ASM14922v1
Ustilago maydis 521	Eukaryota;Fungi;Basidiomycetes	521	SAMN02900459	PRJNA1446	GCA_000328475.2	Chromosome	19.6644	54.0121	chromosome 1:NC_026478.1/CM003140.1; chromosome 2:NC_026479.1/CM003141.1; chromosome 3:NC_026480.1/CM003142.1; chromosome 4:NC_026481.1/CM003143.1; chromosome 5:NC_026482.1/CM003144.1; chromosome 6:NC_026483.1/CM003145.1; chromosome 7:NC_026484.1/CM003146.1; chromosome 8:NC_026485.1/CM003147.1; chromosome 9:NC_026486.1/CM003148.1; chromosome 10:NC_026487.1/CM003149.1; chromosome 11:NC_026488.1/CM…	AACP02	27	6782	2003-07-29T00:00:00Z	ftp://ftp.ncbi.nlm.nih.gov/genomes/all/GCA/000/328/475/GCA_000328475.2_Umaydis521_2.0	ftp://ftp.ncbi.nlm.nih.gov/genomes/all/GCF/000/328/475/GCF_000328475.2_Umaydis521_2.0
Saccharomyces kudriavzevii	Eukaryota;Fungi;Ascomycetes	CR85	SAMN09650452	PRJNA480800	GCA_003327635.1	Chromosome	11.8514	39.6269	chromosome I:CP030962.1; chromosome II:CP030963.1; chromosome III:CP030964.1; chromosome IV:CP030965.1; chromosome V:CP030966.1; chromosome VI:CP030967.1; chromosome VII:CP030968.1; chromosome VIII:CP030969.1; chromosome IX:CP030970.1; chromosome X:CP030971.1; chromosome XI:CP030972.1; chromosome XII:CP030973.1; chromosome XIII:CP030974.1; chromosome XIV:CP030975.1; chromosome XV:CP030976.1; chro…		17	0	2018-07-19T00:00:00Z	ftp://ftp.ncbi.nlm.nih.gov/genomes/all/GCA/003/327/635/GCA_003327635.1_ASM332763v1
Coprinopsis cinerea okayama7#130	Eukaryota;Fungi;Basidiomycetes	okayama7#130	SAMN02953595	PRJNA1447	GCA_000182895.1	Contig	36.1926	51.6		AACS02	68	13356	2003-07-30T00:00:00Z	ftp://ftp.ncbi.nlm.nih.gov/genomes/all/GCA/000/182/895/GCA_000182895.1_CC3	ftp://ftp.ncbi.nlm.nih.gov/genomes/all/GCF/000/182/895/GCF_000182895.1_CC3
Rattus norvegicus	Eukaryota;Animals;Mammals	mixed	SAMN02808228	PRJNA10629	GCA_000001895.4	Chromosome	2870.18	42.3282	chromosome 1:NC_005100.4/CM000072.5; chromosome 2:NC_005101.4/CM000073.5; chromosome 3:NC_005102.4/CM000074.5; chromosome 4:NC_005103.4/CM000075.5; chromosome 5:NC_005104.4/CM000076.5; chromosome 6:NC_005105.4/CM000077.5; chromosome 7:NC_005106.4/CM000078.5; chromosome 8:NC_005107.4/CM000079.5; chromosome 9:NC_005108.4/CM000080.5; chromosome 10:NC_005109.4/CM000081.5; chromosome 11:NC_005110.4/CM…	AABR07	1395	56113	2002-11-27T00:00:00Z	ftp://ftp.ncbi.nlm.nih.gov/genomes/all/GCA/000/001/895/GCA_000001895.4_Rnor_6.0	ftp://ftp.ncbi.nlm.nih.gov/genomes/all/GCF/000/001/895/GCF_000001895.5_Rnor_6.0
Branchiostoma floridae	Eukaryota;Animals;Other Animals	S238N-H82	SAMN02953694	PRJNA20249	GCA_000003815.1	Scaffold	521.895	41.8		ABEP02	398	28623	2008-04-24T00:00:00Z	ftp://ftp.ncbi.nlm.nih.gov/genomes/all/GCA/000/003/815/GCA_000003815.1_Version_2	ftp://ftp.ncbi.nlm.nih.gov/genomes/all/GCF/000/003/815/GCF_000003815.1_Version_2
Bombyx mori	Eukaryota;Animals;Insects	p50T (= Dazao)	SAMD00036537	PRJDA20217	GCA_000151625.1	Scaffold	481.819	38.7993	mitochondrion MT:NC_002355.1/	BABH01	43463	22571	2008-04-23T00:00:00Z	ftp://ftp.ncbi.nlm.nih.gov/genomes/all/GCA/000/151/625/GCA_000151625.1_ASM15162v1	ftp://ftp.ncbi.nlm.nih.gov/genomes/all/GCF/000/151/625/GCF_000151625.1_ASM15162v1
Eremothecium gossypii ATCC 10895	Eukaryota;Fungi;Ascomycetes	ATCC 10895	SAMN03081415	PRJNA13834	GCA_000091025.4	Complete	9.11931	51.6989	chromosome I:NC_005782.2/AE016814.2; chromosome II:NC_005783.5/AE016815.5; chromosome III:NC_005784.3/AE016816.3; chromosome IV:NC_005785.6/AE016817.6; chromosome V:NC_005786.2/AE016818.2; chromosome VI:NC_005787.5/AE016819.5; chromosome VII:NC_005788.4/AE016820.4; mitochondrion MT:NC_005789.1/AE016821.1		8	4776	2004-03-04T00:00:00Z	ftp://ftp.ncbi.nlm.nih.gov/genomes/all/GCA/000/091/025/GCA_000091025.4_ASM9102v4	ftp://ftp.ncbi.nlm.nih.gov/genomes/all/GCF/000/091/025/GCF_000091025.4_ASM9102v4
Coffea arabica	Eukaryota;Plants;Land Plants	CCC135-36	SAMN10272287	PRJNA506972	GCA_003713225.1	Chromosome	1094.45	36.9585	chromosome 1c:NC_039898.1/CM011106.1; chromosome 1e:NC_039899.1/CM011107.1; chromosome 2c:NC_039900.1/CM011108.1; chromosome 2e:NC_039901.1/CM011109.1; chromosome 3c:NC_039902.1/CM011110.1; chromosome 3e:NC_039903.1/CM011111.1; chromosome 4c:NC_039904.1/CM011112.1; chromosome 4e:NC_039905.1/CM011113.1; chromosome 5e:NC_039906.1/CM011115.1; chromosome 5c:NC_039907.1/CM011114.1; chromosome 6c:NC_03…	RHJU01	2833	67222	2018-11-06T00:00:00Z	ftp://ftp.ncbi.nlm.nih.gov/genomes/all/GCA/003/713/225/GCA_003713225.1_Cara_1.0	ftp://ftp.ncbi.nlm.nih.gov/genomes/all/GCF/003/713/225/GCF_003713225.1_Cara_1.0
Felis catus	Eukaryota;Animals;Mammals	Cinnamon	SAMN02953640	PRJNA16726	GCA_000181335.4	Chromosome	2521.86	41.8806	chromosome A1:NC_018723.3/CM001378.3; chromosome A2:NC_018724.3/CM001379.3; chromosome A3:NC_018725.3/CM001380.3; chromosome B1:NC_018726.3/CM001381.3; chromosome B2:NC_018727.3/CM001382.3; chromosome B3:NC_018728.3/CM001383.3; chromosome B4:NC_018729.3/CM001384.3; chromosome C1:NC_018730.3/CM001385.3; chromosome C2:NC_018731.3/CM001386.3; chromosome D1:NC_018732.3/CM001387.3; chromosome D2:NC_01…	AANG04	4525	54726	2006-04-27T00:00:00Z	ftp://ftp.ncbi.nlm.nih.gov/genomes/all/GCA/000/181/335/GCA_000181335.4_Felis_catus_9.0	ftp://ftp.ncbi.nlm.nih.gov/genomes/all/GCF/000/181/335/GCF_000181335.3_Felis_catus_9.0
Cyanidioschyzon merolae strain 10D	Eukaryota;Other;Other	10D		PRJNA10792	GCA_000091205.1	Complete	16.5467	55.0171	chromosome 1:NC_010127.1/AP006483.2; chromosome 2:NC_010128.1/AP006484.2; chromosome 3:NC_010129.1/AP006485.2; chromosome 4:NC_010130.1/AP006486.2; chromosome 5:NC_010131.1/AP006487.2; chromosome 6:NC_010132.1/AP006488.2; chromosome 7:NC_010133.1/AP006489.2; chromosome 8:NC_010134.1/AP006490.2; chromosome 9:NC_010135.1/AP006491.2; chromosome 10:NC_010136.1/AP006492.2; chromosome 11:NC_010137.1/AP…		20	4803	2004-04-09T00:00:00Z	ftp://ftp.ncbi.nlm.nih.gov/genomes/all/GCA/000/091/205/GCA_000091205.1_ASM9120v1	ftp://ftp.ncbi.nlm.nih.gov/genomes/all/GCF/000/091/205/GCF_000091205.1_ASM9120v1
Xenopus tropicalis	Eukaryota;Animals;Amphibians	Nigerian	SAMN13041969	PRJNA577946	GCA_000004195.4	Chromosome	1451.3	40.7533	chromosome 1:NC_030677.2/CM004443.2; chromosome 2:NC_030678.2/CM004444.2; chromosome 3:NC_030679.2/CM004445.2; chromosome 4:NC_030680.2/CM004446.2; chromosome 5:NC_030681.2/CM004447.2; chromosome 6:NC_030682.2/CM004448.2; chromosome 7:NC_030683.2/CM004449.2; chromosome 8:NC_030684.2/CM004450.2; chromosome 9:NC_030685.2/CM004451.2; chromosome 10:NC_030686.2/CM004452.2; mitochondrion MT:NC_006839.1/	AAMC04	167	45099	2009-11-13T00:00:00Z	ftp://ftp.ncbi.nlm.nih.gov/genomes/all/GCA/000/004/195/GCA_000004195.4_UCB_Xtro_10.0	ftp://ftp.ncbi.nlm.nih.gov/genomes/all/GCF/000/004/195/GCF_000004195.4_UCB_Xtro_10.0
Xenopus laevis	Eukaryota;Animals;Amphibians	J	SAMN04518361	PRJNA338693	GCA_001663975.1	Chromosome	2718.43	40.2325	chromosome 1L:NC_030724.1/CM004466.1; chromosome 1S:NC_030725.1/CM004467.1; chromosome 2L:NC_030726.1/CM004468.1; chromosome 2S:NC_030727.1/CM004469.1; chromosome 3L:NC_030728.1/CM004470.1; chromosome 3S:NC_030729.1/CM004471.1; chromosome 4L:NC_030730.1/CM004472.1; chromosome 4S:NC_030731.1/CM004473.1; chromosome 5L:NC_030732.1/CM004474.1; chromosome 5S:NC_030733.1/CM004475.1; chromosome 6L:NC_03…	LYTH01	108033	56817	2016-06-14T00:00:00Z	ftp://ftp.ncbi.nlm.nih.gov/genomes/all/GCA/001/663/975/GCA_001663975.1_Xenopus_laevis_v2	ftp://ftp.ncbi.nlm.nih.gov/genomes/all/GCF/001/663/975/GCF_001663975.1_Xenopus_laevis_v2
Bos taurus	Eukaryota;Animals;Mammals	L1 Dominette 01449 registration number 42190680	SAMN03145444	PRJNA450837	GCA_002263795.2	Chromosome	2715.85	41.9362	chromosome 1:NC_037328.1/CM008168.2; chromosome 2:NC_037329.1/CM008169.2; chromosome 3:NC_037330.1/CM008170.2; chromosome 4:NC_037331.1/CM008171.2; chromosome 5:NC_037332.1/CM008172.2; chromosome 6:NC_037333.1/CM008173.2; chromosome 7:NC_037334.1/CM008174.2; chromosome 8:NC_037335.1/CM008175.2; chromosome 9:NC_037336.1/CM008176.2; chromosome 10:NC_037337.1/CM008177.2; chromosome 11:NC_037338.1/CM…	NKLS02	2211	63696	2017-08-21T00:00:00Z	ftp://ftp.ncbi.nlm.nih.gov/genomes/all/GCA/002/263/795/GCA_002263795.2_ARS-UCD1.2	ftp://ftp.ncbi.nlm.nih.gov/genomes/all/GCF/002/263/795/GCF_002263795.1_ARS-UCD1.2
Ovis aries	Eukaryota;Animals;Mammals	OAR_USU_Benz2616	SAMEA104496890	PRJNA517172	GCA_002742125.1	Chromosome	2869.91	41.9088	chromosome 1:NC_040252.1/CM008472.1; chromosome 2:NC_040253.1/CM008473.1; chromosome 3:NC_040254.1/CM008474.1; chromosome 4:NC_040255.1/CM008475.1; chromosome 5:NC_040256.1/CM008476.1; chromosome 6:NC_040257.1/CM008477.1; chromosome 7:NC_040258.1/CM008478.1; chromosome 8:NC_040259.1/CM008479.1; chromosome 9:NC_040260.1/CM008480.1; chromosome 10:NC_040261.1/CM008481.1; chromosome 11:NC_040262.1/CM…	PEKD01	2641	42391	2017-10-31T00:00:00Z	ftp://ftp.ncbi.nlm.nih.gov/genomes/all/GCA/002/742/125/GCA_002742125.1_Oar_rambouillet_v1.0	ftp://ftp.ncbi.nlm.nih.gov/genomes/all/GCF/002/742/125/GCF_002742125.1_Oar_rambouillet_v1.0
Sus scrofa	Eukaryota;Animals;Mammals	TJ Tabasco	SAMN02953785	PRJNA13421	GCA_000003025.6	Chromosome	2501.91	41.971	chromosome 1:NC_010443.5/CM000812.5; chromosome 2:NC_010444.4/CM000813.5; chromosome 3:NC_010445.4/CM000814.5; chromosome 4:NC_010446.5/CM000815.5; chromosome 5:NC_010447.5/CM000816.5; chromosome 6:NC_010448.4/CM000817.5; chromosome 7:NC_010449.5/CM000818.5; chromosome 8:NC_010450.4/CM000819.5; chromosome 9:NC_010451.4/CM000820.5; chromosome 10:NC_010452.4/CM000821.5; chromosome 11:NC_010453.5/CM…	AEMK02	706	63577	2008-07-11T00:00:00Z	ftp://ftp.ncbi.nlm.nih.gov/genomes/all/GCA/000/003/025/GCA_000003025.6_Sscrofa11.1	ftp://ftp.ncbi.nlm.nih.gov/genomes/all/GCF/000/003/025/GCF_000003025.6_Sscrofa11.1
Canis lupus familiaris	Eukaryota;Animals;Mammals	UNSW-BAS-2019	SAMN14380863	PRJNA612738	GCA_013276365.1	Chromosome	2345.03	41.2171	chromosome 1:CM023363.1; chromosome 2:CM023364.1; chromosome 3:CM023365.1; chromosome 4:CM023366.1; chromosome 5:CM023367.1; chromosome 6:CM023368.1; chromosome 7:CM023369.1; chromosome 8:CM023370.1; chromosome 9:CM023371.1; chromosome 10:CM023372.1; chromosome 11:CM023373.1; chromosome 12:CM023374.1; chromosome 13:CM023375.1; chromosome 14:CM023376.1; chromosome 15:CM023377.1; chromosome 16:CM02…	JAAQRD01	650	0	2020-06-04T00:00:00Z	ftp://ftp.ncbi.nlm.nih.gov/genomes/all/GCA/013/276/365/GCA_013276365.1_UNSW_CanFamBas_1.0
Strongylocentrotus purpuratus	Eukaryota;Animals;Other Animals	Spur 01	SAMN00829422	PRJNA10736	GCA_000002235.4	Scaffold	921.856	37.4001	mitochondrion MT:NC_001453.1/	AAGJ06	871	38439	2005-03-11T00:00:00Z	ftp://ftp.ncbi.nlm.nih.gov/genomes/all/GCA/000/002/235/GCA_000002235.4_Spur_5.0	ftp://ftp.ncbi.nlm.nih.gov/genomes/all/GCF/000/002/235/GCF_000002235.5_Spur_5.0
Lachancea waltii NCYC 2644	Eukaryota;Fungi;Ascomycetes	NCYC 2644	SAMN02953599	PRJNA10734	GCA_000167115.1	Contig	10.9121	44.3		AADM01	713	0	2004-03-15T00:00:00Z	ftp://ftp.ncbi.nlm.nih.gov/genomes/all/GCA/000/167/115/GCA_000167115.1_ASM16711v1
Coccidioides posadasii C735 delta SOWgp	Eukaryota;Fungi;Ascomycetes	C735 delta SOWgp	SAMN02953748	PRJNA9616	GCA_000151335.1	Contig	27.0134	46.6		ACFW01	55	7227	2009-06-17T00:00:00Z	ftp://ftp.ncbi.nlm.nih.gov/genomes/all/GCA/000/151/335/GCA_000151335.1_JCVI-cpa1-1.0	ftp://ftp.ncbi.nlm.nih.gov/genomes/all/GCF/000/151/335/GCF_000151335.2_JCVI-cpa1-1.0
Lotus japonicus	Eukaryota;Plants;Land Plants		SAMD00011082	PRJDA28941	GCA_000181115.2	Contig	394.455	36.6		BABK02	44464	0	2008-05-28T00:00:00Z	ftp://ftp.ncbi.nlm.nih.gov/genomes/all/GCA/000/181/115/GCA_000181115.2_Lj3.0
Populus trichocarpa	Eukaryota;Plants;Land Plants	Nisqually-1	SAMN02953657	PRJNA10772	GCA_000002775.3	Chromosome	434.29	34.1468	chromosome 1:NC_037285.1/CM009290.1; chromosome 2:NC_037286.1/CM009291.1; chromosome 3:NC_037287.1/CM009292.1; chromosome 4:NC_037288.1/CM009293.1; chromosome 5:NC_037289.1/CM009294.1; chromosome 6:NC_037290.1/CM009295.1; chromosome 7:NC_037291.1/CM009296.1; chromosome 8:NC_037292.1/CM009297.1; chromosome 9:NC_037293.1/CM009298.1; chromosome 10:NC_037294.1/CM009299.1; chromosome 11:NC_037295.1/CM…	AARH03	1694	51717	2006-09-14T00:00:00Z	ftp://ftp.ncbi.nlm.nih.gov/genomes/all/GCA/000/002/775/GCA_000002775.3_Pop_tri_v3	ftp://ftp.ncbi.nlm.nih.gov/genomes/all/GCF/000/002/775/GCF_000002775.4_Pop_tri_v3
Sorghum bicolor	Eukaryota;Plants;Land Plants		SAMN02953738	PRJNA13876	GCA_000003195.3	Chromosome	709.345	44.1611	chromosome 1:NC_012870.2/CM000760.3; chromosome 2:NC_012871.2/CM000761.3; chromosome 3:NC_012872.2/CM000762.3; chromosome 4:NC_012873.2/CM000763.3; chromosome 5:NC_012874.2/CM000764.3; chromosome 6:NC_012875.2/CM000765.3; chromosome 7:NC_012876.2/CM000766.3; chromosome 8:NC_012877.2/CM000767.3; chromosome 9:NC_012878.2/CM000768.3; chromosome 10:NC_012879.2/CM000769.3; mitochondrion MT:NC_008360.1…	ABXC03	869	39248	2009-05-22T00:00:00Z	ftp://ftp.ncbi.nlm.nih.gov/genomes/all/GCA/000/003/195/GCA_000003195.3_Sorghum_bicolor_NCBIv3	ftp://ftp.ncbi.nlm.nih.gov/genomes/all/GCF/000/003/195/GCF_000003195.3_Sorghum_bicolor_NCBIv3
Ornithorhynchus anatinus	Eukaryota;Animals;Mammals	Pmale09	SAMN08537700	PRJNA534073	GCA_004115215.2	Chromosome	1858.55	46.1699	chromosome 1:NC_041728.1/CM014200.1; chromosome 2:NC_041729.1/CM014201.1; chromosome 3:NC_041730.1/CM014202.1; chromosome 4:NC_041731.1/CM014203.1; chromosome 5:NC_041732.1/CM014204.1; chromosome 6:NC_041733.1/CM014205.1; chromosome 7:NC_041734.1/CM014206.1; chromosome 8:NC_041735.1/CM014207.1; chromosome 9:NC_041736.1/CM014208.1; chromosome 10:NC_041737.1/CM014209.1; chromosome 11:NC_041738.1/CM…	RZJT01	305	43095	2019-01-28T00:00:00Z	ftp://ftp.ncbi.nlm.nih.gov/genomes/all/GCA/004/115/215/GCA_004115215.2_mOrnAna1.p.v1	ftp://ftp.ncbi.nlm.nih.gov/genomes/all/GCF/004/115/215/GCF_004115215.1_mOrnAna1.p.v1
Coturnix japonica	Eukaryota;Animals;Birds	7356	SAMN03989050	PRJNA314147	GCA_001577835.2	Chromosome	927.657	41.3681	chromosome 1:NC_029516.1/CM003781.1; chromosome 2:NC_029517.1/CM003782.1; chromosome 3:NC_029518.1/CM003783.1; chromosome 4:NC_029519.1/CM003784.1; chromosome 5:NC_029520.1/CM003785.1; chromosome 6:NC_029521.1/CM003786.1; chromosome 7:NC_029522.1/CM003787.1; chromosome 8:NC_029523.1/CM003788.1; chromosome 9:NC_029524.1/CM003789.1; chromosome 10:NC_029525.1/CM003790.1; chromosome 11:NC_029526.1/CM…	LSZS01	2531	40894	2016-02-24T00:00:00Z	ftp://ftp.ncbi.nlm.nih.gov/genomes/all/GCA/001/577/835/GCA_001577835.2_Coturnix_japonica_2.1	ftp://ftp.ncbi.nlm.nih.gov/genomes/all/GCF/001/577/835/GCF_001577835.2_Coturnix_japonica_2.1
Eudromia elegans	Eukaryota;Animals;Birds	44215	SAMN08476458	PRJNA433110	GCA_003342815.1	Scaffold	955.515	41.8		PTEX01	2364	0	2018-07-26T00:00:00Z	ftp://ftp.ncbi.nlm.nih.gov/genomes/all/GCA/003/342/815/GCA_003342815.1_eudEle1
Apteryx haastii	Eukaryota;Animals;Birds	R29945	SAMN08476452	PRJNA433110	GCA_003342985.1	Scaffold	1221.44	40.8		PTFD01	4183	0	2018-07-26T00:00:00Z	ftp://ftp.ncbi.nlm.nih.gov/genomes/all/GCA/003/342/985/GCA_003342985.1_aptHaa1
Pterocnemia pennata	Eukaryota;Animals;Birds	206185	SAMN08476461	PRJNA433110	GCA_003342835.1	Scaffold	1168.29	40.3		PTJI01	3019	0	2018-07-26T00:00:00Z	ftp://ftp.ncbi.nlm.nih.gov/genomes/all/GCA/003/342/835/GCA_003342835.1_rhePen1
Struthio camelus australis	Eukaryota;Animals;Birds	BGI_N308	SAMN02316164	PRJNA263340	GCA_000698965.1	Scaffold	1225.04	41.3	mitochondrion MT:NC_002785.1/	JJRT01	6915	25438	2014-05-06T00:00:00Z	ftp://ftp.ncbi.nlm.nih.gov/genomes/all/GCA/000/698/965/GCA_000698965.1_ASM69896v1	ftp://ftp.ncbi.nlm.nih.gov/genomes/all/GCF/000/698/965/GCF_000698965.1_ASM69896v1
Dromaius novaehollandiae	Eukaryota;Animals;Birds	6597	SAMN08476457	PRJNA484763	GCA_003342905.1	Scaffold	1192.25	41.7	mitochondrion MT:NC_002784.1/	PTEY01	2778	31311	2018-07-26T00:00:00Z	ftp://ftp.ncbi.nlm.nih.gov/genomes/all/GCA/003/342/905/GCA_003342905.1_droNov1	ftp://ftp.ncbi.nlm.nih.gov/genomes/all/GCF/003/342/905/GCF_003342905.1_droNov1
Anomalopteryx didiformis	Eukaryota;Animals;Birds	TW95	SAMN08482543	PRJNA433423	GCA_006937325.1	Scaffold	1190.76	32		SZQC01	1909	0	2019-07-12T00:00:00Z	ftp://ftp.ncbi.nlm.nih.gov/genomes/all/GCA/006/937/325/GCA_006937325.1_anoDid_nucDNA_orig
Casuarius casuarius	Eukaryota;Animals;Birds	B32419	SAMN08476455	PRJNA433110	GCA_003342895.1	Scaffold	1209	41.4		PTFA01	3184	0	2018-07-26T00:00:00Z	ftp://ftp.ncbi.nlm.nih.gov/genomes/all/GCA/003/342/895/GCA_003342895.1_casCas1
Ciconia boyciana	Eukaryota;Animals;Birds	2881A	SAMD00050841	PRJDB4709	GCA_002002965.1	Scaffold	1364.95	42.1		BDFF01	505419	0	2016-07-01T00:00:00Z	ftp://ftp.ncbi.nlm.nih.gov/genomes/all/GCA/002/002/965/GCA_002002965.1_Ciconia_boyciana_ver1.0
Falco peregrinus	Eukaryota;Animals;Birds		SAMN02981425	PRJNA198010	GCA_000337955.1	Scaffold	1171.97	41.8	mitochondrion MT:NC_000878.1/	AKMT01	7021	31140	2013-02-05T00:00:00Z	ftp://ftp.ncbi.nlm.nih.gov/genomes/all/GCA/000/337/955/GCA_000337955.1_F_peregrinus_v1.0	ftp://ftp.ncbi.nlm.nih.gov/genomes/all/GCF/000/337/955/GCF_000337955.1_F_peregrinus_v1.0
Gallus gallus	Eukaryota;Animals;Birds	RJF #256	SAMN02981218	PRJNA13342	GCA_000002315.5	Chromosome	1065.37	42.3032	chromosome 1:NC_006088.5/CM000093.5; chromosome 2:NC_006089.5/CM000094.5; chromosome 3:NC_006090.5/CM000095.5; chromosome 4:NC_006091.5/CM000096.5; chromosome 5:NC_006092.5/CM000097.5; chromosome 6:NC_006093.5/CM000098.5; chromosome 7:NC_006094.5/CM000099.5; chromosome 8:NC_006095.5/CM000100.5; chromosome 9:NC_006096.5/CM000101.5; chromosome 10:NC_006097.5/CM000102.5; chromosome 11:NC_006098.5/CM…	AADN05	525	49681	2004-02-29T00:00:00Z	ftp://ftp.ncbi.nlm.nih.gov/genomes/all/GCA/000/002/315/GCA_000002315.5_GRCg6a	ftp://ftp.ncbi.nlm.nih.gov/genomes/all/GCF/000/002/315/GCF_000002315.6_GRCg6a
Meleagris gallopavo	Eukaryota;Animals;Birds	NT-WF06-2002-E0010	SAMN02981253	PRJNA42129	GCA_000146605.4	Chromosome	1115.47	41.6144	chromosome 1:NC_015011.2/CM000962.2; chromosome 2:NC_015012.2/CM000963.2; chromosome 3:NC_015013.2/CM000964.2; chromosome 4:NC_015014.2/CM000965.2; chromosome 5:NC_015015.2/CM000966.2; chromosome 6:NC_015016.2/CM000967.2; chromosome 7:NC_015017.2/CM000968.2; chromosome 8:NC_015018.2/CM000969.2; chromosome 9:NC_015019.2/CM000970.2; chromosome 10:NC_015020.2/CM000971.2; chromosome 11:NC_015021.2/CM…	ADDD02	187695	29667	2010-09-07T00:00:00Z	ftp://ftp.ncbi.nlm.nih.gov/genomes/all/GCA/000/146/605/GCA_000146605.4_Turkey_5.1	ftp://ftp.ncbi.nlm.nih.gov/genomes/all/GCF/000/146/605/GCF_000146605.3_Turkey_5.1
Rhea americana	Eukaryota;Animals;Birds	MKP2758	SAMN08476460	PRJNA433110	GCA_003343005.1	Scaffold	1160.84	40.2		PTEV01	2162	0	2018-07-26T00:00:00Z	ftp://ftp.ncbi.nlm.nih.gov/genomes/all/GCA/003/343/005/GCA_003343005.1_rheAme1
Equus caballus	Eukaryota;Animals;Mammals	Twilight	SAMN02953672	PRJNA421018	GCA_002863925.1	Chromosome	2506.97	41.5271	chromosome 1:NC_009144.3/CM009148.1; chromosome 2:NC_009145.3/CM009149.1; chromosome 3:NC_009146.3/CM009150.1; chromosome 4:NC_009147.3/CM009151.1; chromosome 5:NC_009148.3/CM009152.1; chromosome 6:NC_009149.3/CM009153.1; chromosome 7:NC_009150.3/CM009154.1; chromosome 8:NC_009151.3/CM009155.1; chromosome 9:NC_009152.3/CM009156.1; chromosome 10:NC_009153.3/CM009157.1; chromosome 11:NC_009154.3/CM…	PJAA01	4701	60900	2007-06-26T00:00:00Z	ftp://ftp.ncbi.nlm.nih.gov/genomes/all/GCA/002/863/925/GCA_002863925.1_EquCab3.0	ftp://ftp.ncbi.nlm.nih.gov/genomes/all/GCF/002/863/925/GCF_002863925.1_EquCab3.0
Gasterosteus aculeatus	Eukaryota;Animals;Fishes	NID	SAMN11077409	PRJNA525775	GCA_006229165.1	Scaffold	467.452	43.5		VDFJ01	10242	0	2019-06-11T00:00:00Z	ftp://ftp.ncbi.nlm.nih.gov/genomes/all/GCA/006/229/165/GCA_006229165.1_NID
Chlamydomonas reinhardtii	Eukaryota;Plants;Green Algae	CC-503 cw92 mt+	SAMN02953692	PRJNA12260	GCA_000002595.2	Scaffold	120.405	61.9512	mitochondrion MT:NC_001638.1/; chloroplast Pltd:NC_005353.1/	ABCN01	1558	14488	2007-08-03T00:00:00Z	ftp://ftp.ncbi.nlm.nih.gov/genomes/all/GCA/000/002/595/GCA_000002595.2_v3.0	ftp://ftp.ncbi.nlm.nih.gov/genomes/all/GCF/000/002/595/GCF_000002595.1_v3.0
Drosophila yakuba	Eukaryota;Animals;Insects	Tai18E2	SAMN02952910	PRJNA12366	GCA_000005975.1	Chromosome	165.71	42.3955	chromosome X:NC_011091.1/CM000162.2; chromosome 2L:NT_167062.1/CM000157.2; chromosome 2R:NT_167063.1/CM000158.2; chromosome 3L:NT_167064.1/CM000159.2; chromosome 3R:NT_167065.1/CM000160.2; chromosome 4:NC_011090.1/CM000161.2; mitochondrion MT:NC_001322.1/	AAEU02	8123	23317	2004-07-07T00:00:00Z	ftp://ftp.ncbi.nlm.nih.gov/genomes/all/GCA/000/005/975/GCA_000005975.1_dyak_caf1	ftp://ftp.ncbi.nlm.nih.gov/genomes/all/GCF/000/005/975/GCF_000005975.2_dyak_caf1
Tetraodon nigroviridis	Eukaryota;Animals;Fishes		SAMEA3138311	PRJNA12350	GCA_000180735.1	Scaffold	342.403	46.6		CAAE01	25773	27918	2004-05-14T00:00:00Z	ftp://ftp.ncbi.nlm.nih.gov/genomes/all/GCA/000/180/735/GCA_000180735.1_ASM18073v1
[Candida] glabrata	Eukaryota;Fungi;Ascomycetes	CBS 138	SAMEA3138172	PRJNA13831	GCA_000002545.2	Chromosome	12.3383	38.6198	chromosome A:NC_005967.2/CR380947.2; chromosome B:NC_005968.1/CR380948.1; chromosome C:NC_006026.1/CR380949.1; chromosome D:NC_006027.1/CR380950.1; chromosome E:NC_006028.2/CR380951.2; chromosome F:NC_006029.1/CR380952.1; chromosome G:NC_006030.1/CR380953.1; chromosome H:NC_006031.1/CR380954.1; chromosome I:NC_006032.2/CR380955.2; chromosome J:NC_006033.2/CR380956.2; chromosome K:NC_006034.2/CR38…		14	5213	2004-06-30T00:00:00Z	ftp://ftp.ncbi.nlm.nih.gov/genomes/all/GCA/000/002/545/GCA_000002545.2_ASM254v2	ftp://ftp.ncbi.nlm.nih.gov/genomes/all/GCF/000/002/545/GCF_000002545.3_ASM254v2
Kluyveromyces lactis	Eukaryota;Fungi;Ascomycetes	NRRL Y-1140	SAMEA3138170	PRJNA13835	GCA_000002515.1	Complete	10.7294	38.7053	chromosome A:NC_006037.1/CR382121.1; chromosome B:NC_006038.1/CR382122.1; chromosome C:NC_006039.1/CR382123.1; chromosome D:NC_006040.1/CR382124.1; chromosome E:NC_006041.1/CR382125.1; chromosome F:NC_006042.1/CR382126.1; mitochondrion MT:NC_006077.1/		7	5085	2004-07-02T23:06:00Z	ftp://ftp.ncbi.nlm.nih.gov/genomes/all/GCA/000/002/515/GCA_000002515.1_ASM251v1	ftp://ftp.ncbi.nlm.nih.gov/genomes/all/GCF/000/002/515/GCF_000002515.2_ASM251v1
Yarrowia lipolytica CLIB122	Eukaryota;Fungi;Ascomycetes	CLIB122	SAMEA3138171	PRJNA13837	GCA_000002525.1	Chromosome	20.5509	48.9801	chromosome A:NC_006067.1/CR382127.1; chromosome B:NC_006068.1/CR382128.1; chromosome C:NC_006069.1/CR382129.1; chromosome D:NC_006070.1/CR382130.1; chromosome E:NC_006071.1/CR382131.1; chromosome F:NC_006072.1/CR382132.1; mitochondrion MT:NC_002659.1/		7	6472	2004-07-02T23:11:00Z	ftp://ftp.ncbi.nlm.nih.gov/genomes/all/GCA/000/002/525/GCA_000002525.1_ASM252v1	ftp://ftp.ncbi.nlm.nih.gov/genomes/all/GCF/000/002/525/GCF_000002525.2_ASM252v1
Debaryomyces hansenii CBS767	Eukaryota;Fungi;Ascomycetes	CBS767	SAMEA3138183	PRJNA13832	GCA_000006445.2	Chromosome	12.1819	36.3369	chromosome A:NC_006043.2/CR382133.2; chromosome B:NC_006044.2/CR382134.2; chromosome C:NC_006045.2/CR382135.2; chromosome D:NC_006046.2/CR382136.2; chromosome E:NC_006047.2/CR382137.2; chromosome F:NC_006048.2/CR382138.2; chromosome G:NC_006049.2/CR382139.2; mitochondrion MT:NC_010166.1/		8	6286	2004-07-03T00:00:00Z	ftp://ftp.ncbi.nlm.nih.gov/genomes/all/GCA/000/006/445/GCA_000006445.2_ASM644v2	ftp://ftp.ncbi.nlm.nih.gov/genomes/all/GCF/000/006/445/GCF_000006445.2_ASM644v2
Oncorhynchus mykiss	Eukaryota;Animals;Fishes	Swanson	SAMN05449231	PRJNA390662	GCA_002163495.1	Chromosome	2179	43.4875	chromosome 1:NC_035077.1/CM007935.1; chromosome 2:NC_035078.1/CM007936.1; chromosome 3:NC_035079.1/CM007937.1; chromosome 4:NC_035080.1/CM007938.1; chromosome 5:NC_035081.1/CM007939.1; chromosome 6:NC_035082.1/CM007940.1; chromosome 7:NC_035083.1/CM007941.1; chromosome 8:NC_035084.1/CM007942.1; chromosome 9:NC_035085.1/CM007943.1; chromosome 10:NC_035086.1/CM007944.1; chromosome 11:NC_035087.1/CM…	MSJN01	139800	71266	2017-05-31T00:00:00Z	ftp://ftp.ncbi.nlm.nih.gov/genomes/all/GCA/002/163/495/GCA_002163495.1_Omyk_1.0	ftp://ftp.ncbi.nlm.nih.gov/genomes/all/GCF/002/163/495/GCF_002163495.1_Omyk_1.0
Oreochromis niloticus	Eukaryota;Animals;Fishes	F11D_XX	SAMN05859795	PRJNA354796	GCA_001858045.3	Chromosome	1005.68	40.7187	linkage group LG1:NC_031965.2/CM007481.2; linkage group LG2:NC_031966.2/CM007482.2; linkage group LG4:NC_031969.2/CM007485.2; linkage group LG5:NC_031970.2/CM007486.2; linkage group LG6:NC_031971.2/CM007487.2; linkage group LG7:NC_031972.2/CM007488.2; linkage group LG8:NC_031973.2/CM007489.2; linkage group LG9:NC_031974.2/CM007490.2; linkage group LG10:NC_031975.2/CM007491.2; linkage group LG11:N…	MKQE02	2460	61679	2016-10-31T00:00:00Z	ftp://ftp.ncbi.nlm.nih.gov/genomes/all/GCA/001/858/045/GCA_001858045.3_O_niloticus_UMD_NMBU	ftp://ftp.ncbi.nlm.nih.gov/genomes/all/GCF/001/858/045/GCF_001858045.2_O_niloticus_UMD_NMBU
Ictalurus punctatus	Eukaryota;Animals;Fishes		SAMN03486842	PRJNA327588	GCA_001660625.1	Chromosome	783.275	39.8391	chromosome 1:NC_030416.1/CM004414.1; chromosome 2:NC_030417.1/CM004415.1; chromosome 3:NC_030418.1/CM004416.1; chromosome 4:NC_030419.1/CM004417.1; chromosome 5:NC_030420.1/CM004418.1; chromosome 6:NC_030421.1/CM004419.1; chromosome 7:NC_030422.1/CM004420.1; chromosome 8:NC_030423.1/CM004421.1; chromosome 9:NC_030424.1/CM004422.1; chromosome 10:NC_030425.1/CM004423.1; chromosome 11:NC_030426.1/CM…	LBML01	9975	47978	2016-06-09T00:00:00Z	ftp://ftp.ncbi.nlm.nih.gov/genomes/all/GCA/001/660/625/GCA_001660625.1_IpCoco_1.2	ftp://ftp.ncbi.nlm.nih.gov/genomes/all/GCF/001/660/625/GCF_001660625.1_IpCoco_1.2
Drosophila simulans	Eukaryota;Animals;Insects	w501	SAMN01086904	PRJNA297806	GCA_000754195.3	Chromosome	124.964	42.9696	chromosome 2L:NT_479533.1/CM002910.1; chromosome 2R:NT_479534.1/CM002911.1; chromosome 3L:NT_479535.1/CM002912.1; chromosome 3R:NT_479536.1/CM002913.1; chromosome 4:NC_029796.1/CM002916.1; chromosome X:NC_029795.1/CM002914.1; mitochondrion MT:NC_005781.1/	JPYS01	7619	24132	2014-08-18T00:00:00Z	ftp://ftp.ncbi.nlm.nih.gov/genomes/all/GCA/000/754/195/GCA_000754195.3_ASM75419v3	ftp://ftp.ncbi.nlm.nih.gov/genomes/all/GCF/000/754/195/GCF_000754195.2_ASM75419v2
Drosophila mauritiana	Eukaryota;Animals;Insects	mau12	SAMN06827991	PRJNA383250	GCA_004382145.1	Chromosome	152.317	42.1937	chromosome 2L:NC_046667.1/CM015614.1; chromosome 2R:NC_046668.1/CM015615.1; chromosome 3L:NC_046669.1/CM015616.1; chromosome 3R:NC_046670.1/CM015617.1; chromosome 4:NC_046671.1/CM015612.1; chromosome X:NC_046672.1/CM015613.1; mitochondrion MT:NC_005779.1/CM016415.1	NIGA01	353	23239	2019-03-26T00:00:00Z	ftp://ftp.ncbi.nlm.nih.gov/genomes/all/GCA/004/382/145/GCA_004382145.1_ASM438214v1	ftp://ftp.ncbi.nlm.nih.gov/genomes/all/GCF/004/382/145/GCF_004382145.1_ASM438214v1
Brassica napus	Eukaryota;Plants;Land Plants		SAMN02742820	PRJNA293435	GCA_000686985.2	Chromosome	976.191	37.4074	chromosome A1:NC_027757.2/CM002759.2; chromosome A2:NC_027758.2/CM002760.2; chromosome A3:NC_027759.2/CM002761.2; chromosome A4:NC_027760.2/CM002762.2; chromosome A5:NC_027761.2/CM002763.2; chromosome A6:NC_027762.2/CM002764.2; chromosome A7:NC_027763.2/CM002765.2; chromosome A8:NC_027764.2/CM002766.2; chromosome A9:NC_027765.2/CM002767.2; chromosome A10:NC_027766.2/CM002768.2; chromosome C1:NC_0…	JMKK02	1471	123467	2014-05-05T00:00:00Z	ftp://ftp.ncbi.nlm.nih.gov/genomes/all/GCA/000/686/985/GCA_000686985.2_Bra_napus_v2.0	ftp://ftp.ncbi.nlm.nih.gov/genomes/all/GCF/000/686/985/GCF_000686985.2_Bra_napus_v2.0
Kazachstania servazzii	Eukaryota;Fungi;Ascomycetes	SRCM102023	SAMN07251616	PRJNA390859	GCA_002214935.1	Contig	12.8368	34.9		NJIJ01	91	0	2017-07-05T00:00:00Z	ftp://ftp.ncbi.nlm.nih.gov/genomes/all/GCA/002/214/935/GCA_002214935.1_ASM221493v1
Pan troglodytes	Eukaryota;Animals;Mammals	Yerkes chimp pedigree #C0471 (Clint)	SAMN06272697	PRJNA10627	GCA_002880755.3	Chromosome	3050.4	40.8082	chromosome 1:NC_036879.1/CM009238.2; chromosome 2A:NC_036880.1/CM009239.2; chromosome 2B:NC_036881.1/CM009240.2; chromosome 3:NC_036882.1/CM009241.2; chromosome 4:NC_036883.1/CM009242.2; chromosome 5:NC_036884.1/CM009243.2; chromosome 6:NC_036885.1/CM009244.2; chromosome 7:NC_036886.1/CM009245.2; chromosome 8:NC_036887.1/CM009246.2; chromosome 9:NC_036888.1/CM009247.2; chromosome 10:NC_036889.1/C…	NBAG03	4432	80811	2004-12-02T00:00:00Z	ftp://ftp.ncbi.nlm.nih.gov/genomes/all/GCA/002/880/755/GCA_002880755.3_Clint_PTRv2	ftp://ftp.ncbi.nlm.nih.gov/genomes/all/GCF/002/880/755/GCF_002880755.1_Clint_PTRv2
Zygosaccharomyces rouxii	Eukaryota;Fungi;Ascomycetes	CBS 732	SAMEA3138235	PRJNA12502	GCA_000026365.1	Chromosome	9.76464	39.1509	chromosome A:NC_012990.1/CU928173.1; chromosome B:NC_012991.1/CU928174.1; chromosome C:NC_012992.1/CU928175.1; chromosome D:NC_012993.1/CU928176.1; chromosome E:NC_012994.1/CU928181.1; chromosome F:NC_012995.1/CU928178.1; chromosome G:NC_012996.1/CU928179.1		7	4991	2009-06-05T00:00:00Z	ftp://ftp.ncbi.nlm.nih.gov/genomes/all/GCA/000/026/365/GCA_000026365.1_ASM2636v1	ftp://ftp.ncbi.nlm.nih.gov/genomes/all/GCF/000/026/365/GCF_000026365.1_ASM2636v1
Lachancea thermotolerans CBS 6340	Eukaryota;Fungi;Ascomycetes	CBS 6340	SAMEA3138300	PRJNA12499	GCA_000142805.1	Chromosome	10.3929	47.2838	chromosome A:NC_013077.1/CU928165.1; chromosome B:NC_013078.1/CU928166.1; chromosome C:NC_013079.1/CU928167.1; chromosome D:NC_013080.1/CU928168.1; chromosome E:NC_013081.1/CU928169.1; chromosome F:NC_013082.1/CU928170.1; chromosome G:NC_013083.1/CU928171.1; chromosome H:NC_013084.1/CU928180.1		8	5092	2009-06-05T00:00:00Z	ftp://ftp.ncbi.nlm.nih.gov/genomes/all/GCA/000/142/805/GCA_000142805.1_ASM14280v1	ftp://ftp.ncbi.nlm.nih.gov/genomes/all/GCF/000/142/805/GCF_000142805.1_ASM14280v1
Candida tropicalis MYA-3404	Eukaryota;Fungi;Ascomycetes	MYA-3404	SAMN02953608	PRJNA13675	GCA_000006335.3	Scaffold	14.6301	33.2		AAFN02	24	6254	2005-03-16T00:00:00Z	ftp://ftp.ncbi.nlm.nih.gov/genomes/all/GCA/000/006/335/GCA_000006335.3_ASM633v3	ftp://ftp.ncbi.nlm.nih.gov/genomes/all/GCF/000/006/335/GCF_000006335.3_ASM633v3
Millerozyma farinosa	Eukaryota;Fungi;Ascomycetes	KCTC 27753	SAMN06289667	PRJNA369593	GCA_002196765.1	Contig	21.2555	41.1		NBND01	17	0	2017-06-16T00:00:00Z	ftp://ftp.ncbi.nlm.nih.gov/genomes/all/GCA/002/196/765/GCA_002196765.1_ASM219676v1
Macaca mulatta	Eukaryota;Animals;Mammals	AG07107	SAMN09435472	PRJNA528504	GCA_003339765.3	Chromosome	2971.33	41.1015	chromosome 1:NC_041754.1/CM014336.1; chromosome 2:NC_041755.1/CM014337.1; chromosome 3:NC_041756.1/CM014338.1; chromosome 4:NC_041757.1/CM014339.1; chromosome 5:NC_041758.1/CM014340.1; chromosome 6:NC_041759.1/CM014341.1; chromosome 7:NC_041760.1/CM014342.1; chromosome 8:NC_041761.1/CM014343.1; chromosome 9:NC_041762.1/CM014344.1; chromosome 10:NC_041763.1/CM014345.1; chromosome 11:NC_041764.1/CM…	QNVO02	2979	67859	2015-08-20T00:00:00Z	ftp://ftp.ncbi.nlm.nih.gov/genomes/all/GCA/003/339/765/GCA_003339765.3_Mmul_10	ftp://ftp.ncbi.nlm.nih.gov/genomes/all/GCF/003/339/765/GCF_003339765.1_Mmul_10
Tribolium castaneum	Eukaryota;Animals;Insects	Georgia GA2	SAMN02953634	PRJNA12540	GCA_000002335.3	Chromosome	165.944	35.1887	linkage group LGX:NC_007416.3/CM000276.3; linkage group LG2:NC_007417.3/CM000277.3; linkage group LG3:NC_007418.3/CM000278.3; linkage group LG4:NC_007419.2/CM000279.2; linkage group LG5:NC_007420.3/CM000280.3; linkage group LG6:NC_007421.3/CM000281.3; linkage group LG7:NC_007422.5/CM000282.3; linkage group LG8:NC_007423.3/CM000283.3; linkage group LG9:NC_007424.3/CM000284.3; linkage group LG10:NC…	AAJJ02	2149	22611	2005-08-17T00:00:00Z	ftp://ftp.ncbi.nlm.nih.gov/genomes/all/GCA/000/002/335/GCA_000002335.3_Tcas5.2	ftp://ftp.ncbi.nlm.nih.gov/genomes/all/GCF/000/002/335/GCF_000002335.3_Tcas5.2
Drosophila pseudoobscura	Eukaryota;Animals;Insects	MV2-25	SAMN13616452	PRJNA622252	GCA_009870125.2	Chromosome	163.283	45.119	chromosome 2:NC_046679.1/CM020868.1; chromosome 3:NC_046680.1/CM020869.1; chromosome 4:NC_046681.1/CM020870.1; chromosome 5:NC_046682.1/CM020871.1; chromosome X:NC_046683.1/CM020872.1; mitochondrion MT:NC_046603.1/CM020873.2	WVEN01	70	26574	2020-01-14T00:00:00Z	ftp://ftp.ncbi.nlm.nih.gov/genomes/all/GCA/009/870/125/GCA_009870125.2_UCI_Dpse_MV25	ftp://ftp.ncbi.nlm.nih.gov/genomes/all/GCF/009/870/125/GCF_009870125.1_UCI_Dpse_MV25
Monodelphis domestica	Eukaryota;Animals;Mammals		SAMN02953611	PRJNA12561	GCF_000002295.2	Chromosome	3598.44	38.1446	chromosome 1:NC_008801.1/; chromosome 2:NC_008802.1/; chromosome 3:NC_008803.1/; chromosome 4:NC_008804.1/; chromosome 5:NC_008805.1/; chromosome 6:NC_008806.1/; chromosome 7:NC_008807.1/; chromosome 8:NC_008808.1/; chromosome X:NC_008809.1/; mitochondrion MT:NC_006299.1/	AAFR03	5223	49112	2004-11-08T00:00:00Z		ftp://ftp.ncbi.nlm.nih.gov/genomes/all/GCF/000/002/295/GCF_000002295.2_MonDom5
Beta vulgaris subsp. vulgaris	Eukaryota;Plants;Land Plants		SAMN02182557	PRJNA41497	GCA_000511025.2	Chromosome	566.55	37.3049	chromosome 1:NC_025812.2/CM002321.2; chromosome 2:NC_025813.2/CM002322.2; chromosome 3:NC_025814.2/CM002323.2; chromosome 4:NC_025815.2/CM002324.2; chromosome 5:NC_025816.2/CM002325.2; chromosome 6:NC_025817.2/CM002326.2; chromosome 7:NC_025818.2/CM002327.2; chromosome 8:NC_025819.2/CM002328.2; chromosome 9:NC_025820.2/CM002329.2; mitochondrion MT:NC_002511.2/	AYZS02	40406	32872	2013-12-18T00:00:00Z	ftp://ftp.ncbi.nlm.nih.gov/genomes/all/GCA/000/511/025/GCA_000511025.2_RefBeet-1.2.2	ftp://ftp.ncbi.nlm.nih.gov/genomes/all/GCF/000/511/025/GCF_000511025.2_RefBeet-1.2.2
Tetrahymena thermophila SB210	Eukaryota;Protists;Other Protists	SB210	SAMN02953617	PRJNA12564	GCA_000189635.1	Scaffold	103.014	22.3	macronuclear:AAGF00000000.3	AAGF03	1158	26996	2005-02-14T00:00:00Z	ftp://ftp.ncbi.nlm.nih.gov/genomes/all/GCA/000/189/635/GCA_000189635.1_JCVI-TTA1-2.2	ftp://ftp.ncbi.nlm.nih.gov/genomes/all/GCF/000/189/635/GCF_000189635.1_JCVI-TTA1-2.2
Phytophthora sojae	Eukaryota;Protists;Other Protists	P6497	SAMN02953656	PRJNA17989	GCA_000149755.2	Scaffold	82.5976	54.4		AAQY02	82	26489	2006-09-01T00:00:00Z	ftp://ftp.ncbi.nlm.nih.gov/genomes/all/GCA/000/149/755/GCA_000149755.2_P.sojae_V3.0	ftp://ftp.ncbi.nlm.nih.gov/genomes/all/GCF/000/149/755/GCF_000149755.1_P.sojae_V3.0
Loxodonta africana	Eukaryota;Animals;Mammals	ISIS603380	SAMN02953622	PRJNA12569	GCA_000001905.1	Scaffold	3196.74	40.9	mitochondrion MT:NC_000934.1/	AAGU03	2352	41267	2005-05-18T00:00:00Z	ftp://ftp.ncbi.nlm.nih.gov/genomes/all/GCA/000/001/905/GCA_000001905.1_Loxafr3.0	ftp://ftp.ncbi.nlm.nih.gov/genomes/all/GCF/000/001/905/GCF_000001905.1_Loxafr3.0
Phytophthora ramorum	Eukaryota;Protists;Other Protists	CDFA1418886	SAMN08537704	PRJNA434169	GCA_002968915.1	Scaffold	60.25	54.4		PUHL01	295	0	2018-03-05T00:00:00Z	ftp://ftp.ncbi.nlm.nih.gov/genomes/all/GCA/002/968/915/GCA_002968915.1_ASM296891v1
Sorex araneus	Eukaryota;Animals;Mammals	GB8-d	SAMN00210854	PRJNA13689	GCA_000181275.2	Scaffold	2423.16	43.4		AALT02	12845	23427	2005-11-05T00:00:00Z	ftp://ftp.ncbi.nlm.nih.gov/genomes/all/GCA/000/181/275/GCA_000181275.2_SorAra2.0	ftp://ftp.ncbi.nlm.nih.gov/genomes/all/GCF/000/181/275/GCF_000181275.1_SorAra2.0
Erinaceus europaeus	Eukaryota;Animals;Mammals	Erinaceus europaeus_13Jul2011	SAMN00760989	PRJNA74585	GCA_000296755.1	Scaffold	2715.72	42.4999	mitochondrion MT:NC_002080.2/	AMDU01	5803	29382	2012-09-10T00:00:00Z	ftp://ftp.ncbi.nlm.nih.gov/genomes/all/GCA/000/296/755/GCA_000296755.1_EriEur2.0	ftp://ftp.ncbi.nlm.nih.gov/genomes/all/GCF/000/296/755/GCF_000296755.1_EriEur2.0
Brassica rapa	Eukaryota;Plants;Land Plants		SAMN02981293	PRJNA59981	GCA_000309985.3	Chromosome	352.983	36.8946	chromosome A1:NC_024795.2/CM020888.1; chromosome A2:NC_024796.2/CM020889.1; chromosome A3:NC_024797.2/CM020890.1; chromosome A4:NC_024798.2/CM020891.1; chromosome A5:NC_024799.2/CM020892.1; chromosome A6:NC_024800.2/CM020893.1; chromosome A7:NC_024801.2/CM020894.1; chromosome A8:NC_024802.2/CM020895.1; chromosome A9:NC_024803.2/CM020896.1; chromosome A10:NC_024804.2/CM020897.1; chloroplast Pltd:N…	AENI03	1100	60609	2011-07-14T00:00:00Z	ftp://ftp.ncbi.nlm.nih.gov/genomes/all/GCA/000/309/985/GCA_000309985.3_CAAS_Brap_v3.01	ftp://ftp.ncbi.nlm.nih.gov/genomes/all/GCF/000/309/985/GCF_000309985.2_CAAS_Brap_v3.01
Nematostella vectensis	Eukaryota;Animals;Other Animals	CH2 x CH6	SAMN02953687	PRJNA12581	GCA_000209225.1	Scaffold	356.614	41.9		ABAV01	10804	34311	2007-06-21T00:00:00Z	ftp://ftp.ncbi.nlm.nih.gov/genomes/all/GCA/000/209/225/GCA_000209225.1_ASM20922v1	ftp://ftp.ncbi.nlm.nih.gov/genomes/all/GCF/000/209/225/GCF_000209225.1_ASM20922v1
Cavia porcellus	Eukaryota;Animals;Mammals	inbred line 2N	SAMN02981223	PRJNA12583	GCA_000151735.1	Scaffold	2723.22	40.1	mitochondrion MT:NC_000884.1/	AAKN02	3144	37362	2005-11-04T00:00:00Z	ftp://ftp.ncbi.nlm.nih.gov/genomes/all/GCA/000/151/735/GCA_000151735.1_Cavpor3.0	ftp://ftp.ncbi.nlm.nih.gov/genomes/all/GCF/000/151/735/GCF_000151735.1_Cavpor3.0
Schmidtea mediterranea	Eukaryota;Animals;Flatworms	S2	SAMN06660624	PRJNA379262	GCA_002600895.1	Scaffold	942.042	29.7		NNSW01	1990	0	2017-10-18T00:00:00Z	ftp://ftp.ncbi.nlm.nih.gov/genomes/all/GCA/002/600/895/GCA_002600895.1_ASM260089v1
Notamacropus eugenii	Eukaryota;Animals;Mammals			PRJNA12587	GCA_000004035.1	Scaffold	3075.18	40.4		ABQO01	277711	0	2008-11-26T00:00:00Z	ftp://ftp.ncbi.nlm.nih.gov/genomes/all/GCA/000/004/035/GCA_000004035.1_Meug_1.1
Echinops telfairi	Eukaryota;Animals;Mammals	266	SAMN00216137	PRJNA12590	GCA_000313985.2	Scaffold	2947.12	43.8	mitochondrion MT:NC_002631.2/	AAIY03	7490	24821	2005-08-16T00:00:00Z	ftp://ftp.ncbi.nlm.nih.gov/genomes/all/GCA/000/313/985/GCA_000313985.2_ASM31398v2	ftp://ftp.ncbi.nlm.nih.gov/genomes/all/GCF/000/313/985/GCF_000313985.2_ASM31398v2
Dasypus novemcinctus	Eukaryota;Animals;Mammals	3-136	SAMN02953623	PRJNA196486	GCA_000208655.2	Scaffold	3631.52	41.5	mitochondrion MT:NC_001821.1/	AAGV03	46559	38178	2005-05-14T00:00:00Z	ftp://ftp.ncbi.nlm.nih.gov/genomes/all/GCA/000/208/655/GCA_000208655.2_Dasnov3.0	ftp://ftp.ncbi.nlm.nih.gov/genomes/all/GCF/000/208/655/GCF_000208655.1_Dasnov3.0
Schistosoma mansoni	Eukaryota;Animals;Flatworms	Puerto Rico	SAMEA2272516	PRJEA36577	GCA_000237925.2	Chromosome	364.538	35.2771	chromosome 1:NC_031495.1/HE601624.1; chromosome 2:NC_031496.1/HE601625.1; chromosome 3:NC_031497.1/HE601626.1; chromosome 4:NC_031498.1/HE601627.1; chromosome 5:NC_031499.1/HE601628.1; chromosome 6:NC_031500.1/HE601629.1; chromosome 7:NC_031501.1/HE601630.1; chromosome W:NC_031502.1/HE601631.1; mitochondrion MT:NC_002545.1/HE601612.1	CABG01	885	11713	2011-10-03T00:00:00Z	ftp://ftp.ncbi.nlm.nih.gov/genomes/all/GCA/000/237/925/GCA_000237925.2_ASM23792v2	ftp://ftp.ncbi.nlm.nih.gov/genomes/all/GCF/000/237/925/GCF_000237925.1_ASM23792v2
Trichinella spiralis	Eukaryota;Animals;Roundworms	ISS534	SAMN09989515	PRJNA489802	GCA_008807795.1	Chromosome	52.9214	35.1321	chromosome 1:CP032378.1; chromosome 2:CP032377.1; chromosome X:CP032376.1		3	0	2019-10-03T00:00:00Z	ftp://ftp.ncbi.nlm.nih.gov/genomes/all/GCA/008/807/795/GCA_008807795.1_ASM880779v1
Schistosoma japonicum	Eukaryota;Animals;Flatworms	HuSjv2	SAMN10867452	PRJNA520774	GCA_006368765.1	Scaffold	369.901	33.8		SKCS01	1789	16936	2019-06-14T00:00:00Z	ftp://ftp.ncbi.nlm.nih.gov/genomes/all/GCA/006/368/765/GCA_006368765.1_ASM636876v1
Histoplasma capsulatum NAm1	Eukaryota;Fungi;Ascomycetes	NAm1	SAMN02953633	PRJNA12654	GCA_000149585.1	Scaffold	33.0303	46.3		AAJI01	280	9313	2005-09-19T00:00:00Z	ftp://ftp.ncbi.nlm.nih.gov/genomes/all/GCA/000/149/585/GCA_000149585.1_ASM14958v1	ftp://ftp.ncbi.nlm.nih.gov/genomes/all/GCF/000/149/585/GCF_000149585.1_ASM14958v1
Fasciola hepatica	Eukaryota;Animals;Flatworms	Shrewsbury	SAMEA104656475	PRJEB25283	GCA_900302435.1	Scaffold	1203.65	44.2		OMOY01	2816	0	2018-04-21T00:00:00Z	ftp://ftp.ncbi.nlm.nih.gov/genomes/all/GCA/900/302/435/GCA_900302435.1_Fasciola_10x_pilon
Drosophila ananassae	Eukaryota;Animals;Insects	14024-0371.16-18	SAMN09383008	PRJNA501875	GCA_003285975.3	Contig	217.109	41.9		QMES02	235	23700	2018-07-02T00:00:00Z	ftp://ftp.ncbi.nlm.nih.gov/genomes/all/GCA/003/285/975/GCA_003285975.3_DanaRS2.1	ftp://ftp.ncbi.nlm.nih.gov/genomes/all/GCF/003/285/975/GCF_003285975.2_DanaRS2.1
Pristionchus pacificus	Eukaryota;Animals;Roundworms	PS312	SAMN02953718	PRJNA12644	GCA_000180635.3	Contig	154.958	42.8		ABKE03	134	24925	2009-01-07T00:00:00Z	ftp://ftp.ncbi.nlm.nih.gov/genomes/all/GCA/000/180/635/GCA_000180635.3_El_Paco
Neospora caninum Liverpool	Eukaryota;Protists;Apicomplexans	Liverpool	SAMEA2272006	PRJEA37771	GCA_000208865.2	Chromosome	57.5474	54.8511	chromosome Ia:NC_018385.1/FR823380.1; chromosome Ib:NC_018386.1/FR823381.1; chromosome II:NC_018387.1/FR823382.1; chromosome III:NC_018388.1/FR823383.1; chromosome IV:NC_018389.1/FR823384.1; chromosome V:NC_018391.1/FR823386.1; chromosome VI:NC_018392.1/FR823387.1; chromosome VIIa:NC_018393.1/FR823388.1; chromosome VIIb:NC_018394.1/FR823389.1; chromosome VIII:NC_018395.1/FR823390.1; chromosome IX…		14	6934	2011-03-02T00:00:00Z	ftp://ftp.ncbi.nlm.nih.gov/genomes/all/GCA/000/208/865/GCA_000208865.2_ASM20886v2	ftp://ftp.ncbi.nlm.nih.gov/genomes/all/GCF/000/208/865/GCF_000208865.1_ASM20886v2
Leishmania infantum JPCM5	Eukaryota;Protists;Kinetoplasts	JPCM5	SAMEA3138175	PRJNA12658	GCA_000002875.2	Chromosome	32.1221	59.5663	chromosome 1:NC_009386.2/FR796433.1; chromosome 2:NC_009387.2/FR796434.1; chromosome 3:NC_009388.2/FR796435.1; chromosome 4:NC_009389.2/FR796436.1; chromosome 5:NC_009390.2/FR796437.1; chromosome 6:NC_009277.2/FR796438.1; chromosome 7:NC_009391.2/FR796439.1; chromosome 8:NC_009392.2/FR796440.1; chromosome 9:NC_009393.2/FR796441.1; chromosome 10:NC_009394.2/FR796442.1; chromosome 11:NC_009395.2/FR…	CACT01	76	8150	2007-04-04T00:00:00Z	ftp://ftp.ncbi.nlm.nih.gov/genomes/all/GCA/000/002/875/GCA_000002875.2_ASM287v2	ftp://ftp.ncbi.nlm.nih.gov/genomes/all/GCF/000/002/875/GCF_000002875.2_ASM287v2
Drosophila erecta	Eukaryota;Animals;Insects	14021-0224.00,06,07	SAMN09383010	PRJNA501875	GCA_003286155.2	Contig	146.538	42.4		QMER02	94	23135	2018-07-02T00:00:00Z	ftp://ftp.ncbi.nlm.nih.gov/genomes/all/GCA/003/286/155/GCA_003286155.2_DereRS2	ftp://ftp.ncbi.nlm.nih.gov/genomes/all/GCF/003/286/155/GCF_003286155.1_DereRS2
Drosophila willistoni	Eukaryota;Animals;Insects	TSC#14030-0811.24	SAMN02953653	PRJNA12664	GCA_000005925.1	Scaffold	235.516	37.8		AAQB01	14838	18834	2006-04-21T00:00:00Z	ftp://ftp.ncbi.nlm.nih.gov/genomes/all/GCA/000/005/925/GCA_000005925.1_dwil_caf1	ftp://ftp.ncbi.nlm.nih.gov/genomes/all/GCF/000/005/925/GCF_000005925.1_dwil_caf1
Caenorhabditis japonica	Eukaryota;Animals;Roundworms	DF5081	SAMN02953724	PRJNA12591	GCA_000147155.1	Scaffold	166.256	39.9		ABLE03	18817	0	2008-04-03T00:00:00Z	ftp://ftp.ncbi.nlm.nih.gov/genomes/all/GCA/000/147/155/GCA_000147155.1_C_japonica-7.0.1
Caenorhabditis remanei	Eukaryota;Animals;Roundworms	PB4641	SAMN00627085	PRJNA12588	GCA_000149515.1	Scaffold	145.443	38.5		AAGD02	3670	31476	2005-02-09T00:00:00Z	ftp://ftp.ncbi.nlm.nih.gov/genomes/all/GCA/000/149/515/GCA_000149515.1_ASM14951v1	ftp://ftp.ncbi.nlm.nih.gov/genomes/all/GCF/000/149/515/GCF_000149515.1_ASM14951v1
Plasmodium reichenowi	Eukaryota;Protists;Apicomplexans	SY57	SAMN04053640	PRJNA329100	GCA_001601855.1	Chromosome	20.5017	19.8559	chromosome 1:NC_033646.1/CM003842.1; chromosome 2:NC_033647.1/CM003843.1; chromosome 3:NC_033648.1/CM003844.1; chromosome 4:NC_033649.1/CM003845.1; chromosome 5:NC_033650.1/CM003846.1; chromosome 6:NC_033651.1/CM003847.1; chromosome 7:NC_033652.1/CM003848.1; chromosome 8:NC_033653.1/CM003849.1; chromosome 9:NC_033654.1/CM003850.1; chromosome 10:NC_033655.1/CM003851.1; chromosome 11:NC_033656.1/CM…	LVLA01	777	5279	2016-03-28T00:00:00Z	ftp://ftp.ncbi.nlm.nih.gov/genomes/all/GCA/001/601/855/GCA_001601855.1_ASM160185v1	ftp://ftp.ncbi.nlm.nih.gov/genomes/all/GCF/001/601/855/GCF_001601855.1_ASM160185v1
Caenorhabditis brenneri	Eukaryota;Animals;Roundworms	PB2801	SAMN02953693	PRJNA20035	GCA_000143925.2	Scaffold	190.37	39.7		ABEG02	3305	30670	2007-07-17T00:00:00Z	ftp://ftp.ncbi.nlm.nih.gov/genomes/all/GCA/000/143/925/GCA_000143925.2_C_brenneri-6.0.1b
Blastomyces dermatitidis ER-3	Eukaryota;Fungi;Ascomycetes	ER-3	SAMN02953741	PRJNA29171	GCA_000003525.2	Scaffold	66.6087	37.1		ACBT01	27	11539	2009-02-19T00:00:00Z	ftp://ftp.ncbi.nlm.nih.gov/genomes/all/GCA/000/003/525/GCA_000003525.2_BD_ER3_V1
Drosophila grimshawi	Eukaryota;Animals;Insects	TSC#15287-2541.00	SAMN02953650	PRJNA12678	GCA_000005155.1	Scaffold	200.468	38.8		AAPT01	17440	20068	2006-04-11T00:00:00Z	ftp://ftp.ncbi.nlm.nih.gov/genomes/all/GCA/000/005/155/GCA_000005155.1_dgri_caf1	ftp://ftp.ncbi.nlm.nih.gov/genomes/all/GCF/000/005/155/GCF_000005155.2_dgri_caf1
Trichomonas vaginalis G3	Eukaryota;Protists;Other Protists	G3; ATCC PRA-98	SAMN02953626	PRJNA16084	GCA_000002825.1	Scaffold	176.42	32.9		AAHC01	64769	59679	2005-05-25T00:00:00Z	ftp://ftp.ncbi.nlm.nih.gov/genomes/all/GCA/000/002/825/GCA_000002825.1_ASM282v1	ftp://ftp.ncbi.nlm.nih.gov/genomes/all/GCF/000/002/825/GCF_000002825.2_ASM282v1
Drosophila mojavensis	Eukaryota;Animals;Insects	TSC#15081-1352.22	SAMN02953651	PRJNA12682	GCA_000005175.1	Scaffold	193.826	40.2		AAPU01	6841	21665	2006-04-11T00:00:00Z	ftp://ftp.ncbi.nlm.nih.gov/genomes/all/GCA/000/005/175/GCA_000005175.1_dmoj_caf1	ftp://ftp.ncbi.nlm.nih.gov/genomes/all/GCF/000/005/175/GCF_000005175.2_dmoj_caf1
Meloidogyne hapla	Eukaryota;Animals;Roundworms	VW9	SAMN02743742	PRJNA29083	GCA_000172435.1	Contig	53.013	27.4		ABLG01	3450	0	2008-09-29T00:00:00Z	ftp://ftp.ncbi.nlm.nih.gov/genomes/all/GCA/000/172/435/GCA_000172435.1_Freeze_1
Drosophila virilis	Eukaryota;Animals;Insects	15010-1051.48,49,85	SAMN09383168	PRJNA501875	GCA_003285735.2	Contig	189.444	40.3		QMEO02	222	23429	2018-07-02T00:00:00Z	ftp://ftp.ncbi.nlm.nih.gov/genomes/all/GCA/003/285/735/GCA_003285735.2_DvirRS2	ftp://ftp.ncbi.nlm.nih.gov/genomes/all/GCF/003/285/735/GCF_003285735.1_DvirRS2
Drosophila persimilis	Eukaryota;Animals;Insects	14011-0111.01,24,50	SAMN09383163	PRJNA501875	GCA_003286085.2	Contig	195.513	45		QMET02	432	20342	2018-07-02T00:00:00Z	ftp://ftp.ncbi.nlm.nih.gov/genomes/all/GCA/003/286/085/GCA_003286085.2_DperRS2	ftp://ftp.ncbi.nlm.nih.gov/genomes/all/GCF/003/286/085/GCF_003286085.1_DperRS2
Physarum polycephalum	Eukaryota;Protists;Other Protists	LU352	SAMN02839457	PRJNA12851	GCA_000413255.3	Scaffold	205.176	41.9		ATCM03	69687	0	2013-06-14T00:00:00Z	ftp://ftp.ncbi.nlm.nih.gov/genomes/all/GCA/000/413/255/GCA_000413255.3_Physarum_polycephalum-10.0
Naegleria gruberi	Eukaryota;Protists;Other Protists	NEG-M	SAMN02953745	PRJNA14010	GCA_000004985.1	Scaffold	40.9641	35		ACER01	784	15711	2009-12-23T00:00:00Z	ftp://ftp.ncbi.nlm.nih.gov/genomes/all/GCA/000/004/985/GCA_000004985.1_V1.0	ftp://ftp.ncbi.nlm.nih.gov/genomes/all/GCF/000/004/985/GCF_000004985.1_V1.0
Drosophila sechellia	Eukaryota;Animals;Insects	sech25	SAMN06827992	PRJNA609127	GCA_004382195.1	Chromosome	154.171	42.2576	chromosome 2L:NC_045949.1/CM015602.1; chromosome 2R:NC_045950.1/CM015603.1; chromosome 3L:NC_045951.1/CM015604.1; chromosome 3R:NC_045952.1/CM015605.1; chromosome 4:NC_045953.1/CM015600.1; chromosome X:NC_045954.1/CM015601.1; mitochondrion MT:CM016413.1	NIFZ01	402	24001	2019-03-26T00:00:00Z	ftp://ftp.ncbi.nlm.nih.gov/genomes/all/GCA/004/382/195/GCA_004382195.1_ASM438219v1	ftp://ftp.ncbi.nlm.nih.gov/genomes/all/GCF/004/382/195/GCF_004382195.1_ASM438219v1
Paramecium tetraurelia	Eukaryota;Protists;Other Protists	Stock d4-2	SAMEA3138302	PRJNA18363	GCA_000165425.1	Scaffold	72.0945	28.2		CAAL01	697	39580	2006-10-30T00:00:00Z	ftp://ftp.ncbi.nlm.nih.gov/genomes/all/GCA/000/165/425/GCA_000165425.1_ASM16542v1	ftp://ftp.ncbi.nlm.nih.gov/genomes/all/GCF/000/165/425/GCF_000165425.1_ASM16542v1
Meyerozyma guilliermondii ATCC 6260	Eukaryota;Fungi;Ascomycetes	ATCC 6260	SAMN02953607	PRJNA12729	GCA_000149425.1	Scaffold	10.61	43.8		AAFM01	9	5920	2005-03-17T00:00:00Z	ftp://ftp.ncbi.nlm.nih.gov/genomes/all/GCA/000/149/425/GCA_000149425.1_ASM14942v1	ftp://ftp.ncbi.nlm.nih.gov/genomes/all/GCF/000/149/425/GCF_000149425.1_ASM14942v1
Acanthamoeba castellanii str. Neff	Eukaryota;Protists;Other Protists	Neff	SAMN02953809	PRJNA66753	GCA_000313135.1	Scaffold	42.0198	57.8		AHJI01	384	14974	2012-11-14T00:00:00Z	ftp://ftp.ncbi.nlm.nih.gov/genomes/all/GCA/000/313/135/GCA_000313135.1_Acastellanii.strNEFF_v1	ftp://ftp.ncbi.nlm.nih.gov/genomes/all/GCF/000/313/135/GCF_000313135.1_Acastellanii.strNEFF_v1
Perkinsus marinus ATCC 50983	Eukaryota;Protists;Other Protists	ATCC 50983	SAMN02953677	PRJNA12737	GCA_000006405.1	Scaffold	86.6051	47.4		AAXJ01	17897	23654	2007-02-27T00:00:00Z	ftp://ftp.ncbi.nlm.nih.gov/genomes/all/GCA/000/006/405/GCA_000006405.1_JCVI_PMG_1.0	ftp://ftp.ncbi.nlm.nih.gov/genomes/all/GCF/000/006/405/GCF_000006405.1_JCVI_PMG_1.0
Meloidogyne incognita	Eukaryota;Animals;Roundworms		SAMEA104032784	PRJEB8714	GCA_900182535.1	Scaffold	183.532	0		FXSY01	12091	0	2017-05-05T00:00:00Z	ftp://ftp.ncbi.nlm.nih.gov/genomes/all/GCA/900/182/535/GCA_900182535.1_Meloidogyne_incognita_V3
Clavispora lusitaniae ATCC 42720	Eukaryota;Fungi;Ascomycetes	ATCC 42720	SAMN02953613	PRJNA12753	GCA_000003835.1	Scaffold	12.1149	44.5		AAFT01	9	5936	2005-03-16T00:00:00Z	ftp://ftp.ncbi.nlm.nih.gov/genomes/all/GCA/000/003/835/GCA_000003835.1_ASM383v1	ftp://ftp.ncbi.nlm.nih.gov/genomes/all/GCF/000/003/835/GCF_000003835.1_ASM383v1
Petromyzon marinus	Eukaryota;Animals;Fishes	kPetMar1	SAMN12629506	PRJNA611764	GCA_010993605.1	Chromosome	1089.05	48.3309	chromosome 1:CM021441.1; chromosome 2:CM021442.1; chromosome 3:CM021443.1; chromosome 4:CM021444.1; chromosome 5:CM021445.1; chromosome 6:CM021446.1; chromosome 7:CM021447.1; chromosome 8:CM021448.1; chromosome 9:CM021449.1; chromosome 10:CM021450.1; chromosome 11:CM021451.1; chromosome 12:CM021452.1; chromosome 13:CM021453.1; chromosome 14:CM021454.1; chromosome 15:CM021455.1; chromosome 16:CM02…	JAAIYE01	1434	3332	2020-02-24T00:00:00Z	ftp://ftp.ncbi.nlm.nih.gov/genomes/all/GCA/010/993/605/GCA_010993605.1_kPetMar1.pri	ftp://ftp.ncbi.nlm.nih.gov/genomes/all/GCF/010/993/605/GCF_010993605.1_kPetMar1.pri
Daphnia pulex	Eukaryota;Animals;Other Animals		SAMEA4059181	PRJEB14656	GCA_900092285.2	Scaffold	189.551	39.5		FLTH02	493	0	2016-09-02T00:00:00Z	ftp://ftp.ncbi.nlm.nih.gov/genomes/all/GCA/900/092/285/GCA_900092285.2_PA42_4.1
Phytophthora infestans T30-4	Eukaryota;Protists;Other Protists	T30-4	SAMN02953670	PRJNA17665	GCA_000142945.1	Scaffold	228.544	50.6		AATU01	4921	17797	2006-11-15T00:00:00Z	ftp://ftp.ncbi.nlm.nih.gov/genomes/all/GCA/000/142/945/GCA_000142945.1_ASM14294v1	ftp://ftp.ncbi.nlm.nih.gov/genomes/all/GCF/000/142/945/GCF_000142945.1_ASM14294v1
Blastocystis hominis	Eukaryota;Protists;Other Protists	Singapore isolate B (sub-type 7)	SAMEA2272370	PRJEA45923	GCA_000151665.1	Scaffold	18.8172	45.3		CABX01	54	6020	2010-07-02T00:00:00Z	ftp://ftp.ncbi.nlm.nih.gov/genomes/all/GCA/000/151/665/GCA_000151665.1_ASM15166v1	ftp://ftp.ncbi.nlm.nih.gov/genomes/all/GCF/000/151/665/GCF_000151665.1_ASM15166v1
Cyanophora paradoxa	Eukaryota;Protists;Other Protists	CCMP329	SAMN09699894	PRJNA479824	GCA_004431415.1	Contig	99.9404	63.4		QPMI01	712	0	2019-02-05T00:00:00Z	ftp://ftp.ncbi.nlm.nih.gov/genomes/all/GCA/004/431/415/GCA_004431415.1_ASM443141v1
Chaetomium globosum CBS 148.51	Eukaryota;Fungi;Ascomycetes	CBS 148.51	SAMN02953614	PRJNA12795	GCA_000143365.1	Scaffold	34.8869	55.4		AAFU01	37	11048	2005-03-14T00:00:00Z	ftp://ftp.ncbi.nlm.nih.gov/genomes/all/GCA/000/143/365/GCA_000143365.1_ASM14336v1	ftp://ftp.ncbi.nlm.nih.gov/genomes/all/GCF/000/143/365/GCF_000143365.1_ASM14336v1
Euglena gracilis	Eukaryota;Protists;Other Protists	Z	SAMEA4753733	PRJEB27422	GCA_900893395.1	Contig	1435.5	50.6		CAAHFI01	2066288	0	2019-04-09T00:00:00Z	ftp://ftp.ncbi.nlm.nih.gov/genomes/all/GCA/900/893/395/GCA_900893395.1_EugGra_PACBIO_Illumina_merge_V1
Oryctolagus cuniculus	Eukaryota;Animals;Mammals		SAMN02953624	PRJNA12819	GCA_000003625.1	Chromosome	2737.46	44.0526	chromosome 1:NC_013669.1/CM000790.1; chromosome 2:NC_013670.1/CM000791.1; chromosome 3:NC_013671.1/CM000792.1; chromosome 4:NC_013672.1/CM000793.1; chromosome 5:NC_013673.1/CM000794.1; chromosome 6:NC_013674.1/CM000795.1; chromosome 7:NC_013675.1/CM000796.1; chromosome 8:NC_013676.1/CM000797.1; chromosome 9:NC_013677.1/CM000798.1; chromosome 10:NC_013678.1/CM000799.1; chromosome 11:NC_013679.1/CM…	AAGW02	3318	38463	2005-05-13T00:00:00Z	ftp://ftp.ncbi.nlm.nih.gov/genomes/all/GCA/000/003/625/GCA_000003625.1_OryCun2.0	ftp://ftp.ncbi.nlm.nih.gov/genomes/all/GCF/000/003/625/GCF_000003625.3_OryCun2.0
Coccidioides immitis RS	Eukaryota;Fungi;Ascomycetes	RS	SAMN02953601	PRJNA12883	GCA_000149335.2	Scaffold	29.016	46		AAEC03	7	9910	2004-10-04T00:00:00Z	ftp://ftp.ncbi.nlm.nih.gov/genomes/all/GCA/000/149/335/GCA_000149335.2_ASM14933v2	ftp://ftp.ncbi.nlm.nih.gov/genomes/all/GCF/000/149/335/GCF_000149335.2_ASM14933v2
Rhizopus oryzae 99-892	Eukaryota;Fungi;Other Fungi	99-892	SAMN02352643	PRJNA186020	GCA_000697725.1	Scaffold	39.0638	35.4		JNEB01	1168	0	2014-06-02T00:00:00Z	ftp://ftp.ncbi.nlm.nih.gov/genomes/all/GCA/000/697/725/GCA_000697725.1_RhiOry99-892-1.0
Lodderomyces elongisporus NRRL YB-4239	Eukaryota;Fungi;Ascomycetes	NRRL YB-4239	SAMN02953647	PRJNA12899	GCA_000149685.1	Scaffold	15.5473	37		AAPO01	28	5799	2006-08-10T00:00:00Z	ftp://ftp.ncbi.nlm.nih.gov/genomes/all/GCA/000/149/685/GCA_000149685.1_ASM14968v1	ftp://ftp.ncbi.nlm.nih.gov/genomes/all/GCF/000/149/685/GCF_000149685.1_ASM14968v1
Trichoderma reesei QM6a	Eukaryota;Fungi;Ascomycetes	QM6a	SAMN02746107	PRJNA15571	GCA_000167675.2	Scaffold	33.3957	52.8		AAIL02	77	9111	2005-08-04T00:00:00Z	ftp://ftp.ncbi.nlm.nih.gov/genomes/all/GCA/000/167/675/GCA_000167675.2_v2.0	ftp://ftp.ncbi.nlm.nih.gov/genomes/all/GCF/000/167/675/GCF_000167675.1_v2.0
Uncinocarpus reesii 1704	Eukaryota;Fungi;Ascomycetes	1704	SAMN02953631	PRJNA15634	GCA_000003515.2	Scaffold	22.3497	48.6		AAIW01	45	7760	2005-09-13T00:00:00Z	ftp://ftp.ncbi.nlm.nih.gov/genomes/all/GCA/000/003/515/GCA_000003515.2_ASM351v2	ftp://ftp.ncbi.nlm.nih.gov/genomes/all/GCF/000/003/515/GCF_000003515.1_ASM351v2
Allomyces macrogynus ATCC 38327	Eukaryota;Fungi;Other Fungi	ATCC 38327	SAMN02953744	PRJNA20563	GCA_000151295.1	Scaffold	57.0606	60.5		ACDU01	101	19447	2010-01-21T00:00:00Z	ftp://ftp.ncbi.nlm.nih.gov/genomes/all/GCA/000/151/295/GCA_000151295.1_A_macrogynus_V3
Ichthyophthirius multifiliis	Eukaryota;Protists;Other Protists	G5	SAMN02953779	PRJNA49999	GCA_000220395.1	Scaffold	48.8	15.95	macronuclear:NZ_AEDN00000000.1/AEDN00000000.1	AEDN01	2017	16112	2011-07-11T00:00:00Z	ftp://ftp.ncbi.nlm.nih.gov/genomes/all/GCA/000/220/395/GCA_000220395.1_JCVI-IMG1-V.1	ftp://ftp.ncbi.nlm.nih.gov/genomes/all/GCF/000/220/395/GCF_000220395.1_JCVI-IMG1-V.1
Ancylostoma caninum	Eukaryota;Animals;Roundworms	Baltimore	SAMN02777921	PRJNA72585	GCA_003336725.1	Scaffold	465.734	37		JOJR01	25335	30198	2018-07-21T00:00:00Z	ftp://ftp.ncbi.nlm.nih.gov/genomes/all/GCA/003/336/725/GCA_003336725.1_A_caninum_9.3.2.ec.cg.pg
Paracoccidioides brasiliensis Pb18	Eukaryota;Fungi;Ascomycetes	Pb18	SAMN02953720	PRJNA28733	GCA_000150735.2	Scaffold	29.9525	44.4		ABKI02	57	8390	2008-03-20T00:00:00Z	ftp://ftp.ncbi.nlm.nih.gov/genomes/all/GCA/000/150/735/GCA_000150735.2_Paracocci_br_Pb18_V2	ftp://ftp.ncbi.nlm.nih.gov/genomes/all/GCF/000/150/735/GCF_000150735.1_Paracocci_br_Pb18_V2
Paxillus involutus ATCC 200175	Eukaryota;Fungi;Basidiomycetes	ATCC 200175	SAMN00723000	PRJNA60449	GCA_000827475.1	Scaffold	58.3007	50		JOMD01	2681	17984	2015-01-21T00:00:00Z	ftp://ftp.ncbi.nlm.nih.gov/genomes/all/GCA/000/827/475/GCA_000827475.1_Paxillus_involutus_ATCC_200175_v1.0
Scheffersomyces stipitis CBS 6054	Eukaryota;Fungi;Ascomycetes	CBS 6054	SAMN02746101	PRJNA16843	GCA_000209165.1	Chromosome	15.4412	41.162	chromosome 1:NC_009068.1/CM000437.1; chromosome 2:NC_009042.1/CP000496.1; chromosome 3:NC_009043.1/CP000497.1; chromosome 4:NC_009044.1/CP000498.1; chromosome 5:NC_009045.1/CP000499.1; chromosome 6:NC_009046.1/CP000500.1; chromosome 7:NC_009047.1/CP000501.1; chromosome 8:NC_009048.1/CP000502.1	AAVQ01	8	7094	2007-02-23T00:00:00Z	ftp://ftp.ncbi.nlm.nih.gov/genomes/all/GCA/000/209/165/GCA_000209165.1_ASM20916v1	ftp://ftp.ncbi.nlm.nih.gov/genomes/all/GCF/000/209/165/GCF_000209165.1_ASM20916v1
Pongo abelii	Eukaryota;Animals;Mammals	Susie	SAMN06275555	PRJNA37793	GCA_002880775.3	Chromosome	3065.05	40.8623	chromosome 1:NC_036903.1/CM009262.2; chromosome 2A:NC_036904.1/CM009263.2; chromosome 2B:NC_036905.1/CM009264.2; chromosome 3:NC_036906.1/CM009265.2; chromosome 4:NC_036907.1/CM009266.2; chromosome 5:NC_036908.1/CM009267.2; chromosome 6:NC_036909.1/CM009268.2; chromosome 7:NC_036910.1/CM009269.2; chromosome 8:NC_036911.1/CM009270.2; chromosome 9:NC_036912.1/CM009271.2; chromosome 10:NC_036913.1/C…	NDHI03	5300	49721	2018-01-16T00:00:00Z	ftp://ftp.ncbi.nlm.nih.gov/genomes/all/GCA/002/880/775/GCA_002880775.3_Susie_PABv2	ftp://ftp.ncbi.nlm.nih.gov/genomes/all/GCF/002/880/775/GCF_002880775.1_Susie_PABv2
Komagataella pastoris	Eukaryota;Fungi;Ascomycetes	ATCC 28485	SAMN04305316	PRJNA304627	GCA_001708105.1	Chromosome	9.59754	41.4761	chromosome 1:CP014584.1; chromosome 2:CP014585.1; chromosome 3:CP014586.1; chromosome 4:CP014587.1		11	5057	2016-08-10T00:00:00Z	ftp://ftp.ncbi.nlm.nih.gov/genomes/all/GCA/001/708/105/GCA_001708105.1_ASM170810v1
Pisolithus microcarpus 441	Eukaryota;Fungi;Basidiomycetes	441	SAMN00139516	PRJNA60815	GCA_000827275.1	Scaffold	53.0277	48.9		JMDM01	1064	20982	2015-01-21T00:00:00Z	ftp://ftp.ncbi.nlm.nih.gov/genomes/all/GCA/000/827/275/GCA_000827275.1_Pisolithus_microcarpus_441_v1.0
Puccinia graminis f. sp. tritici CRL 75-36-700-3	Eukaryota;Fungi;Basidiomycetes	CRL 75-36-700-3	SAMN00013043	PRJNA18535	GCA_000149925.1	Scaffold	88.7244	43.8		AAWC01	393	15979	2007-01-22T00:00:00Z	ftp://ftp.ncbi.nlm.nih.gov/genomes/all/GCA/000/149/925/GCA_000149925.1_ASM14992v1	ftp://ftp.ncbi.nlm.nih.gov/genomes/all/GCF/000/149/925/GCF_000149925.1_ASM14992v1
Saccharomyces pastorianus	Eukaryota;Fungi;Ascomycetes	CBS 1483	SAMN10948597	PRJNA522669	GCA_011022315.1	Chromosome	23.0346	39.0694	chromosome ScI:CP048983.1; chromosome ScII:CP048984.1; chromosome ScIV:CP048985.1; chromosome ScIX:CP048990.1; chromosome ScV:CP048986.1; chromosome ScVI:CP048987.1; chromosome ScVII:CP048988.1; chromosome ScVIII:CP048989.1; chromosome ScX-SeX:CP048991.1; chromosome ScXI:CP048992.1; chromosome ScXII:CP048993.1; chromosome ScXIII:CP048994.1; chromosome ScXIV:CP048995.1; chromosome ScXV-ScXI:CP0489…		32	10760	2020-02-26T00:00:00Z	ftp://ftp.ncbi.nlm.nih.gov/genomes/all/GCA/011/022/315/GCA_011022315.1_ASM1102231v1
Schizophyllum commune H4-8	Eukaryota;Fungi;Basidiomycetes	H4-8	SAMN02194201	PRJNA32757	GCA_000143185.1	Scaffold	38.482	57.4		ADMJ01	36	13193	2010-07-01T00:00:00Z	ftp://ftp.ncbi.nlm.nih.gov/genomes/all/GCA/000/143/185/GCA_000143185.1_v1.0	ftp://ftp.ncbi.nlm.nih.gov/genomes/all/GCF/000/143/185/GCF_000143185.1_v1.0
Spizellomyces punctatus DAOM BR117	Eukaryota;Fungi;Other Fungi	DAOM BR117	SAMN00716787	PRJNA37881	GCA_000182565.2	Scaffold	24.1311	47.6		ACOE01	38	9422	2009-09-03T00:00:00Z	ftp://ftp.ncbi.nlm.nih.gov/genomes/all/GCA/000/182/565/GCA_000182565.2_S_punctatus_V1	ftp://ftp.ncbi.nlm.nih.gov/genomes/all/GCF/000/182/565/GCF_000182565.1_S_punctatus_V1
Sterkiella histriomuscorum	Eukaryota;Protists;Other Protists	BA	SAMN03325312	PRJNA274292	GCA_001273305.2	Contig	66.3686	28.4		LAST02	32996	0	2015-08-21T00:00:00Z	ftp://ftp.ncbi.nlm.nih.gov/genomes/all/GCA/001/273/305/GCA_001273305.2_ASM127330v2
Ancylostoma duodenale	Eukaryota;Animals;Roundworms	Zhejiang	SAMN03277212	PRJNA72581	GCA_000816745.1	Scaffold	332.876	42.7		JHON01	69981	27483	2015-01-08T00:00:00Z	ftp://ftp.ncbi.nlm.nih.gov/genomes/all/GCA/000/816/745/GCA_000816745.1_A_duodenale_2.2.ec.cg.pg
Ascaris suum	Eukaryota;Animals;Roundworms	AG01	SAMN07782705	PRJNA62057	GCA_000187025.3	Scaffold	298.028	37.7		AEUI03	415	0	2011-01-28T00:00:00Z	ftp://ftp.ncbi.nlm.nih.gov/genomes/all/GCA/000/187/025/GCA_000187025.3_ASM18702v3
Helianthus annuus	Eukaryota;Plants;Land Plants		SAMN05868438	PRJNA396063	GCA_002127325.1	Chromosome	3027.84	38.911	linkage group 1:NC_035433.1/CM007890.1; linkage group 2:NC_035434.1/CM007891.1; linkage group 3:NC_035435.1/CM007892.1; linkage group 4:NC_035436.1/CM007893.1; linkage group 5:NC_035437.1/CM007894.1; linkage group 6:NC_035438.1/CM007895.1; linkage group 7:NC_035439.1/CM007896.1; linkage group 8:NC_035440.1/CM007897.1; linkage group 9:NC_035441.1/CM007898.1; linkage group 10:NC_035442.1/CM007899.1…	MNCJ01	1528	73839	2017-05-08T00:00:00Z	ftp://ftp.ncbi.nlm.nih.gov/genomes/all/GCA/002/127/325/GCA_002127325.1_HanXRQr1.0	ftp://ftp.ncbi.nlm.nih.gov/genomes/all/GCF/002/127/325/GCF_002127325.1_HanXRQr1.0
Lactuca sativa	Eukaryota;Plants;Land Plants		SAMN01730979	PRJNA432228	GCA_002870075.1	Scaffold	2384.19	38.6999	chloroplast Pltd:NC_007578.1/	NBSK01	11453	45242	2018-01-09T00:00:00Z	ftp://ftp.ncbi.nlm.nih.gov/genomes/all/GCA/002/870/075/GCA_002870075.1_Lsat_Salinas_v7	ftp://ftp.ncbi.nlm.nih.gov/genomes/all/GCF/002/870/075/GCF_002870075.1_Lsat_Salinas_v7
Trichoplax adhaerens	Eukaryota;Animals;Other Animals	Grell-BS-1999	SAMN02953699	PRJNA12874	GCA_000150275.1	Scaffold	105.632	34.5		ABGP01	1414	11520	2008-06-13T00:00:00Z	ftp://ftp.ncbi.nlm.nih.gov/genomes/all/GCA/000/150/275/GCA_000150275.1_v1.0	ftp://ftp.ncbi.nlm.nih.gov/genomes/all/GCF/000/150/275/GCF_000150275.1_v1.0
Biomphalaria glabrata	Eukaryota;Animals;Other Animals	BB02	SAMN02953846	PRJNA12879	GCA_000457365.1	Scaffold	916.388	36.1998	mitochondrion MT:NC_005439.1/	APKA01	331401	36675	2013-08-09T00:00:00Z	ftp://ftp.ncbi.nlm.nih.gov/genomes/all/GCA/000/457/365/GCA_000457365.1_ASM45736v1	ftp://ftp.ncbi.nlm.nih.gov/genomes/all/GCF/000/457/365/GCF_000457365.1_ASM45736v1
Malus domestica	Eukaryota;Plants;Land Plants	X9273 #13	SAMN05603590	PRJNA534520	GCA_002114115.1	Chromosome	703.358	39.359	chromosome 1:NC_041789.1/CM007867.1; chromosome 2:NC_041790.1/CM007868.1; chromosome 3:NC_041791.1/CM007869.1; chromosome 4:NC_041792.1/CM007870.1; chromosome 5:NC_041793.1/CM007871.1; chromosome 6:NC_041794.1/CM007872.1; chromosome 7:NC_041795.1/CM007873.1; chromosome 8:NC_041796.1/CM007874.1; chromosome 9:NC_041797.1/CM007875.1; chromosome 10:NC_041798.1/CM007876.1; chromosome 11:NC_041799.1/CM…	MJAX01	807	52039	2017-04-28T00:00:00Z	ftp://ftp.ncbi.nlm.nih.gov/genomes/all/GCA/002/114/115/GCA_002114115.1_ASM211411v1	ftp://ftp.ncbi.nlm.nih.gov/genomes/all/GCF/002/114/115/GCF_002114115.1_ASM211411v1
Saccoglossus kowalevskii	Eukaryota;Animals;Other Animals		SAMN00102747	PRJNA12887	GCA_000003605.1	Scaffold	775.84	38.1	mitochondrion MT:NC_007438.1/	ACQM01	54120	22132	2009-08-04T00:00:00Z	ftp://ftp.ncbi.nlm.nih.gov/genomes/all/GCA/000/003/605/GCA_000003605.1_Skow_1.1	ftp://ftp.ncbi.nlm.nih.gov/genomes/all/GCF/000/003/605/GCF_000003605.2_Skow_1.1
Aspergillus flavus NRRL3357	Eukaryota;Fungi;Ascomycetes	NRRL3357	SAMN02953629	PRJNA13284	GCA_000006275.2	Scaffold	36.8923	48.3		AAIH02	331	13485	2005-08-01T00:00:00Z	ftp://ftp.ncbi.nlm.nih.gov/genomes/all/GCA/000/006/275/GCA_000006275.2_JCVI-afl1-v2.0	ftp://ftp.ncbi.nlm.nih.gov/genomes/all/GCF/000/006/275/GCF_000006275.2_JCVI-afl1-v2.0
Cryptococcus gattii CA1873	Eukaryota;Fungi;Basidiomycetes	CA1873	SAMN01932848	PRJNA191333	GCA_000855695.1	Scaffold	17.4383	48		ASCQ01	33	6634	2015-02-10T00:00:00Z	ftp://ftp.ncbi.nlm.nih.gov/genomes/all/GCA/000/855/695/GCA_000855695.1_Cryp_gatt_CA1873_V1
Canis lupus dingo	Eukaryota;Animals;Mammals	Sandy	SAMN09397198	PRJNA477859	GCA_003254725.1	Scaffold	2439.83	41.4		QKWQ01	2444	62946	2018-06-18T00:00:00Z	ftp://ftp.ncbi.nlm.nih.gov/genomes/all/GCA/003/254/725/GCA_003254725.1_ASM325472v1	ftp://ftp.ncbi.nlm.nih.gov/genomes/all/GCF/003/254/725/GCF_003254725.1_ASM325472v1
Lemur catta	Eukaryota;Animals;Mammals	BS26	SAMN07678092	PRJNA399402	GCA_004024665.1	Scaffold	2298.45	41.1		PVHV01	575427	0	2019-01-15T00:00:00Z	ftp://ftp.ncbi.nlm.nih.gov/genomes/all/GCA/004/024/665/GCA_004024665.1_LemCat_v1_BIUU
Taeniopygia guttata	Eukaryota;Animals;Birds	Blue55	SAMN09946140	PRJNA577119	GCA_008822105.2	Chromosome	1068.99	41.9812	chromosome 1:NC_044998.1/CM018230.2; chromosome 1A:NC_044999.1/CM018231.2; chromosome 2:NC_045000.1/CM018232.2; chromosome 3:NC_045001.1/CM018233.2; chromosome 4:NC_045002.1/CM018234.2; chromosome 4A:NC_045003.1/CM018235.2; chromosome 5:NC_045004.1/CM018236.2; chromosome 6:NC_045005.1/CM018237.2; chromosome 7:NC_045006.1/CM018238.2; chromosome 8:NC_045007.1/CM018239.2; chromosome 9:NC_045008.1/CM…	VOHI02	205	42360	2019-10-03T00:00:00Z	ftp://ftp.ncbi.nlm.nih.gov/genomes/all/GCA/008/822/105/GCA_008822105.2_bTaeGut2.pat.W.v2	ftp://ftp.ncbi.nlm.nih.gov/genomes/all/GCF/008/822/105/GCF_008822105.2_bTaeGut2.pat.W.v2
Oikopleura dioica	Eukaryota;Animals;Other Animals		SAMEA2272014	PRJEA42427	GCA_000209535.1	Scaffold	70.4715	40.2		CABV01	1260	17152	2010-12-01T00:00:00Z	ftp://ftp.ncbi.nlm.nih.gov/genomes/all/GCA/000/209/535/GCA_000209535.1_ASM20953v1
Salmo salar	Eukaryota;Animals;Fishes	Sally	SAMN02749551	PRJNA287919	GCA_000233375.4	Chromosome	2966.89	43.8912	chromosome ssa01:NC_027300.1/CM003279.1; chromosome ssa02:NC_027301.1/CM003280.1; chromosome ssa03:NC_027302.1/CM003281.1; chromosome ssa04:NC_027303.1/CM003282.1; chromosome ssa05:NC_027304.1/CM003283.1; chromosome ssa06:NC_027305.1/CM003284.1; chromosome ssa07:NC_027306.1/CM003285.1; chromosome ssa08:NC_027307.1/CM003286.1; chromosome ssa09:NC_027308.1/CM003287.1; chromosome ssa10:NC_027309.1/C…	AGKD04	241573	97738	2011-10-25T00:00:00Z	ftp://ftp.ncbi.nlm.nih.gov/genomes/all/GCA/000/233/375/GCA_000233375.4_ICSASG_v2	ftp://ftp.ncbi.nlm.nih.gov/genomes/all/GCF/000/233/375/GCF_000233375.1_ICSASG_v2
Entamoeba dispar SAW760	Eukaryota;Protists;Other Protists	SAW760	SAMN02953643	PRJNA12914	GCA_000209125.2	Scaffold	30.6332	24.1		AANV02	12258	8811	2006-02-11T00:00:00Z	ftp://ftp.ncbi.nlm.nih.gov/genomes/all/GCA/000/209/125/GCA_000209125.2_JCVI_EDISG_1.0	ftp://ftp.ncbi.nlm.nih.gov/genomes/all/GCF/000/209/125/GCF_000209125.1_JCVI_EDISG_1.0
Ostreococcus tauri	Eukaryota;Plants;Green Algae	RCC4221	SAMEA3138397	PRJNA12912	GCA_000214015.2	Chromosome	13.0328	59.1984	chromosome 1:NC_014426.2/CAID01000001.2; chromosome 2:NC_014427.2/CAID01000002.2; chromosome 3:NC_014428.2/CAID01000003.2; chromosome 4:NC_014429.2/CAID01000004.2; chromosome 5:NC_014430.2/CAID01000005.2; chromosome 6:NC_014431.2/CAID01000006.2; chromosome 7:NC_014432.2/CAID01000007.2; chromosome 8:NC_014433.2/CAID01000008.2; chromosome 9:NC_014434.2/CAID01000009.2; chromosome 10:NC_014435.2/CAID…	CAID01	22	7766	2010-10-15T00:00:00Z	ftp://ftp.ncbi.nlm.nih.gov/genomes/all/GCA/000/214/015/GCA_000214015.2_version_140606	ftp://ftp.ncbi.nlm.nih.gov/genomes/all/GCF/000/214/015/GCF_000214015.3_version_140606
Entamoeba invadens IP1	Eukaryota;Protists;Other Protists	IP1	SAMN02953644	PRJNA12926	GCA_000330505.1	Scaffold	40.8783	30.3		AANW03	1144	11997	2006-02-11T00:00:00Z	ftp://ftp.ncbi.nlm.nih.gov/genomes/all/GCA/000/330/505/GCA_000330505.1_EIA2_v2	ftp://ftp.ncbi.nlm.nih.gov/genomes/all/GCF/000/330/505/GCF_000330505.1_EIA2_v2
Phaseolus vulgaris	Eukaryota;Plants;Land Plants		SAMN02981484	PRJNA41439	GCA_000499845.1	Chromosome	521.077	36.2199	chromosome 1:NC_023759.1/CM002288.1; chromosome 2:NC_023758.1/CM002289.1; chromosome 3:NC_023757.1/CM002290.1; chromosome 4:NC_023756.1/CM002291.1; chromosome 5:NC_023755.1/CM002292.1; chromosome 6:NC_023754.1/CM002293.1; chromosome 7:NC_023753.1/CM002294.1; chromosome 8:NC_023752.1/CM002295.1; chromosome 9:NC_023751.1/CM002296.1; chromosome 10:NC_023750.1/CM002297.1; chromosome 11:NC_023749.1/CM…	ANNZ01	708	32720	2013-11-26T00:00:00Z	ftp://ftp.ncbi.nlm.nih.gov/genomes/all/GCA/000/499/845/GCA_000499845.1_PhaVulg1_0	ftp://ftp.ncbi.nlm.nih.gov/genomes/all/GCF/000/499/845/GCF_000499845.1_PhaVulg1_0
Ambystoma mexicanum	Eukaryota;Animals;Amphibians	DD151	SAMN06554622	PRJNA378970	GCA_002915635.2	Chromosome	32396.4	46.5211	chromosome 1P:CM010927.1; chromosome 1Q:CM010928.1; chromosome 2P:CM010929.1; chromosome 2Q:CM010930.1; chromosome 3P:CM010931.1; chromosome 3Q:CM010932.1; chromosome 4P:CM010933.1; chromosome 4Q:CM010934.1; chromosome 5P:CM010935.1; chromosome 5Q:CM010936.1; chromosome 6P:CM010937.1; chromosome 6Q:CM010938.1; chromosome 7:CM010939.1; chromosome 8:CM010940.1; chromosome 9:CM010941.1; chromosome 1…	PGSH01	98070	0	2018-02-05T00:00:00Z	ftp://ftp.ncbi.nlm.nih.gov/genomes/all/GCA/002/915/635/GCA_002915635.2_ASM291563v2
Physcomitrium patens	Eukaryota;Plants;Land Plants		SAMN00120126	PRJNA13064	GCA_000002425.2	Chromosome	472.081	33.8892	chromosome 1:NC_037253.1/CM009316.1; chromosome 2:NC_037254.1/CM009317.1; chromosome 3:NC_037255.1/CM009318.1; chromosome 4:NC_037256.1/CM009319.1; chromosome 5:NC_037257.1/CM009320.1; chromosome 6:NC_037258.1/CM009321.1; chromosome 7:NC_037259.1/CM009322.1; chromosome 8:NC_037260.1/CM009323.1; chromosome 9:NC_037261.1/CM009324.1; chromosome 10:NC_037262.1/CM009325.1; chromosome 11:NC_037263.1/CM…	ABEU02	359	48022	2007-11-27T00:00:00Z	ftp://ftp.ncbi.nlm.nih.gov/genomes/all/GCA/000/002/425/GCA_000002425.2_Phypa_V3	ftp://ftp.ncbi.nlm.nih.gov/genomes/all/GCF/000/002/425/GCF_000002425.4_Phypa_V3
Prunus persica	Eukaryota;Plants;Land Plants		SAMN02981429	PRJNA31227	GCA_000346465.2	Chromosome	227.569	37.6659	chromosome G1:NC_034009.1/CM007651.1; chromosome G2:NC_034010.1/CM007652.1; chromosome G3:NC_034011.1/CM007653.1; chromosome G4:NC_034012.1/CM007654.1; chromosome G5:NC_034013.1/CM007655.1; chromosome G6:NC_034014.1/CM007656.1; chromosome G7:NC_034015.1/CM007657.1; chromosome G8:NC_034016.1/CM007658.1; chloroplast Pltd:NC_014697.1/	AKXU02	192	32595	2013-03-14T00:00:00Z	ftp://ftp.ncbi.nlm.nih.gov/genomes/all/GCA/000/346/465/GCA_000346465.2_Prunus_persica_NCBIv2	ftp://ftp.ncbi.nlm.nih.gov/genomes/all/GCF/000/346/465/GCF_000346465.2_Prunus_persica_NCBIv2
Culex quinquefasciatus	Eukaryota;Animals;Insects	JHB	SAMN02953674	PRJNA18751	GCA_000209185.1	Scaffold	579.042	38.1		AAWU01	3171	18883	2007-04-19T00:00:00Z	ftp://ftp.ncbi.nlm.nih.gov/genomes/all/GCA/000/209/185/GCA_000209185.1_CulPip1.0	ftp://ftp.ncbi.nlm.nih.gov/genomes/all/GCF/000/209/185/GCF_000209185.1_CulPip1.0
Papio anubis	Eukaryota;Animals;Mammals	15944	SAMN11179045	PRJNA576697	GCA_008728515.1	Chromosome	2869.82	40.9162	chromosome 1:NC_044976.1/CM018180.1; chromosome 2:NC_044977.1/CM018181.1; chromosome 3:NC_044978.1/CM018182.1; chromosome 4:NC_044979.1/CM018183.1; chromosome 5:NC_044980.1/CM018184.1; chromosome 6:NC_044981.1/CM018185.1; chromosome 7:NC_044982.1/CM018186.1; chromosome 8:NC_044983.1/CM018187.1; chromosome 9:NC_044984.1/CM018188.1; chromosome 10:NC_044985.1/CM018189.1; chromosome 11:NC_044986.1/CM…	VSMJ01	11145	71987	2019-09-30T00:00:00Z	ftp://ftp.ncbi.nlm.nih.gov/genomes/all/GCA/008/728/515/GCA_008728515.1_Panubis1.0	ftp://ftp.ncbi.nlm.nih.gov/genomes/all/GCF/008/728/515/GCF_008728515.1_Panubis1.0
Crassostrea virginica	Eukaryota;Animals;Other Animals	RU13XGHG1-28	SAMN06349363	PRJNA379157	GCA_002022765.4	Chromosome	684.741	34.8191	chromosome 1:NC_035780.1/CM008241.1; chromosome 2:NC_035781.1/CM008242.1; chromosome 3:NC_035782.1/CM008243.1; chromosome 4:NC_035783.1/CM008244.1; chromosome 5:NC_035784.1/CM008245.1; chromosome 6:NC_035785.1/CM008246.1; chromosome 7:NC_035786.1/CM008247.1; chromosome 8:NC_035787.1/CM008248.1; chromosome 9:NC_035788.1/CM008249.1; chromosome 10:NC_035789.1/CM008250.1; mitochondrion MT:NC_007175.2/	MWPT03	11	60213	2017-03-07T00:00:00Z	ftp://ftp.ncbi.nlm.nih.gov/genomes/all/GCA/002/022/765/GCA_002022765.4_C_virginica-3.0	ftp://ftp.ncbi.nlm.nih.gov/genomes/all/GCF/002/022/765/GCF_002022765.2_C_virginica-3.0
Secale cereale	Eukaryota;Plants;Land Plants		SAMEA3928734	PRJEB13501	GCA_900079665.1	Scaffold	1684.93	46.7		FKKI01	1581707	0	2016-11-23T00:00:00Z	ftp://ftp.ncbi.nlm.nih.gov/genomes/all/GCA/900/079/665/GCA_900079665.1_Rye_Lo7_WGS_contigs
Solanum tuberosum	Eukaryota;Plants;Land Plants		SAMN02981305	PRJNA63145	GCA_000226075.1	Scaffold	705.934	35.6005	chloroplast Pltd:NC_008096.2/	AEWC01	14854	37966	2011-05-24T00:00:00Z	ftp://ftp.ncbi.nlm.nih.gov/genomes/all/GCA/000/226/075/GCA_000226075.1_SolTub_3.0	ftp://ftp.ncbi.nlm.nih.gov/genomes/all/GCF/000/226/075/GCF_000226075.1_SolTub_3.0
Vitis vinifera	Eukaryota;Plants;Land Plants		SAMEA2272750	PRJEA18785	GCA_000003745.2	Chromosome	486.197	35.0336	chromosome 1:NC_012007.3/FN597015.1; chromosome 2:NC_012008.3/FN597017.1; chromosome 3:NC_012009.3/FN597018.1; chromosome 4:NC_012010.3/FN597020.1; chromosome 5:NC_012011.3/FN597022.1; chromosome 6:NC_012012.3/FN597024.1; chromosome 7:NC_012013.3/FN597025.1; chromosome 8:NC_012014.3/FN597027.1; chromosome 9:NC_012015.3/FN597028.1; chromosome 10:NC_012016.3/FN597030.1; chromosome 11:NC_012017.3/FN…	CAAP03	2061	41208	2007-02-13T00:00:00Z	ftp://ftp.ncbi.nlm.nih.gov/genomes/all/GCA/000/003/745/GCA_000003745.2_12X	ftp://ftp.ncbi.nlm.nih.gov/genomes/all/GCF/000/003/745/GCF_000003745.3_12X
Galdieria sulphuraria	Eukaryota;Other;Other	074W	SAMN00011278	PRJNA13023	GCA_000341285.1	Scaffold	13.712	37.9		ADNM02	433	7174	2013-01-08T00:00:00Z	ftp://ftp.ncbi.nlm.nih.gov/genomes/all/GCA/000/341/285/GCA_000341285.1_ASM34128v1	ftp://ftp.ncbi.nlm.nih.gov/genomes/all/GCF/000/341/285/GCF_000341285.1_ASM34128v1
Ostreococcus lucimarinus CCE9901	Eukaryota;Plants;Green Algae	CCE9901	SAMN03081420	PRJNA13044	GCA_000092065.1	Complete	13.2049	60.4431	chromosome 1:NC_009355.1/CP000581.1; chromosome 2:NC_009356.1/CP000582.1; chromosome 3:NC_009357.1/CP000583.1; chromosome 4:NC_009358.1/CP000584.1; chromosome 5:NC_009359.1/CP000585.1; chromosome 6:NC_009360.1/CP000586.1; chromosome 7:NC_009361.1/CP000587.1; chromosome 8:NC_009362.1/CP000588.1; chromosome 9:NC_009363.1/CP000589.1; chromosome 10:NC_009364.1/CP000590.1; chromosome 11:NC_009365.1/CP…		21	7603	2007-04-10T00:00:00Z	ftp://ftp.ncbi.nlm.nih.gov/genomes/all/GCA/000/092/065/GCA_000092065.1_ASM9206v1	ftp://ftp.ncbi.nlm.nih.gov/genomes/all/GCF/000/092/065/GCF_000092065.1_ASM9206v1
Selaginella moellendorffii	Eukaryota;Plants;Land Plants		SAMN02981255	PRJNA13078	GCA_000143415.2	Scaffold	212.315	45.3		ADFJ01	757	45247	2010-06-24T00:00:00Z	ftp://ftp.ncbi.nlm.nih.gov/genomes/all/GCA/000/143/415/GCA_000143415.2_v1.0	ftp://ftp.ncbi.nlm.nih.gov/genomes/all/GCF/000/143/415/GCF_000143415.4_v1.0
Volvox carteri f. nagariensis	Eukaryota;Plants;Green Algae	Eve	SAMN02953753	PRJNA13109	GCA_000143455.1	Scaffold	137.684	55.3		ACJH01	1251	14436	2010-07-06T00:00:00Z	ftp://ftp.ncbi.nlm.nih.gov/genomes/all/GCA/000/143/455/GCA_000143455.1_v1.0	ftp://ftp.ncbi.nlm.nih.gov/genomes/all/GCF/000/143/455/GCF_000143455.1_v1.0
Phaeodactylum tricornutum CCAP 1055/1	Eukaryota;Other;Other	CCAP 1055/1	SAMN02953727	PRJNA13152	GCA_000150955.2	Chromosome	27.4507	48.8432	chromosome 1:NC_011669.1/CM000605.1; chromosome 2:NC_011670.1/CM000606.1; chromosome 3:NC_011671.1/CP001142.1; chromosome 4:NC_011672.1/CM000607.1; chromosome 5:NC_011673.1/CM000608.1; chromosome 6:NC_011674.1/CM000609.1; chromosome 7:NC_011675.1/CM000610.1; chromosome 8:NC_011676.1/CM000611.1; chromosome 9:NC_011677.1/CM000612.1; chromosome 10:NC_011678.1/CM000613.1; chromosome 11:NC_011679.1/CP…	ABQD01	88	10408	2008-10-10T00:00:00Z	ftp://ftp.ncbi.nlm.nih.gov/genomes/all/GCA/000/150/955/GCA_000150955.2_ASM15095v2	ftp://ftp.ncbi.nlm.nih.gov/genomes/all/GCF/000/150/955/GCF_000150955.2_ASM15095v2
Candida dubliniensis CD36	Eukaryota;Fungi;Ascomycetes	CD36	SAMEA2272258	PRJEA34697	GCA_000026945.1	Complete	14.6184	33.2489	chromosome R:NC_012867.1/FM992695.1; chromosome 1:NC_012860.1/FM992688.1; chromosome 2:NC_012861.1/FM992689.1; chromosome 3:NC_012862.1/FM992690.1; chromosome 4:NC_012863.1/FM992691.1; chromosome 5:NC_012864.1/FM992692.1; chromosome 6:NC_012865.1/FM992693.1; chromosome 7:NC_012866.1/FM992694.1		8	5859	2009-02-16T00:00:00Z	ftp://ftp.ncbi.nlm.nih.gov/genomes/all/GCA/000/026/945/GCA_000026945.1_ASM2694v1	ftp://ftp.ncbi.nlm.nih.gov/genomes/all/GCF/000/026/945/GCF_000026945.1_ASM2694v1
Cryptosporidium hominis	Eukaryota;Protists;Apicomplexans		SAMEA3496639	PRJEB10000	GCA_002223825.1	Chromosome	9.06885	30.1392	chromosome 1:LN877947.1; chromosome 2:LN877948.1; chromosome 3:LN877949.1; chromosome 4:LN877950.1; chromosome 5:LN877951.1; chromosome 6:LN877952.1; chromosome 7:LN877953.1; chromosome 8:LN877954.1	CXWB01	12	3817	2015-11-29T00:00:00Z	ftp://ftp.ncbi.nlm.nih.gov/genomes/all/GCA/002/223/825/GCA_002223825.1_C.hominis.v1
Nicotiana tabacum	Eukaryota;Plants;Land Plants		SAMN02316627	PRJNA319578	GCA_000715135.1	Scaffold	3643.47	39.2006	plastid Pltd:NC_001879.2/; mitochondrion MT:NC_006581.1/	AYMY01	168247	84255	2014-05-29T00:00:00Z	ftp://ftp.ncbi.nlm.nih.gov/genomes/all/GCA/000/715/135/GCA_000715135.1_Ntab-TN90	ftp://ftp.ncbi.nlm.nih.gov/genomes/all/GCF/000/715/135/GCF_000715135.1_Ntab-TN90
Aspergillus niger	Eukaryota;Fungi;Ascomycetes		SAMEA3283178	PRJNA19275	GCA_000002855.2	Scaffold	34.0067	50.3785	mitochondrion MT:NC_007445.1/		20	10609	2005-10-05T00:00:00Z	ftp://ftp.ncbi.nlm.nih.gov/genomes/all/GCA/000/002/855/GCA_000002855.2_ASM285v2	ftp://ftp.ncbi.nlm.nih.gov/genomes/all/GCF/000/002/855/GCF_000002855.3_ASM285v2
Aureococcus anophagefferens	Eukaryota;Protists;Other Protists	CCMP1984	SAMN02953754	PRJNA13500	GCA_000186865.1	Scaffold	56.6606	67.4		ACJI01	1185	11520	2011-01-26T00:00:00Z	ftp://ftp.ncbi.nlm.nih.gov/genomes/all/GCA/000/186/865/GCA_000186865.1_v_1.0	ftp://ftp.ncbi.nlm.nih.gov/genomes/all/GCF/000/186/865/GCF_000186865.1_v_1.0
Manihot esculenta	Eukaryota;Plants;Land Plants		SAMN04116956	PRJNA394209	GCA_001659605.1	Chromosome	582.279	38.0059	chromosome LG1:NC_035161.1/CM004387.1; chromosome LG2:NC_035162.1/CM004388.1; chromosome LG3:NC_035163.1/CM004389.1; chromosome LG4:NC_035164.1/CM004390.1; chromosome LG5:NC_035165.1/CM004391.1; chromosome LG6:NC_035166.1/CM004392.1; chromosome LG7:NC_035167.1/CM004393.1; chromosome LG8:NC_035168.1/CM004394.1; chromosome LG9:NC_035169.1/CM004395.1; chromosome LG10:NC_035170.1/CM004396.1; chromoso…	LTYI01	2020	43286	2016-06-07T00:00:00Z	ftp://ftp.ncbi.nlm.nih.gov/genomes/all/GCA/001/659/605/GCA_001659605.1_Manihot_esculenta_v6	ftp://ftp.ncbi.nlm.nih.gov/genomes/all/GCF/001/659/605/GCF_001659605.1_Manihot_esculenta_v6
Callithrix jacchus	Eukaryota;Animals;Mammals		SAMN02981242	PRJNA20401	GCA_000004665.1	Chromosome	2914.96	41.3414	chromosome 1:NC_013896.1/CM000856.1; chromosome 2:NC_013897.1/CM000857.1; chromosome 3:NC_013898.1/CM000858.1; chromosome 4:NC_013899.1/CM000859.1; chromosome 5:NC_013900.1/CM000860.1; chromosome 6:NC_013901.1/CM000861.1; chromosome 7:NC_013902.1/CM000862.1; chromosome 8:NC_013903.1/CM000863.1; chromosome 9:NC_013904.1/CM000864.1; chromosome 10:NC_013905.1/CM000865.1; chromosome 11:NC_013906.1/CM…	ACFV01	16399	45251	2010-01-21T00:00:00Z	ftp://ftp.ncbi.nlm.nih.gov/genomes/all/GCA/000/004/665/GCA_000004665.1_Callithrix_jacchus-3.2	ftp://ftp.ncbi.nlm.nih.gov/genomes/all/GCF/000/004/665/GCF_000004665.1_Callithrix_jacchus-3.2
Aplysia californica	Eukaryota;Animals;Other Animals	F4 #8	SAMN02953658	PRJNA13635	GCA_000002075.2	Scaffold	927.31	41.9999	mitochondrion MT:NC_005827.1/	AASC03	4332	27608	2006-08-17T00:00:00Z	ftp://ftp.ncbi.nlm.nih.gov/genomes/all/GCA/000/002/075/GCA_000002075.2_AplCal3.0	ftp://ftp.ncbi.nlm.nih.gov/genomes/all/GCF/000/002/075/GCF_000002075.1_AplCal3.0
Schizosaccharomyces octosporus yFS286	Eukaryota;Fungi;Ascomycetes	yFS286	SAMN02953709	PRJNA13639	GCA_000150505.2	Scaffold	11.6345	37.9		ABHY03	5	4986	2007-12-12T00:00:00Z	ftp://ftp.ncbi.nlm.nih.gov/genomes/all/GCA/000/150/505/GCA_000150505.2_SO6	ftp://ftp.ncbi.nlm.nih.gov/genomes/all/GCF/000/150/505/GCF_000150505.1_SO6
Schizosaccharomyces japonicus yFS275	Eukaryota;Fungi;Ascomycetes	yFS275	SAMN02953668	PRJNA13640	GCA_000149845.2	Scaffold	11.7332	44.1		AATM02	32	4878	2006-10-11T00:00:00Z	ftp://ftp.ncbi.nlm.nih.gov/genomes/all/GCA/000/149/845/GCA_000149845.2_SJ5	ftp://ftp.ncbi.nlm.nih.gov/genomes/all/GCF/000/149/845/GCF_000149845.2_SJ5
Batrachochytrium dendrobatidis JAM81	Eukaryota;Fungi;Other Fungi	JAM81	SAMN02746048	PRJNA41157	GCA_000203795.1	Scaffold	24.3151	39.3		ADAR01	127	8677	2011-04-07T00:00:00Z	ftp://ftp.ncbi.nlm.nih.gov/genomes/all/GCA/000/203/795/GCA_000203795.1_v1.0	ftp://ftp.ncbi.nlm.nih.gov/genomes/all/GCF/000/203/795/GCF_000203795.1_v1.0
Rhodnius prolixus	Eukaryota;Animals;Insects		SAMN02953759	PRJNA13648	GCA_000181055.3	Scaffold	706.824	37.1		ACPB03	16537	0	2009-06-17T00:00:00Z	ftp://ftp.ncbi.nlm.nih.gov/genomes/all/GCA/000/181/055/GCA_000181055.3_Rhodnius_prolixus-3.0.3
Acyrthosiphon pisum	Eukaryota;Animals;Insects	AL4f	SAMN10253041	PRJNA547584	GCA_005508785.1	Chromosome	541.138	31.2911	chromosome X:NC_042493.1/CM016665.1; chromosome A1:NC_042494.1/CM016664.1; chromosome A2:NC_042495.1/CM016666.1; chromosome A3:NC_042496.1/CM016667.1; mitochondrion MT:NC_011594.1/	SDIB01	21920	28509	2019-05-17T00:00:00Z	ftp://ftp.ncbi.nlm.nih.gov/genomes/all/GCA/005/508/785/GCA_005508785.1_pea_aphid_22Mar2018_4r6ur	ftp://ftp.ncbi.nlm.nih.gov/genomes/all/GCF/005/508/785/GCF_005508785.1_pea_aphid_22Mar2018_4r6ur
Nasonia vitripennis	Eukaryota;Animals;Insects	AsymCx	SAMN12877551	PRJNA594415	GCA_009193385.2	Chromosome	297.31	41.1431	chromosome 1:NC_045757.1/CM020934.1; chromosome 2:NC_045758.1/CM020935.1; chromosome 3:NC_045759.1/CM020936.1; chromosome 4:NC_045760.1/CM020937.1; chromosome 5:NC_045761.1/CM020938.1	WELF01	444	34173	2019-10-21T00:00:00Z	ftp://ftp.ncbi.nlm.nih.gov/genomes/all/GCA/009/193/385/GCA_009193385.2_Nvit_psr_1.1	ftp://ftp.ncbi.nlm.nih.gov/genomes/all/GCF/009/193/385/GCF_009193385.2_Nvit_psr_1.1
Otolemur garnettii	Eukaryota;Animals;Mammals	467f Iridium	SAMN02981229	PRJNA16955	GCA_000181295.3	Scaffold	2519.72	41.5		AAQR03	7793	32556	2006-06-02T00:00:00Z	ftp://ftp.ncbi.nlm.nih.gov/genomes/all/GCA/000/181/295/GCA_000181295.3_OtoGar3	ftp://ftp.ncbi.nlm.nih.gov/genomes/all/GCF/000/181/295/GCF_000181295.1_OtoGar3
Zymoseptoria tritici IPO323	Eukaryota;Fungi;Ascomycetes	IPO323	SAMN02746078	PRJNA19047	GCA_000219625.1	Chromosome	39.6863	52.1368	chromosome 1:NC_018218.1/CM001196.1; chromosome 2:NC_018217.1/CM001197.1; chromosome 3:NC_018216.1/CM001198.1; chromosome 4:NC_018215.1/CM001199.1; chromosome 5:NC_018214.1/CM001200.1; chromosome 6:NC_018213.1/CM001201.1; chromosome 7:NC_018212.1/CM001202.1; chromosome 8:NC_018211.1/CM001203.1; chromosome 9:NC_018210.1/CM001204.1; chromosome 10:NC_018209.1/CM001205.1; chromosome 11:NC_018208.1/CM…	ACPE01	21	10941	2011-06-22T00:00:00Z	ftp://ftp.ncbi.nlm.nih.gov/genomes/all/GCA/000/219/625/GCA_000219625.1_MYCGR_v2.0	ftp://ftp.ncbi.nlm.nih.gov/genomes/all/GCF/000/219/625/GCF_000219625.1_MYCGR_v2.0
Parastagonospora nodorum SN15	Eukaryota;Fungi;Ascomycetes	SN15	SAMN02953619	PRJNA13754	GCA_000146915.2	Scaffold	37.214	50.3719	mitochondrion MT:NC_009746.1/EU053989.1	AAGI01	108	15994	2005-04-04T00:00:00Z	ftp://ftp.ncbi.nlm.nih.gov/genomes/all/GCA/000/146/915/GCA_000146915.2_ASM14691v2	ftp://ftp.ncbi.nlm.nih.gov/genomes/all/GCF/000/146/915/GCF_000146915.1_ASM14691v2
Oryza rufipogon	Eukaryota;Plants;Land Plants		SAMEA3158452	PRJEB4137	GCA_000817225.1	Scaffold	339.177	42.5		CBQP01	3818	0	2014-12-30T00:00:00Z	ftp://ftp.ncbi.nlm.nih.gov/genomes/all/GCA/000/817/225/GCA_000817225.1_OR_W1943
Oryza glaberrima	Eukaryota;Plants;Land Plants		SAMN02981267	PRJNA13765	GCA_000147395.2	Scaffold	303.295	42.8		ADWL01	25599	0	2010-07-08T00:00:00Z	ftp://ftp.ncbi.nlm.nih.gov/genomes/all/GCA/000/147/395/GCA_000147395.2_Oryza_glaberrima_V1
Ictidomys tridecemlineatus	Eukaryota;Animals;Mammals	#75	SAMN00210855	PRJNA61725	GCA_000236235.1	Scaffold	2478.39	40.5		AGTP01	12483	38592	2011-11-25T00:00:00Z	ftp://ftp.ncbi.nlm.nih.gov/genomes/all/GCA/000/236/235/GCA_000236235.1_SpeTri2.0	ftp://ftp.ncbi.nlm.nih.gov/genomes/all/GCF/000/236/235/GCF_000236235.1_SpeTri2.0
Tupaia belangeri	Eukaryota;Animals;Mammals		SAMN03004381	PRJNA13971	GCA_000181375.1	Contig	2137.23	41.4		AAPY01	841006	0	2006-06-08T00:00:00Z	ftp://ftp.ncbi.nlm.nih.gov/genomes/all/GCA/000/181/375/GCA_000181375.1_ASM18137v1
Nomascus leucogenys	Eukaryota;Animals;Mammals	Asia	SAMN11124083	PRJNA564096	GCA_006542625.1	Chromosome	2843.98	41.0665	chromosome 1a:NC_044381.1/CM016945.1; chromosome 2:NC_044382.1/CM016946.1; chromosome 3:NC_044383.1/CM016947.1; chromosome 4:NC_044384.1/CM016948.1; chromosome 5:NC_044385.1/CM016949.1; chromosome 6:NC_044386.1/CM016950.1; chromosome 7b:NC_044387.1/CM016951.1; chromosome 8:NC_044388.1/CM016952.1; chromosome 9:NC_044389.1/CM016953.1; chromosome 10:NC_044390.1/CM016954.1; chromosome 11:NC_044391.1/…	VIFL01	2377	51330	2019-07-01T00:00:00Z	ftp://ftp.ncbi.nlm.nih.gov/genomes/all/GCA/006/542/625/GCA_006542625.1_Asia_NLE_v1	ftp://ftp.ncbi.nlm.nih.gov/genomes/all/GCF/006/542/625/GCF_006542625.1_Asia_NLE_v1
Heterorhabditis bacteriophora	Eukaryota;Animals;Roundworms	M31e	SAMN02953756	PRJNA13977	GCA_000223415.1	Scaffold	76.9743	33.9		ACKM01	1240	0	2011-08-16T00:00:00Z	ftp://ftp.ncbi.nlm.nih.gov/genomes/all/GCA/000/223/415/GCA_000223415.1_Heterorhabditis_bacteriophora-7.0
Lolium perenne	Eukaryota;Plants;Land Plants	4540-09-01	SAMN05714679	PRJNA340873	GCA_001735685.1	Scaffold	481.479	46.3		MEHO01	666180	0	2016-09-20T00:00:00Z	ftp://ftp.ncbi.nlm.nih.gov/genomes/all/GCA/001/735/685/GCA_001735685.1_ASM173568v1
Sclerotinia sclerotiorum 1980 UF-70	Eukaryota;Fungi;Ascomycetes	1980	SAMN02953621	PRJNA15530	GCA_000146945.2	Scaffold	38.4592	41.8631	mitochondrion MT:NC_035155.1/KT283062.1	AAGT01	37	14490	2005-09-19T00:00:00Z	ftp://ftp.ncbi.nlm.nih.gov/genomes/all/GCA/000/146/945/GCA_000146945.2_ASM14694v2	ftp://ftp.ncbi.nlm.nih.gov/genomes/all/GCF/000/146/945/GCF_000146945.2_ASM14694v2
Fusarium verticillioides 7600	Eukaryota;Fungi;Ascomycetes	7600	SAMN02953630	PRJNA15553	GCA_000149555.1	Chromosome	41.8449	48.6857	chromosome 1:NC_031675.1/CM000578.1; chromosome 2:NC_031676.1/CM000579.1; chromosome 3:NC_031677.1/CM000580.1; chromosome 4:NC_031678.1/CM000581.1; chromosome 5:NC_031679.1/CM000582.1; chromosome 6:NC_031680.1/CM000583.1; chromosome 7:NC_031681.1/CM000584.1; chromosome 8:NC_031682.1/CM000585.1; chromosome 9:NC_031683.1/CM000586.1; chromosome 10:NC_031684.1/CM000587.1; chromosome 11:NC_031685.1/CM…	AAIM02	37	20574	2005-10-18T00:00:00Z	ftp://ftp.ncbi.nlm.nih.gov/genomes/all/GCA/000/149/555/GCA_000149555.1_ASM14955v1	ftp://ftp.ncbi.nlm.nih.gov/genomes/all/GCF/000/149/555/GCF_000149555.1_ASM14955v1
Arabidopsis lyrata subsp. lyrata	Eukaryota;Plants;Land Plants		SAMN02981250	PRJNA41137	GCA_000004255.1	Scaffold	206.823	37.5991	chloroplast Pltd:NC_034379.1/	ADBK01	696	39161	2009-11-30T00:00:00Z	ftp://ftp.ncbi.nlm.nih.gov/genomes/all/GCA/000/004/255/GCA_000004255.1_v.1.0	ftp://ftp.ncbi.nlm.nih.gov/genomes/all/GCF/000/004/255/GCF_000004255.2_v.1.0
Botrytis cinerea B05.10	Eukaryota;Fungi;Ascomycetes	B05.10	SAMN02953628	PRJNA15632	GCA_000143535.4	Complete	42.6301	42.0028	chromosome 1:NC_037310.1/CP009805.1; chromosome 2:NC_037311.1/CP009806.1; chromosome 3:NC_037312.1/CP009807.1; chromosome 4:NC_037313.1/CP009808.1; chromosome 5:NC_037314.1/CP009809.1; chromosome 6:NC_037315.1/CP009810.1; chromosome 7:NC_037316.1/CP009811.1; chromosome 8:NC_037317.1/CP009812.1; chromosome 9:NC_037318.1/CP009813.1; chromosome 10:NC_037319.1/CP009814.1; chromosome 11:NC_037320.1/CP…		18	13703	2015-02-05T00:00:00Z	ftp://ftp.ncbi.nlm.nih.gov/genomes/all/GCA/000/143/535/GCA_000143535.4_ASM14353v4	ftp://ftp.ncbi.nlm.nih.gov/genomes/all/GCF/000/143/535/GCF_000143535.2_ASM14353v4
Erythranthe guttata	Eukaryota;Plants;Land Plants		SAMN02742818	PRJNA13880	GCA_000504015.1	Scaffold	322.167	36.3144	mitochondrion MT:NC_018041.1/	APLE01	2212	31861	2013-12-04T00:00:00Z	ftp://ftp.ncbi.nlm.nih.gov/genomes/all/GCA/000/504/015/GCA_000504015.1_Mimgu1_0	ftp://ftp.ncbi.nlm.nih.gov/genomes/all/GCF/000/504/015/GCF_000504015.1_Mimgu1_0
Capsella rubella	Eukaryota;Plants;Land Plants		SAMN02981483	PRJNA13878	GCA_000375325.1	Scaffold	133.064	35.9		ANNY01	773	34126	2013-04-19T00:00:00Z	ftp://ftp.ncbi.nlm.nih.gov/genomes/all/GCA/000/375/325/GCA_000375325.1_Caprub1_0	ftp://ftp.ncbi.nlm.nih.gov/genomes/all/GCF/000/375/325/GCF_000375325.1_Caprub1_0
Aspergillus clavatus NRRL 1	Eukaryota;Fungi;Ascomycetes	NRRL 1	SAMN02953636	PRJNA15664	GCA_000002715.1	Scaffold	27.8594	49.2		AAKD03	143	9121	2005-09-09T00:00:00Z	ftp://ftp.ncbi.nlm.nih.gov/genomes/all/GCA/000/002/715/GCA_000002715.1_ASM271v1	ftp://ftp.ncbi.nlm.nih.gov/genomes/all/GCF/000/002/715/GCF_000002715.2_ASM271v1
Aspergillus fischeri NRRL 181	Eukaryota;Fungi;Ascomycetes	NRRL 181	SAMN02953637	PRJNA15672	GCA_000149645.2	Scaffold	31.77	49.5		AAKE03	438	10395	2005-09-09T00:00:00Z	ftp://ftp.ncbi.nlm.nih.gov/genomes/all/GCA/000/149/645/GCA_000149645.2_ASM14964v1	ftp://ftp.ncbi.nlm.nih.gov/genomes/all/GCF/000/149/645/GCF_000149645.1_ASM14964v1
Micromonas pusilla CCMP1545	Eukaryota;Plants;Green Algae	CCMP1545	SAMN02953743	PRJNA15678	GCA_000151265.1	Scaffold	21.9583	65.7		ACCP01	21	10242	2009-04-07T00:00:00Z	ftp://ftp.ncbi.nlm.nih.gov/genomes/all/GCA/000/151/265/GCA_000151265.1_Micromonas_pusilla_CCMP1545_v2.0	ftp://ftp.ncbi.nlm.nih.gov/genomes/all/GCF/000/151/265/GCF_000151265.2_Micromonas_pusilla_CCMP1545_v2.0
Hevea brasiliensis	Eukaryota;Plants;Land Plants		SAMN04451765	PRJNA394253	GCA_001654055.1	Scaffold	1373.53	35.7	chloroplast Pltd:NC_015308.1/	LVXX01	7453	58062	2016-06-01T00:00:00Z	ftp://ftp.ncbi.nlm.nih.gov/genomes/all/GCA/001/654/055/GCA_001654055.1_ASM165405v1	ftp://ftp.ncbi.nlm.nih.gov/genomes/all/GCF/001/654/055/GCF_001654055.1_ASM165405v1
Carica papaya	Eukaryota;Plants;Land Plants		SAMN02953710	PRJNA20267	GCA_000150535.1	Scaffold	370.419	39.0069	mitochondrion MT:NC_012116.1/; chloroplast Pltd:NC_010323.1/	ABIM01	17766	26103	2008-04-23T00:00:00Z	ftp://ftp.ncbi.nlm.nih.gov/genomes/all/GCA/000/150/535/GCA_000150535.1_Papaya1.0	ftp://ftp.ncbi.nlm.nih.gov/genomes/all/GCF/000/150/535/GCF_000150535.2_Papaya1.0
Ixodes scapularis	Eukaryota;Animals;Other Animals		SAMN06329993	PRJNA357111	GCA_002892825.2	Contig	2081.33	46		PKSA02	6476	32572	2018-01-19T00:00:00Z	ftp://ftp.ncbi.nlm.nih.gov/genomes/all/GCA/002/892/825/GCA_002892825.2_ISE6_asm2.2_deduplicated	ftp://ftp.ncbi.nlm.nih.gov/genomes/all/GCF/002/892/825/GCF_002892825.2_ISE6_asm2.2_deduplicated
Pediculus humanus corporis	Eukaryota;Animals;Insects	USDA	SAMN02953682	PRJNA16223	GCA_000006295.1	Scaffold	110.781	27.9		AAZO01	1882	10775	2007-04-18T00:00:00Z	ftp://ftp.ncbi.nlm.nih.gov/genomes/all/GCA/000/006/295/GCA_000006295.1_JCVI_LOUSE_1.0	ftp://ftp.ncbi.nlm.nih.gov/genomes/all/GCF/000/006/295/GCF_000006295.1_JCVI_LOUSE_1.0
Aspergillus oryzae RIB40	Eukaryota;Fungi;Ascomycetes	RIB40	SAMD00067075	PRJNA17431	GCA_000184455.3	Chromosome	37.912	48.2552	chromosome 1:NC_036435.1/BA000049.1; chromosome 2:NC_036436.1/BA000050.1; chromosome 3:NC_036437.1/BA000051.1; chromosome 4:NC_036438.1/BA000052.1; chromosome 5:NC_036439.1/BA000053.1; chromosome 6:NC_036440.1/BA000054.1; chromosome 7:NC_036441.1/BA000055.1; chromosome 8:NC_036442.1/BA000056.1; mitochondrion MT:NC_008282.1/AP007176.1		12	12074	2011-06-07T00:00:00Z	ftp://ftp.ncbi.nlm.nih.gov/genomes/all/GCA/000/184/455/GCA_000184455.3_ASM18445v3	ftp://ftp.ncbi.nlm.nih.gov/genomes/all/GCF/000/184/455/GCF_000184455.2_ASM18445v3
[Nectria] haematococca mpVI 77-13-4	Eukaryota;Fungi;Ascomycetes	77-13-4	SAMN02746079	PRJNA16586	GCA_000151355.1	Scaffold	51.2865	50.8		ACJF01	209	15708	2009-08-24T00:00:00Z	ftp://ftp.ncbi.nlm.nih.gov/genomes/all/GCA/000/151/355/GCA_000151355.1_v2.0	ftp://ftp.ncbi.nlm.nih.gov/genomes/all/GCF/000/151/355/GCF_000151355.1_v2.0
Oryzias latipes	Eukaryota;Animals;Fishes	Hd-rR	SAMN06689957	PRJNA325079	GCA_002234675.1	Chromosome	734.057	40.8475	chromosome 1:NC_019859.2/CP020665.1; chromosome 2:NC_019860.2/CP020666.1; chromosome 3:NC_019861.2/CP020667.1; chromosome 4:NC_019862.2/CP020668.1; chromosome 5:NC_019863.2/CP020669.1; chromosome 6:NC_019864.2/CP020670.1; chromosome 7:NC_019865.2/CP020671.1; chromosome 8:NC_019866.2/CP020672.1; chromosome 9:NC_019867.2/CP020673.1; chromosome 10:NC_019868.2/CP020674.1; chromosome 11:NC_019869.2/CP…		25	44766	2012-12-22T00:00:00Z	ftp://ftp.ncbi.nlm.nih.gov/genomes/all/GCA/002/234/675/GCA_002234675.1_ASM223467v1	ftp://ftp.ncbi.nlm.nih.gov/genomes/all/GCF/002/234/675/GCF_002234675.1_ASM223467v1
Theobroma cacao	Eukaryota;Plants;Land Plants		SAMEA4028428	PRJEB14326	GCA_000208745.2	Chromosome	324.88	34.9922	chromosome 1:NC_030850.1/LT594788.1; chromosome 2:NC_030851.1/LT594789.1; chromosome 3:NC_030852.1/LT594790.1; chromosome 4:NC_030853.1/LT594791.1; chromosome 5:NC_030854.1/LT594792.1; chromosome 6:NC_030855.1/LT594793.1; chromosome 7:NC_030856.1/LT594794.1; chromosome 8:NC_030857.1/LT594795.1; chromosome 9:NC_030858.1/LT594796.1; chromosome 10:NC_030859.1/LT594797.1; chloroplast Pltd:NC_014676.2/	FLSQ01	431	30854	2016-07-08T00:00:00Z	ftp://ftp.ncbi.nlm.nih.gov/genomes/all/GCA/000/208/745/GCA_000208745.2_Criollo_cocoa_genome_V2	ftp://ftp.ncbi.nlm.nih.gov/genomes/all/GCF/000/208/745/GCF_000208745.1_Criollo_cocoa_genome_V2
Myotis lucifugus	Eukaryota;Animals;Mammals		SAMN02953645	PRJNA16951	GCA_000147115.1	Scaffold	2034.58	42.7		AAPE02	11654	43106	2006-06-01T00:00:00Z	ftp://ftp.ncbi.nlm.nih.gov/genomes/all/GCA/000/147/115/GCA_000147115.1_Myoluc2.0	ftp://ftp.ncbi.nlm.nih.gov/genomes/all/GCF/000/147/115/GCF_000147115.1_Myoluc2.0
Ricinus communis	Eukaryota;Plants;Land Plants		SAMN02953659	PRJNA16585	GCA_000151685.2	Scaffold	350.622	34.4006	chloroplast Pltd:NC_016736.1/JF937588.1	AASG02	25763	28584	2006-07-18T00:00:00Z	ftp://ftp.ncbi.nlm.nih.gov/genomes/all/GCA/000/151/685/GCA_000151685.2_JCVI_RCG_1.1	ftp://ftp.ncbi.nlm.nih.gov/genomes/all/GCF/000/151/685/GCF_000151685.1_JCVI_RCG_1.1
Phycomyces blakesleeanus NRRL 1555(-)	Eukaryota;Fungi;Other Fungi	NRRL 1555(-)	SAMN00189023	PRJNA61391	GCA_001638985.2	Scaffold	53.9392	35.9		AMYC01	80	16543	2016-05-06T00:00:00Z	ftp://ftp.ncbi.nlm.nih.gov/genomes/all/GCA/001/638/985/GCA_001638985.2_Phybl2	ftp://ftp.ncbi.nlm.nih.gov/genomes/all/GCF/001/638/985/GCF_001638985.1_Phybl2
[truncated: 11,931 more rows]

## Sheet: Supplementary Table 2
Emiliania huxleyi CCMP1516	Eukaryota;Protists;Other Protists	CCMP1516	SAMN02744062	PRJNA77753	GCA_000372725.1	Scaffold	167.676	64.5		AHAL01	7795	38554	2013-04-19T00:00:00Z	ftp://ftp.ncbi.nlm.nih.gov/genomes/all/GCA/000/372/725/GCA_000372725.1_Emiliana_huxleyi_CCMP1516_main_genome_assembly_v1.0	ftp://ftp.ncbi.nlm.nih.gov/genomes/all/GCF/000/372/725/GCF_000372725.1_Emiliana_huxleyi_CCMP1516_main_genome_assembly_v1.0
[truncated: 2,804 more rows]

[truncated: 2 more sheets: Supplementary Table 7, Supplementary Table 8]
